# Supplementary material for: Does digital-economy development improve air quality in Border Regions? Empirical evidence from 188 Chinese cities
Source: PLoS One. 2026 May 14;21(5):e0348514. doi: 10.1371/journal.pone.0348514 (PMC13175366; doi:10.1371/journal.pone.0348514)
Supplement: S1 Date — (XLSX) [file pone.0348514.s003.xlsx]

## Sheet: Sheet1
Region	year	Digital Inclusive Finance Index	Internet Users per 100 People	Share of Employees in IT, Computer Services & Software	Telecom Revenue per Capita (10,000 CNY/person)	Mobile Phone Users per 100 People	Digital Economy Index
Beijing	2011	80.78	40.955	0.0715702	0.341407	201.581	0.401486
Beijing	2012	135.73	44.0848	0.0733621	0.376119	244.162	0.385993
Beijing	2013	178.97	40.6442	0.0784588	0.451273	256.325	0.432076
Beijing	2014	190.68	41.4729	0.0808496	0.515502	305.685	0.431079
Beijing	2015	222.21	36.5745	0.0874863	0.686414	301.219	0.555721
Beijing	2016	243.143	34.923	0.0874558	1.02451	283.859	0.691031
Beijing	2017	269.903	39.8823	0.0952687	0.644244	276.085	0.508833
Beijing	2018	285.414	46.1483	0.102563	0.450096	291.352	0.470466
Beijing	2019	301.327	49.32	0.108572	0.443575	287.759	0.427257
Beijing	2020	311.958	53.1839	0.11477	0.463317	284.312	0.515106
Beijing	2021	342.027	57.0014	0.112043	0.482821	280.905	0.495687
Beijing	2022	344.811	59.6986	0.113869	0.513489	275.232	0.685373
Beijing	2023	352.231	61.2743	0.113923	0.527373	273.234	0.768857
Tianjin	2011	73.7	19.0877	0.00775425	0.159675	123.946	0.191168
Tianjin	2012	114.74	21.5465	0.011311	0.160969	131.192	0.156862
Tianjin	2013	151.01	18.7251	0.0118056	0.164715	131.773	0.147008
Tianjin	2014	165.33	99.7344	0.012835	0.0132653	132.979	0.2696
Tianjin	2015	193.66	117.343	0.0147703	0.254906	136.917	0.349863
Tianjin	2016	213.3	27.2031	0.0169484	0.381243	143.678	0.272314
Tianjin	2017	237.152	32.2857	0.0198384	0.286362	150.476	0.22641
Tianjin	2018	251.074	45.3789	0.0247089	0.141832	155.268	0.195193
Tianjin	2019	266.187	47.2924	0.0244028	0.128099	153.881	0.17621
Tianjin	2020	276.748	49.0708	0.0278148	0.130634	152.655	0.202812
Tianjin	2021	309.602	50.7812	0.0299284	0.133073	151.476	0.192356
Tianjin	2022	315.571	46.3265	0.0340797	0.14124	155.9	0.275385
Tianjin	2023	322.232	51.2383	0.32874	0.13826	154.247	0.369875
Shijiazhuang	2011	59.25	16.7253	0.0110849	0.0724119	81.0188	0.140667
Shijiazhuang	2012	98.05	18.5019	0.0123484	0.0833231	89.0282	0.117441
Shijiazhuang	2013	140.76	19.1388	0.0213132	0.0867055	97.5877	0.136834
Shijiazhuang	2014	150.43	20.8801	0.0190328	0.0836105	101.278	0.127524
Shijiazhuang	2015	181.16	22.6469	0.0212123	0.0812077	104.098	0.14473
Shijiazhuang	2016	204.081	27.0713	0.0220209	0.0835552	112.717	0.160251
Shijiazhuang	2017	235.139	32.6824	0.0286425	0.0893897	130.01	0.18457
Shijiazhuang	2018	246.433	38.0855	0.0384515	0.0889523	140.122	0.191247
Shijiazhuang	2019	260.459	37.3574	0.0432681	0.0770872	133.365	0.172633
Shijiazhuang	2020	270.535	40.7038	0.050705	0.0834695	134.665	0.209814
Shijiazhuang	2021	298.651	44.0533	0.0567871	0.0898579	135.871	0.21912
Shijiazhuang	2022	304.969	48.9421	0.0674304	0.0976404	137.571	0.332082
Shijiazhuang	2023	312.344	49.2748	0.072532	0.10283	138.463	0.42738
Tangshan	2011	61.74	14.9702	0.00664376	0.0747893	114.503	0.141648
Tangshan	2012	96.38	16.5813	0.00857741	0.0805128	114.317	0.112803
Tangshan	2013	133.93	18.5461	0.00806618	0.0855523	108.975	0.109193
Tangshan	2014	146.3	18.3218	0.00767703	0.0786722	97.4509	0.101318
Tangshan	2015	170.82	18.4116	0.00830762	0.0701302	118.019	0.109878
Tangshan	2016	193.308	22.1053	0.00867502	0.0719182	125.658	0.121638
Tangshan	2017	219.286	25.5629	0.00715806	0.0730167	126.358	0.121041
Tangshan	2018	228.874	29.0237	0.0086639	0.0702492	132.19	0.116164
Tangshan	2019	240.436	34.5238	0.00889362	0.0691917	128.836	0.106307
Tangshan	2020	251.415	37.8898	0.00871988	0.0723457	128.865	0.119646
Tangshan	2021	277.235	41.2783	0.00877977	0.0755208	128.762	0.109901
Tangshan	2022	279.882	43.8366	0.00915669	0.0805075	129.161	0.144383
Tangshan	2023	276.384	42.3846	0.0089273	0.0817263	129.284	0.213382
Qinhuangdao	2011	56.1	18.0946	0.0130522	0.0820932	110.766	0.15234
Qinhuangdao	2012	95.14	19.2308	0.0116418	0.0887308	100.618	0.121087
Qinhuangdao	2013	135.52	20.1572	0.0160819	0.0953871	117.185	0.13365
Qinhuangdao	2014	149.98	20.671	0.0171548	0.090267	110.471	0.128069
Qinhuangdao	2015	177.04	21.648	0.0184509	0.08103	116.358	0.138456
Qinhuangdao	2016	199.424	30.2013	0.0165035	0.0815466	119.463	0.152816
Qinhuangdao	2017	225.225	32.2148	0.016698	0.0804671	134.564	0.155228
Qinhuangdao	2018	232.675	36.6667	0.0167525	0.0777013	137.667	0.143481
Qinhuangdao	2019	242.409	42.8571	0.0170193	0.0739721	135.216	0.129791
Qinhuangdao	2020	252.828	45.9235	0.0165369	0.0767318	131.78	0.142283
Qinhuangdao	2021	278.484	49	0.0165682	0.0795007	128.333	0.130796
Qinhuangdao	2022	278.519	55.033	0.0168734	0.0848003	129.333	0.171492
Qinhuangdao	2023	281.294	52.3843	0.016273	0.083628	132.383	0.221724
Handan	2011	45.38	7.85318	0.0106092	0.0374134	54.898	0.0835402
Handan	2012	76.76	9.26392	0.0096124	0.0419873	62.5315	0.066667
Handan	2013	116.1	10.0604	0.0079602	0.0460055	65.5936	0.0657368
Handan	2014	130.39	10.4905	0.00782735	0.0442361	69.6455	0.0633064
Handan	2015	156.09	10.765	0.00799544	0.0415214	67.7336	0.0668034
Handan	2016	185.701	14.0284	0.00666246	0.0431152	76.3033	0.0799751
Handan	2017	211.059	18.078	0.0080161	0.0438057	82.4929	0.0826246
Handan	2018	217.721	16.4461	0.00775926	0.0417094	90.5482	0.0772978
Handan	2019	229.896	21.8662	0.00815978	0.0418637	92.9312	0.0703698
Handan	2020	244.123	24.6937	0.00914954	0.0442394	93.4967	0.084218
Handan	2021	276.64	27.5212	0.00989869	0.0466151	93.968	0.0834402
Handan	2022	282.163	31.6613	0.0087586	0.0496789	94.8308	0.117612
Handan	2023	273.285	30.2748	0.08827	0.052637	92.2736	0.159836
Xingtai	2011	41.46	8.32167	0.0108363	0.0383933	51.1603	0.0796554
Xingtai	2012	80.22	9.49579	0.0091314	0.0427321	54.0324	0.0658084
Xingtai	2013	115.5	10.6174	0.00962801	0.0460586	57.2814	0.0675991
Xingtai	2014	113.78	11.9032	0.00983244	0.0441613	62.4919	0.0585705
Xingtai	2015	152.21	13.0704	0.00987237	0.042344	69.068	0.070781
Xingtai	2016	178.096	17.2589	0.00938873	0.0445207	78.2995	0.0853535
Xingtai	2017	205.903	20.3797	0.00868423	0.0452346	79.1139	0.0810036
Xingtai	2018	214.767	23.212	0.00889842	0.04723	83.8143	0.0851427
Xingtai	2019	230.229	24.4694	0.00839915	0.043428	83.3958	0.070944
Xingtai	2020	243.59	26.8582	0.00928808	0.0456705	87.4453	0.0840969
Xingtai	2021	271.08	29.25	0.00924205	0.0479158	91.375	0.0800034
Xingtai	2022	274.079	29.3859	0.00949098	0.0506419	92.5187	0.109682
Xingtai	2023	272.392	30.2042	0.009863	0.051723	91.0284	0.139927
Baoding	2011	45.42	10.5769	0.00911218	0.0511789	63.9269	0.0947471
Baoding	2012	87.68	11.9344	0.0080198	0.055703	67.4004	0.0793844
Baoding	2013	124.45	13.4891	0.00840841	0.0613632	83.0827	0.0843909
Baoding	2014	134.9	14.5412	0.00809832	0.0581321	75.631	0.0784197
Baoding	2015	162.46	16.2204	0.00895522	0.0557245	78.6897	0.0882292
Baoding	2016	184.76	20.5468	0.00821082	0.0586196	84.7556	0.0988442
Baoding	2017	214.851	23.6864	0.00997567	0.0608589	89.9917	0.103835
Baoding	2018	226.668	25.8278	0.00617292	0.0634136	97.351	0.0951166
Baoding	2019	238.609	27.9012	0.0122069	0.0559345	96.5432	0.0912333
Baoding	2020	248.541	30.4581	0.0102183	0.0607336	101.362	0.101163
Baoding	2021	276.573	33.0298	0.0101481	0.0655603	106.126	0.0961683
Baoding	2022	279.479	38.2834	0.00961934	0.0726505	106.854	0.132759
Baoding	2023	282.382	38.2739	0.102748	0.746527	108.284	0.182849
Zhangjiakou	2011	47.19	8.79797	0.0147453	0.0562548	56.9106	0.0984023
Zhangjiakou	2012	83.43	10.4611	0.0163772	0.0561134	64.2613	0.085817
Zhangjiakou	2013	120.03	10.9231	0.0141026	0.0599385	70.0364	0.0856154
Zhangjiakou	2014	134.3	11.9505	0.0153167	0.0574375	71.2761	0.082679
Zhangjiakou	2015	161.88	12.3665	0.0152627	0.0535613	74.8385	0.0904618
Zhangjiakou	2016	187.134	17.6596	0.0137987	0.0555806	82.1277	0.104389
Zhangjiakou	2017	212.761	22.5806	0.0156181	0.0579254	89.6774	0.107837
Zhangjiakou	2018	220.219	26.6667	0.0115994	0.0579548	97.6344	0.102375
Zhangjiakou	2019	233.704	28.3871	0.0184207	0.0563183	94.6237	0.0970354
Zhangjiakou	2020	244.975	31.2026	0.0153173	0.063309	98.1582	0.107295
Zhangjiakou	2021	274.466	34.0611	0.0165393	0.0704066	101.528	0.107361
Zhangjiakou	2022	275.133	38.1353	0.0166118	0.0792083	101.969	0.147391
Zhangjiakou	2023	276.283	39.2937	0.0172565	0.817264	103.285	0.192738
Chengde	2011	44.82	9.0798	0.0153302	0.0517224	55.8376	0.0957141
Chengde	2012	81.42	10.8782	0.0151515	0.0573348	63.412	0.0841049
Chengde	2013	121.4	10.8437	0.0211221	0.0600799	70.6162	0.100515
Chengde	2014	130.33	12.083	0.0156083	0.0581749	74.8621	0.0825062
Chengde	2015	159.5	12.8155	0.014898	0.0551908	73.4929	0.0890994
Chengde	2016	185.263	17.4935	0.0147848	0.0585535	83.2898	0.106012
Chengde	2017	210.906	19.4737	0.0201496	0.0569071	98.4211	0.11084
Chengde	2018	215.31	25.1309	0.0226651	0.0594885	97.3822	0.119295
Chengde	2019	224.97	27.6762	0.0238447	0.0574256	97.389	0.0998102
Chengde	2020	239.724	30.9711	0.022807	0.0609858	101.312	0.116256
Chengde	2021	267.135	34.3008	0.0238287	0.0645834	105.277	0.118333
Chengde	2022	270.922	40.1732	0.023439	0.0693401	106.86	0.159935
Chengde	2023	264.385	37.3786	0.029384	0.63748	107.375	0.215274
Cangzhou	2011	45.45	8.5551	0.00988061	0.0501027	70.9036	0.0913879
Cangzhou	2012	80.38	9.79735	0.00935115	0.0539717	72.676	0.0742012
Cangzhou	2013	120.23	11.0036	0.00916031	0.0573283	78.6159	0.0776226
Cangzhou	2014	131.1	11.9729	0.00921494	0.0553332	78.735	0.0735207
Cangzhou	2015	156.15	13.3013	0.00920642	0.0528602	77.0959	0.0784076
Cangzhou	2016	180.1	18.7179	0.00913488	0.0153174	87.1795	0.0797563
Cangzhou	2017	205.652	22.8792	0.0103702	0.056867	95.3728	0.0947314
Cangzhou	2018	215.626	27.3308	0.00863546	0.0515342	99.6169	0.0953596
Cangzhou	2019	227.356	29.0978	0.00849435	0.0537249	99.2376	0.08065
Cangzhou	2020	240.452	31.8878	0.00864437	0.0569074	103.954	0.0938838
Cangzhou	2021	267.067	34.6991	0.00874838	0.0601143	108.707	0.0900204
Cangzhou	2022	269.599	33.47	0.00898012	0.064044	110.115	0.116038
Cangzhou	2023	272.384	35.2849	0.009276	0.07283	112.385	0.132538
Langfang	2011	62.22	16.3087	0.0106248	0.0876948	104.495	0.151604
Langfang	2012	104.93	17.7747	0.00997625	0.0952514	105.032	0.121761
Langfang	2013	146.05	19.8864	0.0284738	0.105498	115.057	0.163858
Langfang	2014	155.96	20.2043	0.0312175	0.0977831	113.455	0.153849
Langfang	2015	183.02	21.9027	0.0325955	0.0958435	101.707	0.167461
Langfang	2016	205.894	25.5319	0.0291192	0.0977506	128.511	0.180461
Langfang	2017	235.249	34.5992	0.132534	0.0999245	121.308	0.343503
Langfang	2018	249.06	40.2923	0.0119619	0.0973658	134.029	0.147831
Langfang	2019	262.068	42.6501	0.0118996	0.0975834	128.986	0.137636
Langfang	2020	273.63	45.3429	0.0155995	0.102573	129.99	0.161521
Langfang	2021	297.309	47.9757	0.0130668	0.107451	130.972	0.13916
Langfang	2022	299.508	56.0296	0.0146264	0.118827	131.855	0.20021
Langfang	2023	308.385	57.3849	0.0152634	0.136284	132.373	0.31283
Hengshui	2011	39.48	10.8262	0.013724	0.0400568	68.1612	0.092314
Hengshui	2012	78.36	12.2061	0.0120275	0.0442966	69.1682	0.0803522
Hengshui	2013	115.32	12.7374	0.0148649	0.0481276	72.1788	0.0869189
Hengshui	2014	118.04	14.1405	0.0148991	0.0472609	75.3425	0.0768664
Hengshui	2015	154.3	15.92	0.0150073	0.0450955	78.2736	0.0873259
Hengshui	2016	179.08	20.2198	0.0140063	0.0471763	90.1099	0.101948
Hengshui	2017	204.785	24.2291	0.015795	0.0479487	98.2379	0.102704
Hengshui	2018	218.045	27.8509	0.0158267	0.0412564	101.316	0.107051
Hengshui	2019	231.853	29.6943	0.0141011	0.0451707	102.62	0.0909196
Hengshui	2020	245.271	32.2792	0.0136564	0.0479398	105.125	0.10371
Hengshui	2021	271.313	34.8584	0.0135141	0.0507026	107.407	0.0985751
Hengshui	2022	273.889	40.3128	0.0139966	0.0551583	107.609	0.133704
Hengshui	2023	274.384	38.8274	0.0143298	0.057352	108.275	0.178734
Taiyuan	2011	70.57	30.5238	0.0173031	0.150878	181.096	0.24317
Taiyuan	2012	116.45	33.6249	0.0152657	0.161768	196.282	0.210672
Taiyuan	2013	153.9	36.1905	0.0228542	0.172633	197.551	0.223786
Taiyuan	2014	170.02	40.8439	0.0173616	0.160845	200.974	0.217511
Taiyuan	2015	201.1	35.1126	0.0192775	0.154921	201.693	0.221102
Taiyuan	2016	229.216	36.4865	0.0177025	0.153467	186.757	0.224635
Taiyuan	2017	249.212	38.2114	0.0179011	0.14887	201.355	0.227075
Taiyuan	2018	257.79	52.2546	0.019647	0.142409	195.491	0.208001
Taiyuan	2019	272.158	57.8125	0.0181906	0.135404	217.448	0.201185
Taiyuan	2020	284.049	63.9281	0.0180835	0.149881	206.675	0.228262
Taiyuan	2021	311.981	69.8734	0.0183587	0.163955	195.949	0.207074
Taiyuan	2022	316.896	78.0343	0.0187581	0.171033	201.5	0.279898
Taiyuan	2023	322.342	82.3921	0.0192367	0.17892	211.235	0.372984
Datong	2011	57.7	9.72389	0.00966297	0.063931	93.4462	0.118052
Datong	2012	101.21	13.1497	0.0105381	0.0690338	101.753	0.103938
Datong	2013	135.79	14.8148	0.00946237	0.0694367	100.148	0.0997377
Datong	2014	143.26	14.7406	0.0101025	0.0655077	100.825	0.0946598
Datong	2015	170.26	16.7605	0.0101109	0.0664079	97.7168	0.104321
Datong	2016	185.975	16.6667	0.00765693	0.0682186	93.7107	0.0987131
Datong	2017	214.572	21.0692	0.006666	0.0679173	95.5975	0.0982855
Datong	2018	226.564	24.5283	0.0071463	0.133542	131.132	0.125096
Datong	2019	236.477	25.1572	0.00975839	0.199168	107.233	0.118856
Datong	2020	245.974	29.653	0.0110306	0.136297	112.618	0.12548
Datong	2021	273.968	34.1772	0.0112219	0.0730278	118.038	0.104042
Datong	2022	277.858	38.0822	0.0116212	0.0757829	118.987	0.14067
Datong	2023	282.348	42.3835	0.123846	0.077283	120.348	0.192735
Yangquan	2011	54.3	17.2755	0.00537428	0.0768508	88.2801	0.131725
Yangquan	2012	86.85	20.4391	0.00724638	0.0982475	102.952	0.116246
Yangquan	2013	127.89	21.8538	0.00664336	0.100205	119.819	0.116564
Yangquan	2014	145.8	23.2733	0.00655244	0.113051	114.114	0.120925
Yangquan	2015	170.46	24.2131	0.00651943	0.131285	113.499	0.136167
Yangquan	2016	192.424	27.8195	0.00670188	0.187641	110.526	0.164044
Yangquan	2017	217.026	32.5758	0.00743655	0.10568	107.576	0.131145
Yangquan	2018	224.082	34.8485	0.006941	0.303244	120.455	0.178427
Yangquan	2019	236.729	37.8788	0.011143	0.530303	125	0.211836
Yangquan	2020	247.568	41.0646	0.0115367	0.305503	126.236	0.189465
Yangquan	2021	275.963	44.2748	0.011717	0.0789878	127.481	0.117043
Yangquan	2022	277.841	47.7895	0.0120022	0.0887634	128.244	0.154832
Yangquan	2023	283.285	49.8294	0.014262	0.092746	132.275	0.218265
Changzhi	2011	42.03	11.1072	0.00964712	0.0597296	68.8005	0.0958369
Changzhi	2012	74.19	13.3889	0.00962025	0.0582101	77.953	0.0828411
Changzhi	2013	118.7	14.7667	0.00731707	0.0674557	85.0561	0.0843597
Changzhi	2014	132.94	16.2146	0.00751001	0.0600183	88.1486	0.0836098
Changzhi	2015	165.82	16.3277	0.00770347	0.0614927	88.4667	0.0930056
Changzhi	2016	192.218	16.2242	0.00716517	0.0674354	90.2655	0.100198
Changzhi	2017	217.623	19.8225	0.00674481	0.122951	96.4497	0.113158
Changzhi	2018	222.82	26.5487	0.00682087	0.0705779	100.59	0.0989007
Changzhi	2019	236.018	29.1176	0.00674294	0.0548332	115.294	0.0883417
Changzhi	2020	247.748	31.8115	0.00654487	0.0595278	112.224	0.0991066
Changzhi	2021	279.867	34.5133	0.00666437	0.064236	108.85	0.0926581
Changzhi	2022	284.653	39.5022	0.00666623	0.0812062	110.619	0.135158
Changzhi	2023	293.384	41.2748	0.006826	0.08472	113.363	0.19272
Jincheng	2011	56.57	11.5543	0.00831025	0.0701637	72.6437	0.116704
Jincheng	2012	91.06	14.6654	0.00795848	0.0758588	78.8268	0.0943269
Jincheng	2013	126.98	15.9599	0.00738786	0.0828454	102.143	0.0979402
Jincheng	2014	140.78	17.8164	0.00692271	0.0957784	102.787	0.101619
Jincheng	2015	173.43	20.051	0.00691689	0.105425	104.357	0.121786
Jincheng	2016	200.425	24.5455	0.00660669	0.182692	102.273	0.160747
Jincheng	2017	225.797	25.3394	0.00639193	0.143188	112.67	0.138669
Jincheng	2018	236.337	24.8869	0.00631209	0.305305	121.267	0.170999
Jincheng	2019	251.934	33.3333	0.00823479	0.545695	116.216	0.213434
Jincheng	2020	263.2	34.4595	0.00810864	0.313036	114.414	0.187398
Jincheng	2021	298.94	35.5856	0.00843727	0.0803766	112.613	0.110343
Jincheng	2022	301.409	41.0386	0.00822535	0.0869432	121.171	0.161952
Jincheng	2023	308.284	45.375	0.0089273	0.883766	124.285	0.22736
Shuozhou	2011	36.78	7.76993	0.0116751	0.0549021	76.4774	0.0830869
Shuozhou	2012	75.87	11.5274	0.0122549	0.0684836	75.5043	0.0843512
Shuozhou	2013	115.03	10.3211	0.0126829	0.0661978	86.0092	0.0857285
Shuozhou	2014	131.51	11.9726	0.0113232	0.0693158	103.763	0.0868869
Shuozhou	2015	160.45	13.0023	0.0112702	0.0510742	96.5884	0.0877636
Shuozhou	2016	185.827	15.3374	0.0141836	0.0825417	107.362	0.116499
Shuozhou	2017	209.262	18.9024	0.0132279	0.0635006	115.854	0.104992
Shuozhou	2018	220.681	22.6994	0.0111333	0.0619448	133.129	0.109454
Shuozhou	2019	231.674	25	0.00959374	0.0600701	107.317	0.0846808
Shuozhou	2020	240.394	26.9939	0.00937892	0.0638687	107.975	0.094506
Shuozhou	2021	273.773	29.0123	0.00934977	0.0677136	108.642	0.0923838
Shuozhou	2022	275.182	34.002	0.00964149	0.0795432	112.963	0.130004
Shuozhou	2023	283.383	36.3859	0.010293	0.082736	115.382	0.182749
Jinzhong	2011	48.82	12.8209	0.0108758	0.064554	65.5738	0.110977
Jinzhong	2012	89.51	14.1538	0.0104046	0.0647317	71.6923	0.0920254
Jinzhong	2013	126.81	16.0363	0.0122616	0.0726475	85.3253	0.100958
Jinzhong	2014	136.3	15.4312	0.010728	0.0701101	89.5613	0.0912584
Jinzhong	2015	169.96	17.8972	0.0113072	0.0661491	91.6095	0.106241
Jinzhong	2016	198.346	60.5422	0.00738965	0.0675166	92.7711	0.167803
Jinzhong	2017	222.434	21.6867	0.0071924	0.067959	99.6988	0.109177
Jinzhong	2018	227.954	23.0539	0.00729676	0.0662647	113.772	0.100348
Jinzhong	2019	244.001	21.791	0.0128535	0.282967	111.343	0.14439
Jinzhong	2020	255.267	31.194	0.0111726	0.179081	114.328	0.146205
Jinzhong	2021	283.689	40.597	0.0124367	0.0751958	117.313	0.114864
Jinzhong	2022	284.917	38.0519	0.0104614	0.0811958	118.452	0.146523
Jinzhong	2023	290.376	40.7294	0.128394	0.09384	120.385	0.175237
Yuncheng	2011	42.6	9.19296	0.0100763	0.0508999	63.4798	0.0883581
Yuncheng	2012	78.92	11.5496	0.00853659	0.0573628	74.6872	0.0777637
Yuncheng	2013	119.16	11.6769	0.0230352	0.0602986	76.1868	0.106821
Yuncheng	2014	132.1	13.7091	0.0131858	0.0767327	81.112	0.0886382
Yuncheng	2015	164.42	16.6601	0.0134245	0.0940808	86.6327	0.112635
Yuncheng	2016	191.781	19.0207	0.0124645	0.152919	86.4407	0.143182
Yuncheng	2017	216.752	22.0273	0.0120602	0.189669	101.949	0.141138
Yuncheng	2018	226.679	4.87329	0.0118059	0.0509704	92.5926	0.077856
Yuncheng	2019	240.613	29.9611	0.0125802	0.0506366	88.5214	0.0914026
Yuncheng	2020	251.461	32.0351	0.0116617	0.0533167	95.0341	0.102527
Yuncheng	2021	287.049	34.1131	0.0119522	0.0560018	101.365	0.101044
Yuncheng	2022	290.864	33.5004	0.0119958	0.0617559	115.4	0.145882
Yuncheng	2023	293.486	34.4822	0.012234	0.07263	121.298	0.215239
Xinzhou	2011	40.6	11.8671	0.0163532	0.0519187	71.5898	0.103456
Xinzhou	2012	78.62	12.5806	0.0161417	0.0583871	84.8387	0.0945671
Xinzhou	2013	108.65	10.9184	0.0163498	0.0587669	86.3841	0.0905463
Xinzhou	2014	129.5	11.84	0.0157105	0.05792	86.72	0.0850063
Xinzhou	2015	163.21	12.7235	0.0138346	0.0554293	88.4118	0.0932299
Xinzhou	2016	187.743	12.987	0.0130711	0.131818	88.6364	0.125975
Xinzhou	2017	210.315	16.5584	0.0127686	0.0550974	95.7792	0.0937193
Xinzhou	2018	218.925	20.7792	0.011617	0.0681818	96.4286	0.0981941
Xinzhou	2019	229.3	22.4756	0.0130315	0.0526257	102.932	0.0827737
Xinzhou	2020	241.136	26.634	0.0127821	0.0564739	102.614	0.0963707
Xinzhou	2021	273.466	30.8197	0.0129647	0.0603472	101.967	0.0960398
Xinzhou	2022	274.263	33.9113	0.012641	0.0644737	102.961	0.128646
Xinzhou	2023	283.376	35.3759	0.014829	0.072849	103.285	0.162384
Linfen	2011	41.03	12.6795	0.0114974	0.0685065	77.0279	0.105324
Linfen	2012	81	12.4647	0.0103275	0.0723462	85.6068	0.0894326
Linfen	2013	120.06	14.9813	0.0125964	0.0793071	92.2285	0.100672
Linfen	2014	133.13	14.9184	0.0137022	0.095317	92.5408	0.0994636
Linfen	2015	164.46	15.0956	0.0135037	0.111191	91.9668	0.117759
Linfen	2016	191.358	18.4332	0.0125853	0.177299	94.7005	0.153009
Linfen	2017	215.686	21.709	0.0117405	0.131589	95.843	0.123295
Linfen	2018	225.462	23.3256	0.00962472	0.157005	103.002	0.125697
Linfen	2019	238.248	25.9861	0.00886816	0.184365	102.784	0.114863
Linfen	2020	249.59	29.3023	0.00937899	0.170021	106.047	0.132267
Linfen	2021	283.733	32.634	0.00909791	0.178171	109.091	0.123157
Linfen	2022	286.773	36.4239	0.00933126	0.174394	106.075	0.174251
Linfen	2023	289.375	37.2839	0.009627	0.182934	110.295	0.231927
Lüliang	2011	46.9	8.39445	0.00738116	0.0620892	66.8037	0.0913858
Lüliang	2012	81	10.668	0.00516432	0.0623426	69.5961	0.0710112
Lüliang	2013	114.93	11.6781	0.0218593	0.0579119	76.9231	0.102591
Lüliang	2014	128.93	12.7975	0.0104578	0.0836642	80.8805	0.0826286
Lüliang	2015	159.8	12.1297	0.0107809	0.0965678	80.7784	0.0982489
Lüliang	2016	185.915	14.8338	0.0105706	0.080411	73.1458	0.100858
Lüliang	2017	211.21	16.8367	0.0111464	0.0976735	90.5612	0.101151
Lüliang	2018	217.935	19.2893	0.0109852	0.308629	86.5482	0.158291
Lüliang	2019	229.634	22.8426	0.0114475	0.561412	81.9797	0.188099
Lüliang	2020	241.321	25.5725	0.0107487	0.397187	87.7863	0.183849
Lüliang	2021	270.902	28.3163	0.0107143	0.232123	93.3673	0.123606
Lüliang	2022	274.935	30.6392	0.0107053	0.0660464	96.4286	0.121037
Lüliang	2023	282.385	34.2748	0.010829	0.245283	94.2749	0.14382
Hohhot	2011	62.15	15.5402	0.0283426	0.16187	142.058	0.197224
Hohhot	2012	110.24	18.2371	0.0271137	0.182248	161.094	0.183048
Hohhot	2013	150.32	19.2308	0.0392771	0.191048	170.94	0.220833
Hohhot	2014	156.39	18.9155	0.028707	0.200486	163.934	0.184208
Hohhot	2015	196.14	18.8616	0.0298547	0.237054	140.833	0.227115
Hohhot	2016	237.667	19.0871	0.0278777	0.303588	132.78	0.265201
Hohhot	2017	246.198	21.3992	0.027938	0.250216	180.247	0.232823
Hohhot	2018	245.355	97.561	0.0350869	0.401768	196.341	0.351766
Hohhot	2019	262.05	97.1888	0.0330339	0.753555	184.337	0.381181
Hohhot	2020	269.723	73.4127	0.0342316	0.455114	188.095	0.332717
Hohhot	2021	298.268	50.1961	0.0314385	0.163695	191.765	0.212248
Hohhot	2022	304.091	43.1515	0.0323656	0.156522	174.806	0.268138
Hohhot	2023	312.385	45.3749	0.037493	0.162748	181.249	0.328365
Baotou	2011	61.18	10.3396	0.0168307	0.143674	132.552	0.160488
Baotou	2012	103.99	10.2908	0.0139594	0.122734	160.179	0.129718
Baotou	2013	139.52	17.7778	0.0171694	0.119499	174.222	0.154456
Baotou	2014	150.82	18.7751	0.0103322	0.124166	185.516	0.142806
Baotou	2015	185.37	16.5282	0.0121078	0.116674	138.479	0.144664
Baotou	2016	211.841	20.9821	0.0116315	0.122168	154.464	0.162059
Baotou	2017	230.292	25.8929	0.0118151	0.118572	178.571	0.166871
Baotou	2018	233.82	30.8036	0.0118186	0.103986	180.357	0.149155
Baotou	2019	246.587	32.8889	0.014227	0.098356	163.111	0.132467
Baotou	2020	257.841	35.412	0.0136104	0.0992187	162.138	0.149546
Baotou	2021	290.705	37.9464	0.0143575	0.100085	161.161	0.142686
Baotou	2022	299.517	41.0051	0.0138926	0.107802	161.161	0.193228
Baotou	2023	303.349	42.3949	0.015382	0.108273	163.274	0.272038
Wuhai	2011	57.3	12.939	0.0139165	0.109427	188.54	0.164805
Wuhai	2012	98.15	16.4234	0.015534	0.136496	204.38	0.1591
Wuhai	2013	147.75	36.1664	0.0144231	0.0585895	189.873	0.177369
Wuhai	2014	170.95	19.8556	0.0143315	0.127502	162.455	0.155456
Wuhai	2015	189.21	29.22	0.0149505	0.140897	170.825	0.18567
Wuhai	2016	197.935	31.8182	0.0152491	0.13872	184.091	0.187507
Wuhai	2017	232.2	38.6364	0.0170002	0.140334	193.182	0.204575
Wuhai	2018	235.667	45.4545	0.0197797	0.135489	190.909	0.191342
Wuhai	2019	245.94	50	0.0189821	0.124061	179.545	0.16553
Wuhai	2020	259.251	53.4091	0.0195077	0.12885	184.091	0.190896
Wuhai	2021	294.445	56.8182	0.0198948	0.133636	186.364	0.183714
Wuhai	2022	297.517	56.4516	0.0189698	0.142436	209.091	0.239546
Wuhai	2023	300.289	57.2748	0.019263	0.146283	207.274	0.293439
Chifeng	2011	40.56	5.00109	0.0116845	0.0477278	213.96	0.110629
Chifeng	2012	76.63	6.28794	0.0115265	0.0539514	73.2871	0.067568
Chifeng	2013	117.17	7.75361	0.0172603	0.0577357	85.2897	0.0890336
Chifeng	2014	135.34	8.37269	0.0167966	0.0673055	72.9927	0.0812389
Chifeng	2015	155.48	11.0239	0.0171439	0.0568565	93.5953	0.0918334
Chifeng	2016	173.703	13.1749	0.0168383	0.06003	97.1922	0.0997477
Chifeng	2017	206.137	14.1304	0.0176422	0.115457	91.9565	0.106646
Chifeng	2018	210.153	17.6471	0.0177525	0.0596828	95.6427	0.100642
Chifeng	2019	221.69	19.7826	0.0133159	0.0611237	98.6957	0.076693
Chifeng	2020	229.412	22.3195	0.0135877	0.0651171	100.219	0.0876434
Chifeng	2021	259.784	24.8899	0.0129966	0.069163	101.762	0.0881781
Chifeng	2022	264.286	29.1829	0.0131356	0.0715251	103.304	0.119589
Chifeng	2023	266.385	30.4748	0.014336	0.072632	105.383	0.162738
Tongliao	2011	41.91	5.52952	0.013754	0.166354	90.5967	0.11447
Tongliao	2012	81.34	7.50469	0.0136546	0.159787	93.4959	0.101552
Tongliao	2013	121.33	8.09465	0.01875	0.121093	118.618	0.117499
Tongliao	2014	134.03	14.0889	0.0171338	0.0593613	151.221	0.111936
Tongliao	2015	157.76	11.5853	0.0174906	0.0660901	112.722	0.102148
Tongliao	2016	171.711	11.9122	0.0169538	0.0641357	107.524	0.100739
Tongliao	2017	200.496	14.8734	0.0191208	0.0698446	118.038	0.101473
Tongliao	2018	203.246	19.6203	0.0165846	0.0667693	121.519	0.108606
Tongliao	2019	213.615	20.5047	0.0168661	0.0627785	113.249	0.08214
Tongliao	2020	224.564	21.2025	0.0177465	0.0655013	111.076	0.0941477
Tongliao	2021	256.36	21.9048	0.0170029	0.068241	108.571	0.0949371
Tongliao	2022	260.066	26.1521	0.0182122	0.0706984	129.524	0.133595
Tongliao	2023	262.394	25.2647	0.019273	0.082372	131.193	0.18923
Ordos	2011	63.43	7.35145	0.0144207	0.138508	189.633	0.164027
Ordos	2012	100.59	8.54701	0.0134529	0.156082	197.896	0.140012
Ordos	2013	136.87	11.6656	0.0125806	0.176474	198.315	0.151978
Ordos	2014	170.39	12.1795	0.0122585	0.140385	160.256	0.139612
Ordos	2015	179.94	15.2555	0.0111643	0.115688	87.7193	0.126441
Ordos	2016	198.158	16.3522	0.0118876	0.114465	131.447	0.139002
Ordos	2017	228.363	22.9814	0.0132753	0.117391	155.901	0.155589
Ordos	2018	232.75	29.0123	0.0120205	0.12284	155.556	0.144856
Ordos	2019	242.887	34.1463	0.01071	0.129878	168.293	0.13499
Ordos	2020	254.573	37.69	0.0110056	0.136855	164.742	0.156399
Ordos	2021	286.033	41.2121	0.0122673	0.143788	161.212	0.148232
Ordos	2022	292.992	48.6545	0.0115431	0.151807	165.663	0.202252
Ordos	2023	294.285	52.3849	0.012939	0.172833	172.375	0.278383
Hulunbuir	2011	38.39	9.89275	0.011831	0.0602396	113.166	0.101169
Hulunbuir	2012	83.06	12.7628	0.0130435	0.00639339	117.492	0.0912567
Hulunbuir	2013	122.6	14.613	0.0138381	0.0328365	125.592	0.102935
Hulunbuir	2014	140.93	15.0432	0.013878	0.0771279	123.731	0.108616
Hulunbuir	2015	167.11	16.1975	0.0137805	0.0910829	138.45	0.124217
Hulunbuir	2016	178.749	18.1467	0.014187	0.0894208	110.811	0.119168
Hulunbuir	2017	208.441	17.6923	0.0140462	0.0879438	120.769	0.111065
Hulunbuir	2018	214.114	17.1875	0.0145268	0.0910012	126.953	0.113803
Hulunbuir	2019	223.859	26.6667	0.0136935	0.0855686	120.784	0.0969404
Hulunbuir	2020	235.33	26.7327	0.015243	0.0800642	116.04	0.107874
Hulunbuir	2021	266.55	26.8	0.0167361	0.0744492	111.2	0.104404
Hulunbuir	2022	267.585	27.2499	0.0171237	0.077804	119.758	0.138836
Hulunbuir	2023	273.319	28.3719	0.183492	0.078273	121.284	0.174027
Bayannur	2011	47.37	6.67559	0.0135227	0.208512	55.1392	0.125484
Bayannur	2012	90.47	9.10552	0.0125786	0.0270739	129.62	0.0922355
Bayannur	2013	119.25	10.3712	0.0152318	0.0508379	109.716	0.0960216
Bayannur	2014	140.69	10.6383	0.0151615	0.0798421	140.538	0.107277
Bayannur	2015	163.18	12.0206	0.0152073	0.0721236	115.627	0.10597
Bayannur	2016	202.209	14.8571	0.0161224	0.0788571	119.429	0.131289
Bayannur	2017	230.95	19.5402	0.0166369	0.0804598	121.264	0.138649
Bayannur	2018	219.916	25.2874	0.0133647	0.0758621	128.736	0.118431
Bayannur	2019	233.023	20.6897	0.0145277	0.0689655	99.4253	0.0880422
Bayannur	2020	242.141	24.8555	0.0171958	0.0713254	108.092	0.109074
Bayannur	2021	273.544	29.0698	0.019428	0.0737128	116.279	0.115916
Bayannur	2022	278.053	33.8288	0.0205748	0.0864912	123.392	0.166461
Bayannur	2023	281.293	34.2839	0.022349	0.091293	128.384	0.227284
Ulanqab	2011	25.8	3.54872	0.0202939	0.0467452	43.2825	0.0585665
Ulanqab	2012	76.22	3.48432	0.0222222	0.0483195	35.5401	0.0653333
Ulanqab	2013	120.3	6.70667	0.0203593	0.0702436	67.0667	0.0920309
Ulanqab	2014	136.33	7.94224	0.0205929	0.00841155	80.5054	0.0758833
Ulanqab	2015	155.51	8.39815	0.0197599	0.0957754	84.7117	0.104202
Ulanqab	2016	173.339	9.48905	0.0200393	0.106204	63.8686	0.108929
Ulanqab	2017	210.296	9.19118	0.0205908	0.0353699	62.5	0.0798063
Ulanqab	2018	202.144	14.7601	0.0203032	0.0412041	82.2878	0.0906062
Ulanqab	2019	217.335	14.1264	0.0152522	0.0405204	71.7472	0.0589965
Ulanqab	2020	231.008	15.5722	0.0179211	0.0434402	76.1726	0.0758743
Ulanqab	2021	262.725	17.0455	0.0175632	0.0464152	80.6818	0.080226
Ulanqab	2022	269.431	20.0041	0.0178114	0.0498084	76.6284	0.116057
Ulanqab	2023	270.389	20.8492	0.0182637	0.502338	79.2839	0.152038
Shenyang	2011	71.56	20.8325	0.0163907	0.149023	122.042	0.201361
Shenyang	2012	111.57	24.2826	0.0157377	0.161134	137.417	0.170497
Shenyang	2013	152.28	20.7674	0.0172775	0.157857	139.733	0.163261
Shenyang	2014	168.81	22.0307	0.0167122	0.145777	142.857	0.160648
Shenyang	2015	197.72	24.3699	0.0173698	0.137793	184.691	0.190443
Shenyang	2016	219.418	28.3379	0.0170658	0.145266	167.03	0.198138
Shenyang	2017	242.396	27.2727	0.018948	0.150622	168.792	0.196394
Shenyang	2018	254.393	31.9035	0.0202226	0.132742	176.676	0.177886
Shenyang	2019	267.065	33.0688	0.0213588	0.131451	168.386	0.163926
Shenyang	2020	275.99	37.2781	0.020359	0.140465	160.421	0.185994
Shenyang	2021	301.754	41.4379	0.0212853	0.149374	152.549	0.170586
Shenyang	2022	307.1	38.7119	0.0207409	0.155151	157.255	0.232962
Shenyang	2023	322.495	41.2947	0.0226383	0.159285	162.849	0.263739
Dalian	2011	78.96	22.6186	0.0271403	0.154276	132.031	0.232533
Dalian	2012	115.69	24.0556	0.0296861	0.162626	142.301	0.194392
Dalian	2013	155.49	21.978	0.0431507	0.166872	153.677	0.225547
Dalian	2014	171.06	22.211	0.0494777	0.150507	142.857	0.212477
Dalian	2015	199.88	22.0702	0.054977	0.137726	122.313	0.234171
Dalian	2016	221.998	25.1678	0.0591811	0.150213	139.765	0.264625
Dalian	2017	244.827	28.0672	0.0701174	0.145601	149.244	0.269631
Dalian	2018	253.971	30.4202	0.0702532	0.141777	150.252	0.259243
Dalian	2019	266.124	33.389	0.0768253	0.13616	148.414	0.237156
Dalian	2020	277.148	39.734	0.0828911	0.140316	151.455	0.288857
Dalian	2021	300.59	46.0265	0.0979563	0.144436	154.305	0.319265
Dalian	2022	304.005	46.1625	0.110271	0.148149	156.979	0.463718
Dalian	2023	312.303	47.3849	0.120395	0.152728	158.295	0.543265
Anshan	2011	55.92	15.7357	0.00769231	0.083376	90.4437	0.134238
Anshan	2012	96.6	17.6941	0.00688406	0.0852928	97.8881	0.109434
Anshan	2013	131.57	17.7244	0.00922099	0.0877341	103.202	0.107993
Anshan	2014	151.26	18.6674	0.00588917	0.0818495	101.666	0.10367
Anshan	2015	176.5	20.5173	0.00661175	0.0755038	96.5178	0.1119
Anshan	2016	192.177	23.4104	0.00716075	0.0835908	94.7977	0.117206
Anshan	2017	215.475	25	0.00811121	0.0843052	102.616	0.113106
Anshan	2018	226.637	28.655	0.0111696	0.0822708	107.018	0.115141
Anshan	2019	234.129	30.5882	0.0132341	0.0797621	108.824	0.101415
Anshan	2020	244.682	33.581	0.0133511	0.0843795	111.738	0.116516
Anshan	2021	273.703	36.6366	0.0160972	0.089094	114.414	0.11689
Anshan	2022	276.856	35.9934	0.017109	0.0922937	119.033	0.158482
Anshan	2023	278.384	36.2839	0.0182738	0.102835	120.204	0.190385
Fushun	2011	54.12	15.2643	0.00815314	0.0698873	84.0527	0.126656
Fushun	2012	91.61	15.9599	0.00873786	0.0747337	87.5513	0.101036
Fushun	2013	131.12	17.4312	0.00792683	0.0778289	96.3303	0.10052
Fushun	2014	146.29	18.8592	0.0083599	0.0720368	93.8362	0.100917
Fushun	2015	181.43	20.393	0.0092542	0.0656781	92.2321	0.115041
Fushun	2016	200.644	24.6512	0.00953258	0.0729953	90.2326	0.123722
Fushun	2017	218.28	27.0142	0.00987217	0.0748929	96.2085	0.117196
Fushun	2018	225.964	29.6651	0.010205	0.0732565	99.0431	0.109387
Fushun	2019	233.338	31.8841	0.00967788	0.0695121	100.966	0.0925787
Fushun	2020	245.23	35.2941	0.0100288	0.0742564	102.451	0.106653
Fushun	2021	276.532	38.806	0.0101574	0.0791423	103.483	0.101655
Fushun	2022	279.805	44.1203	0.0104941	0.0839568	106.533	0.1429
Fushun	2023	282.394	45.2849	0.011849	0.87372	108.287	0.185263
Benxi	2011	54.54	16.6712	0.00908059	0.0746889	82.3072	0.13302
Benxi	2012	87.92	19.5822	0.00964286	0.0799347	92.6893	0.111937
Benxi	2013	125.46	21.6678	0.0132492	0.0824196	98.4898	0.118885
Benxi	2014	149.7	23.0263	0.0146767	0.100884	113.816	0.13193
Benxi	2015	173.5	22.4853	0.0157002	0.0705985	112.426	0.128238
Benxi	2016	194.261	30.6667	0.0169112	0.0763487	108.667	0.146472
Benxi	2017	213.463	29.7297	0.011908	0.0849074	102.027	0.123502
Benxi	2018	220.842	29.4521	0.0126015	0.0825993	107.534	0.117123
Benxi	2019	229.695	31.7241	0.014304	0.0703772	99.3103	0.0964715
Benxi	2020	238.514	34.965	0.0165173	0.0788888	104.895	0.114583
Benxi	2021	265.608	38.2979	0.0163873	0.0876411	110.638	0.113011
Benxi	2022	267.439	42.1096	0.0177832	0.09295	114.286	0.153463
Benxi	2023	273.294	43.9233	0.016283	0.102849	121.285	0.192834
Dandong	2011	49.06	33.0402	0.0197761	0.0690149	72.9988	0.182641
Dandong	2012	91.49	14.9688	0.0185874	0.074017	82.7443	0.111994
Dandong	2013	124.41	15.8531	0.0144654	0.0786904	87.6095	0.106226
Dandong	2014	140.93	17.5365	0.0143105	0.0750906	93.5282	0.105205
Dandong	2015	172.4	19.3156	0.0162141	0.0699022	82.3011	0.117119
Dandong	2016	192.671	23.5294	0.0164405	0.072613	85.7143	0.12789
Dandong	2017	213.635	25.5319	0.0171888	0.0836494	96.1702	0.123492
Dandong	2018	221.806	29.0598	0.0187272	0.0819808	98.7179	0.12496
Dandong	2019	231.576	30.9013	0.0199186	0.0798425	97.4249	0.106301
Dandong	2020	241.89	33.5498	0.0210291	0.0841346	102.597	0.123937
Dandong	2021	268.572	36.2445	0.0205149	0.0885017	107.424	0.119937
Dandong	2022	267.684	35.8827	0.0212071	0.0912273	111.013	0.157206
Dandong	2023	273.493	36.3947	0.023834	0.102849	118.383	0.201729
Jinzhou	2011	42.35	15.0439	0.0126582	0.0606617	77.1975	0.113372
Jinzhou	2012	84.36	16.239	0.0133562	0.0640922	88.0156	0.103627
Jinzhou	2013	123.5	17.6528	0.0127726	0.0678349	92.5139	0.104846
Jinzhou	2014	144.42	18.6702	0.0201201	0.0616679	89.4202	0.11382
Jinzhou	2015	168.12	19.8308	0.0210403	0.0599121	86.9249	0.119617
Jinzhou	2016	185.442	22.5166	0.0223445	0.0678401	83.7748	0.129941
Jinzhou	2017	206.739	25.3378	0.0250217	0.0697291	93.5811	0.1239
Jinzhou	2018	217.079	26.7797	0.012804	0.0674661	97.2881	0.106243
Jinzhou	2019	226.9	28.6689	0.0127371	0.497131	97.9522	0.184167
Jinzhou	2020	235.06	31.3253	0.0122886	0.286777	100.861	0.159883
Jinzhou	2021	263.299	34.0278	0.0133963	0.0727712	103.472	0.0975628
Jinzhou	2022	263.407	35.6998	0.0138313	0.0754846	106.294	0.126775
Jinzhou	2023	271.295	37.3822	0.014293	0.082649	112.394	0.162746
Yingkou	2011	52.27	14.7368	0.00863688	0.0814628	87.0488	0.126826
Yingkou	2012	92.85	15.738	0.0121429	0.0891229	95.704	0.111164
Yingkou	2013	133.45	17.6344	0.0130584	0.0946697	104.946	0.118353
Yingkou	2014	158.43	19.7171	0.0110883	0.0883943	101.586	0.118547
Yingkou	2015	176.74	20.6345	0.0160347	0.0822659	87.2668	0.127393
Yingkou	2016	196.344	22.7468	0.0143024	0.0857395	90.5579	0.131282
Yingkou	2017	217.942	26.2931	0.0148898	0.0959099	99.569	0.129464
Yingkou	2018	224.626	29.8701	0.0153799	0.0919022	102.165	0.124485
Yingkou	2019	233.966	31.6017	0.0172021	0.0892238	100.433	0.107534
Yingkou	2020	243.405	33.9869	0.0189873	0.0928889	105.882	0.125617
Yingkou	2021	273.829	36.4035	0.0195091	0.0966018	111.404	0.12382
Yingkou	2022	277.696	37.5816	0.0199512	0.101053	114.978	0.169666
Yingkou	2023	282.394	38.394	0.0203748	0.120233	116.285	0.218275
Fuxin	2011	42.32	13.6431	0.0153296	0.0542926	73.9198	0.110449
Fuxin	2012	85.37	15.6576	0.016129	0.0586686	87.1608	0.105572
Fuxin	2013	119.52	17.2684	0.0145374	0.0632632	94.1915	0.105799
Fuxin	2014	129.98	18.3246	0.0244175	0.058978	91.0995	0.112164
Fuxin	2015	160.47	20.5837	0.0273162	0.0557476	73.8903	0.120644
Fuxin	2016	182.466	24.3386	0.0177119	0.0639392	79.3651	0.120043
Fuxin	2017	201.599	26.8817	0.026052	0.066722	88.172	0.120059
Fuxin	2018	206.35	28.6486	0.0225583	0.0629168	89.7297	0.118889
Fuxin	2019	218.309	30.4348	0.0149274	0.0623272	95.1087	0.0862584
Fuxin	2020	227.782	32.1429	0.0188252	0.0670467	98.9011	0.103149
Fuxin	2021	257.299	33.8889	0.0211601	0.0718706	102.778	0.109167
Fuxin	2022	257.918	33.056	0.02159	0.0767089	105.028	0.139802
Fuxin	2023	262.402	34.2948	0.0229373	0.0817393	106.285	0.164264
Liaoyang	2011	52.45	13.8418	0.00964265	0.0716968	78.9474	0.121614
Liaoyang	2012	89.97	16.0843	0.00944444	0.0762945	92.6234	0.103382
Liaoyang	2013	118.7	17.7778	0.0140704	0.0795256	101.111	0.111006
Liaoyang	2014	137.61	23.3463	0.0138627	0.0744814	103.391	0.116522
Liaoyang	2015	170.04	21.2338	0.0126779	0.0671709	103.375	0.116075
Liaoyang	2016	192.178	26.8156	0.0131854	0.0758402	93.2961	0.129425
Liaoyang	2017	209.51	25.9887	0.01238	0.0781469	100.565	0.112808
Liaoyang	2018	218.943	28.5714	0.011325	0.0758989	104.571	0.110624
Liaoyang	2019	229.238	30.4598	0.0129308	0.0756828	106.322	0.0962839
Liaoyang	2020	236.375	32.7536	0.0115795	0.0794081	107.246	0.104126
Liaoyang	2021	265.153	35.0877	0.0119949	0.0831988	108.187	0.100502
Liaoyang	2022	269.483	37.2479	0.0132698	0.0836882	108.824	0.136009
Liaoyang	2023	271.294	38.4849	0.013628	0.092738	109.289	0.163927
Panjin	2011	68.49	13.4699	0.00485232	0.0894024	99.8476	0.143382
Panjin	2012	99.41	16.3043	0.00511727	0.114641	114.907	0.114924
Panjin	2013	129.2	17.0543	0.00682731	0.104405	124.806	0.110803
Panjin	2014	150.82	19.3498	0.00455289	0.0962276	120.743	0.111159
Panjin	2015	180.3	22.3869	0.00462933	0.0918288	109.619	0.122883
Panjin	2016	205.753	26.9231	0.00454648	0.103888	110	0.137237
Panjin	2017	224.002	27.6923	0.00462952	0.126948	119.231	0.135728
Panjin	2018	233.793	31.5385	0.00638638	0.1043	123.846	0.123016
Panjin	2019	242.499	33.0769	0.00590141	0.100369	121.538	0.106757
Panjin	2020	254.434	33.4547	0.00718354	0.105456	126.641	0.124271
Panjin	2021	280.73	33.6175	0.00736842	0.110581	131.008	0.11272
Panjin	2022	284.14	33.6219	0.00785654	0.117964	136.434	0.154353
Panjin	2023	293.294	32.3829	0.007849	0.118392	137.284	0.195527
Tieling	2011	37.09	9.07422	0.012116	0.0481925	55.756	0.0813141
Tieling	2012	78.41	9.59629	0.0117391	0.048822	67.8359	0.0741521
Tieling	2013	108.78	10.5995	0.0113475	0.05495	74.8592	0.0756347
Tieling	2014	130.87	11.5894	0.0123832	0.0530811	76.4901	0.0763272
Tieling	2015	159.5	12.6506	0.012379	0.0490529	68.2469	0.081654
Tieling	2016	175.68	16	0.0138852	0.054336	66	0.0906008
Tieling	2017	200.267	18.7075	0.0138464	0.0553864	74.8299	0.0817938
Tieling	2018	207.353	20.8904	0.0125819	0.0569353	78.4247	0.0880882
Tieling	2019	214.709	22.4913	0.0117028	0.0516827	80.6228	0.0654132
Tieling	2020	224.383	24.3007	0.0125014	0.0552825	84.965	0.0757747
Tieling	2021	253.317	26.1484	0.0133083	0.0589583	89.3993	0.07955
Tieling	2022	254.178	25.3899	0.0138215	0.0566178	90.0356	0.0998717
Tieling	2023	258.385	27.3749	0.0142739	0.062749	96.2718	0.122738
Chaoyang	2011	28.53	8.63155	0.0113293	0.0442076	58.3578	0.0681976
Chaoyang	2012	72.86	9.98238	0.0106796	0.0456283	68.4087	0.0706294
Chaoyang	2013	103.49	10.6038	0.0101974	0.0529806	73.3432	0.070527
Chaoyang	2014	121.42	11.744	0.0105367	0.0497669	74.8679	0.067865
Chaoyang	2015	152.18	13.2004	0.0131219	0.0494292	60.1349	0.076675
Chaoyang	2016	168.804	15.8358	0.0133114	0.0545742	63.3431	0.0843781
Chaoyang	2017	202.177	18.1548	0.0135557	0.0513423	71.131	0.0803656
Chaoyang	2018	196.276	20.2381	0.015522	0.0520134	73.8095	0.0866656
Chaoyang	2019	206.684	22.0896	0.0152696	0.0546104	73.1343	0.0637009
Chaoyang	2020	216.048	24.8869	0.0143923	0.059067	79.0347	0.0725331
Chaoyang	2021	246.632	27.7439	0.0161448	0.0636183	85.061	0.0822737
Chaoyang	2022	251.459	31.8904	0.0164121	0.0663227	87.4233	0.110601
Chaoyang	2023	252.492	33.2839	0.0168638	0.0672398	88.2738	0.132363
Huludao	2011	40.47	9.80078	0.010351	0.0539019	67.899	0.0895245
Huludao	2012	85.09	11.4286	0.0137255	0.0566707	76.4286	0.0883112
Huludao	2013	130.23	12.8617	0.0117647	0.0598539	82.8867	0.0917808
Huludao	2014	142.74	14.2501	0.0109957	0.055492	86.213	0.0885706
Huludao	2015	162.38	16.0657	0.0137522	0.0535305	71.4031	0.093104
Huludao	2016	174.755	19.6429	0.0146171	0.0605732	72.5	0.100185
Huludao	2017	202.364	21.2996	0.0108189	0.137273	81.5884	0.104798
Huludao	2018	216.615	24.2754	0.0130719	0.0601949	87.6812	0.0989593
Huludao	2019	224.043	25.7246	0.0141713	0.0576551	87.6812	0.0809695
Huludao	2020	231.928	28.3364	0.0140127	0.0616197	92.1389	0.0911165
Huludao	2021	262.176	30.9963	0.0150381	0.0656572	96.679	0.0941325
Huludao	2022	264.934	35.231	0.0151007	0.0690844	98.5185	0.126869
Huludao	2023	267.394	37.2738	0.016284	0.072839	99.3748	0.162748
Changchun	2011	54.54	12.7177	0.0232754	0.0828156	87.8183	0.142617
Changchun	2012	98.89	15.4578	0.0219	0.089694	103.052	0.12994
Changchun	2013	138.2	16.0755	0.0295563	0.0954872	105.62	0.15127
Changchun	2014	154.49	17.8903	0.0283034	0.0867202	116.751	0.142806
Changchun	2015	186.36	14.0615	0.028629	0.0913404	143.401	0.159477
Changchun	2016	207.283	13.2802	0.0279164	0.123816	197.742	0.18732
Changchun	2017	232.063	23.765	0.0284471	0.0970628	135.915	0.172133
Changchun	2018	240.525	26.2317	0.0292215	0.0987274	138.482	0.162727
Changchun	2019	251.021	28.4704	0.0272172	0.0996749	142.838	0.143656
Changchun	2020	262.72	28.9332	0.0302423	0.0948512	138.605	0.165696
Changchun	2021	286.698	29.3427	0.0307118	0.0905823	134.977	0.15464
Changchun	2022	289.97	29.1153	0.0324293	0.0920459	133.96	0.21113
Changchun	2023	292.364	30.2875	0.0339403	0.102843	135.385	0.322738
Jilin	2011	46.25	12.3866	0.0101563	0.058549	95.7766	0.111408
Jilin	2012	90.39	14.3918	0.00971867	0.0609276	78.2266	0.093009
Jilin	2013	125.02	15.6141	0.013544	0.0661228	85.2948	0.100728
Jilin	2014	140.69	16.8342	0.0145833	0.0602717	96.7968	0.101831
Jilin	2015	173.53	17.1265	0.014567	0.0612927	93.3746	0.111447
Jilin	2016	193.452	16.8246	0.0145035	0.0665877	99.2891	0.116477
Jilin	2017	215.608	19.5181	0.0145585	0.0650602	106.506	0.111717
Jilin	2018	227.804	24.3961	0.014218	0.0667729	112.56	0.113775
Jilin	2019	231.629	25.7282	0.0140351	0.0632379	112.379	0.0937926
Jilin	2020	242.077	27.2727	0.0142781	0.0601081	112.776	0.104617
Jilin	2021	268.617	28.8557	0.0147918	0.0569005	113.433	0.0998642
Jilin	2022	270.747	28.9988	0.01493	0.061048	114.25	0.129913
Jilin	2023	274.392	29.4738	0.0152834	0.062839	116.284	0.17483
Siping	2011	36.44	8.03556	0.0158046	0.0420522	64.7904	0.0828749
Siping	2012	78.57	9.81267	0.0156098	0.0466586	74.3384	0.0819489
Siping	2013	118.34	10.0487	0.0256881	0.0512713	81.6078	0.108515
Siping	2014	139.53	11.5818	0.0243343	0.0475922	87.4733	0.100552
Siping	2015	155.93	11.0291	0.0262454	0.0489651	86.7008	0.102066
Siping	2016	176.963	13.2716	0.02619	0.0533951	88.2716	0.113928
Siping	2017	201.052	16.25	0.0226751	0.0505234	105.625	0.100829
Siping	2018	207.399	18.4953	0.0188506	0.0514665	100.627	0.101979
Siping	2019	215.13	19.8113	0.0190202	0.0473497	116.667	0.0830004
Siping	2020	222.789	23.7192	0.0236943	0.0545416	114.991	0.103019
Siping	2021	256.352	29.6651	0.0234642	0.0654842	111.962	0.11275
Siping	2022	250.293	32.9049	0.0250918	0.079822	125.359	0.147861
Siping	2023	256.385	36.492	0.026382	0.083622	126.383	0.185284
Liaoyuan	2011	44.82	12.372	0.0154185	0.0506522	70.2041	0.108326
Liaoyuan	2012	81.8	11.4754	0.0153846	0.0524	80.3279	0.0897547
Liaoyuan	2013	106.18	12.3052	0.0131387	0.0570205	83.6751	0.0845204
Liaoyuan	2014	129.91	13.9573	0.0138238	0.0512397	89.491	0.0857253
Liaoyuan	2015	157.54	14.9007	0.0138791	0.0513278	96.8543	0.0925767
Liaoyuan	2016	177.419	14.1667	0.0151837	0.0566667	94.1667	0.0987465
Liaoyuan	2017	198.335	16.1017	0.0128866	0.0618644	97.4576	0.0833168
Liaoyuan	2018	207.49	19.6581	0.017071	0.0552282	102.564	0.101722
Liaoyuan	2019	219.15	22.2222	0.0172828	0.0527897	109.402	0.0843462
Liaoyuan	2020	228.17	25.1082	0.0194972	0.0510043	104.762	0.0963683
Liaoyuan	2021	217.253	28.0702	0.021187	0.0491728	100	0.081509
Liaoyuan	2022	251.789	26.505	0.0209366	0.0530239	114.159	0.121991
Liaoyuan	2023	262.285	28.3738	0.0228392	0.027482	115.285	0.181274
Tonghua	2011	46.57	10.7582	0.0161905	0.0521912	91.5929	0.11225
Tonghua	2012	82.09	13.3571	0.0227907	0.0531843	72.1282	0.103483
Tonghua	2013	112.12	13.9451	0.0171141	0.0579717	76.0234	0.0958567
Tonghua	2014	140.26	14.8515	0.0158845	0.0524235	86.8587	0.0953239
Tonghua	2015	161.96	15.8299	0.0165325	0.0543813	83.6725	0.0996391
Tonghua	2016	184.879	14.5455	0.0158406	0.0581818	85.4545	0.103811
Tonghua	2017	207.21	17.9724	0.0214166	0.0608295	94.0092	0.106437
Tonghua	2018	215.874	22.6852	0.0198807	0.0573796	97.6852	0.111422
Tonghua	2019	225.43	24.186	0.0182621	0.0568079	103.256	0.0904723
Tonghua	2020	235.024	26.3529	0.0187315	0.0566282	102.118	0.101566
Tonghua	2021	263.801	28.5714	0.0234332	0.0564438	100.952	0.109096
Tonghua	2022	262.467	31.4637	0.0239433	0.0621167	100.957	0.143152
Tonghua	2023	276.387	37.4829	0.027392	0.0726382	109.283	0.195283
Baishan	2011	54.59	11.8132	0.0750391	0.0540669	69.2607	0.193652
Baishan	2012	92.02	14.0735	0.0137566	0.0546927	75.8405	0.0971882
Baishan	2013	126.05	14.1621	0.0115789	0.0603918	82.6121	0.0923604
Baishan	2014	138.18	15.8353	0.0119074	0.0542684	90.2613	0.091502
Baishan	2015	165.9	15.9528	0.0132332	0.0563061	89.3356	0.0994469
Baishan	2016	186.146	16.3934	0.013866	0.0622951	91.8033	0.106735
Baishan	2017	209.739	20	0.0137405	0.0666667	98.3333	0.103086
Baishan	2018	216.876	23.7288	0.0147719	0.0610475	105.932	0.107309
Baishan	2019	227.82	26.4957	0.0160127	0.0531863	106.838	0.0911674
Baishan	2020	236.042	29.5652	0.0147458	0.0455835	108.696	0.0974569
Baishan	2021	264.661	32.7434	0.0169505	0.0377106	110.619	0.0992496
Baishan	2022	262.175	31.3593	0.0153497	0.0592089	111.607	0.122457
Baishan	2023	269.273	33.7382	0.017392	0.062839	119.374	0.163283
Songyuan	2011	30.88	6.35409	0.0114416	0.0417583	122.561	0.0793227
Songyuan	2012	72.4	7.93651	0.012037	0.0441184	72.4638	0.0683715
Songyuan	2013	96.01	8.48057	0.00985401	0.0502502	79.5053	0.0643525
Songyuan	2014	132.84	9.69479	0.0118801	0.0469196	86.535	0.0744012
Songyuan	2015	154.52	10.429	0.0113593	0.0487417	94.5805	0.0785731
Songyuan	2016	171.876	12.2302	0.0115186	0.0507331	117.986	0.0893373
Songyuan	2017	196.55	13.8182	0.0119426	0.0508458	110.545	0.0782922
Songyuan	2018	199.773	16	0.010961	0.0486938	113.091	0.0862178
Songyuan	2019	206.788	16	0.0134343	0.0461902	104.364	0.062634
Songyuan	2020	218.477	18.2815	0.0125728	0.0468417	102.742	0.0707671
Songyuan	2021	247.083	20.5882	0.012836	0.0475	101.103	0.0744791
Songyuan	2022	245.92	21.741	0.0132508	0.0479635	104.797	0.0888478
Songyuan	2023	249.646	23.425	0.0134526	0.0523728	105.273	0.109216
Baicheng	2011	38.54	8.87422	0.0118313	0.0424588	65.1852	0.0830911
Baicheng	2012	72.71	11.5	0.0125	0.045896	75	0.0788252
Baicheng	2013	99.84	12.5565	0.012963	0.0527192	81.3661	0.0807563
Baicheng	2014	120.69	14.1557	0.0135698	0.0483746	88.4732	0.0801256
Baicheng	2015	152.45	13.7286	0.0143971	0.05105	89.49	0.0863163
Baicheng	2016	174.535	12.9534	0.0141327	0.0569948	92.228	0.0929921
Baicheng	2017	199.336	15.7068	0.0189772	0.0628272	101.047	0.0942782
Baicheng	2018	205.224	18.9474	0.0106987	0.0558532	107.368	0.0906667
Baicheng	2019	211.657	20.1058	0.0130407	0.0515169	118.519	0.0742178
Baicheng	2020	220.785	23.262	0.0160285	0.0519759	112.834	0.0871034
Baicheng	2021	250.057	26.4865	0.0160338	0.0524449	106.486	0.0887305
Baicheng	2022	249	29.2589	0.0172848	0.0559016	113.661	0.112322
Baicheng	2023	256.375	30.2849	0.0187626	0.0582648	116.274	0.152849
Harbin	2011	64.23	55.6011	0.0185016	0.0960135	85.674	0.273131
Harbin	2012	102.49	16.2053	0.0190166	0.0964495	100.151	0.129448
Harbin	2013	139.79	15.6752	0.0745997	0.11325	112.942	0.249179
Harbin	2014	157.78	16.5097	0.0273068	0.0973431	126.709	0.145423
Harbin	2015	193.37	16.955	0.027763	0.0932381	134.079	0.1662
Harbin	2016	212.956	20.5821	0.0287123	0.0974496	127.027	0.176882
Harbin	2017	236.815	23.3508	0.0359085	0.0944111	128.063	0.184463
Harbin	2018	242.593	26.9958	0.037169	0.0924657	126.471	0.172809
Harbin	2019	252.355	25.5521	0.0508957	0.0833024	135.121	0.169213
Harbin	2020	260.742	29.5143	0.0445204	0.0887176	130.412	0.183739
Harbin	2021	289.007	33.5101	0.0492811	0.0941787	125.557	0.1909
Harbin	2022	293.894	33.8508	0.0517743	0.0997714	127.872	0.269158
Harbin	2023	299.375	34.2749	0.059273	0.102839	131.275	0.342836
Qiqihar	2011	35.29	7.49769	0.0108821	0.0503384	61.5086	0.0749141
Qiqihar	2012	75	8.04865	0.0136646	0.00258415	61.3486	0.0612232
Qiqihar	2013	112.27	7.89946	0.0167059	0.0560718	68.2226	0.0811556
Qiqihar	2014	124.54	9.76139	0.0126576	0.0708785	77.1873	0.0741067
Qiqihar	2015	154.73	10.5572	0.0126399	0.0858771	72.99	0.0896949
Qiqihar	2016	179.599	13.9706	0.0141305	0.141526	65.0735	0.12202
Qiqihar	2017	200.241	14.9813	0.0139414	0.144178	66.4794	0.0952621
Qiqihar	2018	206.036	17.7358	0.0147156	0.0434151	77.9245	0.0842554
Qiqihar	2019	215.449	18.2163	0.0158178	0.0403101	80.2657	0.0649772
Qiqihar	2020	224.64	20.5939	0.0179978	0.0422467	79.1188	0.0762893
Qiqihar	2021	256.949	23.0174	0.0185839	0.0442207	77.9497	0.0816642
Qiqihar	2022	260.824	25.2298	0.0183876	0.0461865	80.5068	0.111914
Qiqihar	2023	262.294	26.3849	0.0187833	0.0483948	81.7244	0.152738
Jixi	2011	47.69	8.72419	0.0101892	0.0613314	84.1715	0.100715
Jixi	2012	82.97	10.7585	0.0109489	0.0696509	87.6815	0.0871642
Jixi	2013	110.72	12.3258	0.0126316	0.0635429	93.2476	0.089312
Jixi	2014	128.24	13.6166	0.0171992	0.0680828	98.0392	0.0953462
Jixi	2015	160.21	12.1079	0.0202299	0.0716092	94.6615	0.107175
Jixi	2016	183.53	12.1547	0.0154425	0.0832751	95.5801	0.110267
Jixi	2017	204.562	14.8571	0.0103572	0.12744	101.143	0.100884
Jixi	2018	211.997	68.2081	0.0126293	0.129834	108.671	0.169349
Jixi	2019	219.246	71.5976	0.0143937	0.133848	110.651	0.145554
Jixi	2020	228.841	88.1111	0.0177362	0.159941	113.174	0.178562
Jixi	2021	258.036	108.447	0.0185353	0.186667	115.758	0.180318
Jixi	2022	258.373	133.495	0.0199463	0.0636957	117.178	0.196798
Jixi	2023	262.395	134.484	0.210283	0.12493	119.294	0.210235
Hegang	2011	45.23	9.55496	0.00534759	0.0931608	88.2353	0.102245
Hegang	2012	90.41	11.9816	0.00540541	0.0716175	92.1659	0.0865764
Hegang	2013	114.92	12.0594	0.0364444	0.0768228	103.896	0.144965
Hegang	2014	122.71	13.0841	0.007315	0.0831	108.411	0.0827912
Hegang	2015	165.1	14.2032	0.00729486	0.0597084	101.316	0.0908067
Hegang	2016	185.729	13.4615	0.00833156	0.0624894	103.846	0.0954699
Hegang	2017	209.189	21.7822	0.00717755	0.0619614	112.871	0.0986251
Hegang	2018	215.907	29	0.00805271	0.062974	121	0.105908
Hegang	2019	224.067	29.5918	0.00869411	0.0551439	140.816	0.0918643
Hegang	2020	235.115	29.3814	0.0100485	0.0582155	137.113	0.102479
Hegang	2021	264.377	29.1667	0.0122203	0.06135	133.333	0.10196
Hegang	2022	267.007	34.7273	0.0128182	0.0687632	116.842	0.127696
Hegang	2023	273.285	35.2839	0.0125839	0.072819	121.284	0.143429
Shuangyashan	2011	49.31	9.68307	0.012709	0.049457	85.3175	0.106137
Shuangyashan	2012	86.95	11.3032	0.0152778	0.0556862	96.4096	0.0964466
Shuangyashan	2013	117.35	13.3511	0.0141975	0.0631776	102.136	0.0992795
Shuangyashan	2014	135.95	14.7651	0.0153332	0.0698685	109.396	0.102187
Shuangyashan	2015	158.66	16.2789	0.0128233	0.0769674	120.057	0.107759
Shuangyashan	2016	181.604	19.3103	0.0132318	0.0860828	123.448	0.122695
Shuangyashan	2017	203.699	28.7234	0.0156694	0.078284	148.936	0.130974
Shuangyashan	2018	208.337	21.2766	0.00878594	0.0600177	109.22	0.092366
Shuangyashan	2019	217.949	22.695	0.0123547	0.0607184	109.929	0.0790341
Shuangyashan	2020	228.059	25.5396	0.0161371	0.0565194	117.266	0.0970501
Shuangyashan	2021	259.258	28.4672	0.0155633	0.0521978	124.088	0.0999988
Shuangyashan	2022	259.163	31.0949	0.0152714	0.057314	122.794	0.12149
Shuangyashan	2023	264.394	34.294	0.016283	0.058293	132.385	0.153284
Daqing	2011	61.53	14.0724	0.0127928	0.107398	123.224	0.156011
Daqing	2012	98.25	15.2699	0.0134935	0.108986	124.29	0.126053
Daqing	2013	144.96	16.9851	0.013371	0.112483	143.666	0.136882
Daqing	2014	155.1	19.2029	0.0139096	0.114318	146.014	0.138085
Daqing	2015	185.77	19.6021	0.0138408	0.112875	132.859	0.149569
Daqing	2016	209.541	22.1014	0.0125012	0.108954	137.319	0.154944
Daqing	2017	228.529	19.0476	0.0131903	0.0831344	145.788	0.138637
Daqing	2018	233.485	27.4725	0.0133615	0.105142	158.974	0.141984
Daqing	2019	243.886	25	0.0155804	0.0777482	138.235	0.113429
Daqing	2020	252.226	30.3309	0.0167108	0.0945243	141.176	0.137949
Daqing	2021	279.114	35.6618	0.0198082	0.1113	143.75	0.142185
Daqing	2022	282.743	33.774	0.0200326	0.0949521	139.163	0.177125
Daqing	2023	289.839	34.2839	0.0219394	0.10293	142.939	0.218264
Yichun (Heilongjiang)	2011	47.19	27.712	0.0115607	0.0504798	60.966	0.147865
Yichun (Heilongjiang)	2012	84.22	41.5335	0.0140704	0.0620695	64.6965	0.158801
Yichun (Heilongjiang)	2013	122.26	42.2078	0.0124352	0.064681	67.3701	0.141596
Yichun (Heilongjiang)	2014	146.02	13.9344	0.0141458	0.0695754	80.3279	0.0958153
Yichun (Heilongjiang)	2015	158.8	15.6779	0.0139671	0.0562876	90.7666	0.0952695
Yichun (Heilongjiang)	2016	184.36	15.2542	0.0134849	0.0566161	94.0678	0.101767
Yichun (Heilongjiang)	2017	205.611	18.9655	0.015101	0.0538293	86.2069	0.092623
Yichun (Heilongjiang)	2018	211.549	25.4386	0.0144561	0.108059	91.2281	0.11546
Yichun (Heilongjiang)	2019	224.03	33.9286	0.0144398	0.0506438	99.1071	0.0908972
Yichun (Heilongjiang)	2020	231.036	33.1818	0.0224666	0.0553045	102.727	0.110284
Yichun (Heilongjiang)	2021	263.249	32.4074	0.0210266	0.060138	106.481	0.109549
Yichun (Heilongjiang)	2022	262.506	35.2552	0.0219395	0.0701047	107.477	0.145001
Yichun (Heilongjiang)	2023	272.384	36.4848	0.022839	0.0712839	108.284	0.195243
Jiamusi	2011	48.24	10.3792	0.0108069	0.0598802	87.8244	0.1074
Jiamusi	2012	81.64	12.5366	0.0109649	0.0685332	96.9494	0.093225
Jiamusi	2013	115.19	13.6307	0.0141304	0.0688781	96.6543	0.0985506
Jiamusi	2014	141.17	13.6703	0.018235	0.074565	98.5915	0.105149
Jiamusi	2015	162.85	14.3128	0.0182666	0.0795622	102.294	0.113685
Jiamusi	2016	190.903	14.7059	0.0190631	0.0495798	107.143	0.115477
Jiamusi	2017	212.405	58.2979	0.0185185	0.0642553	116.17	0.172637
Jiamusi	2018	217.249	16.7382	0.0120882	0.202061	126.609	0.140334
Jiamusi	2019	227.134	29.1845	0.0115213	0.0638197	121.459	0.0935965
Jiamusi	2020	238.521	31.6703	0.0168913	0.0654447	119.306	0.113798
Jiamusi	2021	266.983	34.2105	0.0156016	0.0671053	117.105	0.107626
Jiamusi	2022	266.462	33.2346	0.0169522	0.00929204	125.664	0.118173
Jiamusi	2023	272.385	34.2849	0.0176839	0.01293	132.283	0.123838
Qitaihe	2011	43.65	10.117	0.010661	0.0602071	75.5124	0.0979755
Qitaihe	2012	77.21	10.8225	0.0198529	0.00640584	91.9913	0.0873278
Qitaihe	2013	107.33	11.9565	0.00866142	0.0639391	109.783	0.0841113
Qitaihe	2014	140.82	12.4717	0.00863435	0.0635635	98.6395	0.0858531
Qitaihe	2015	154.42	10.829	0.0097609	0.0628119	99.8676	0.0827289
Qitaihe	2016	177.902	17.5	0.0121979	0.0603212	117.5	0.105238
Qitaihe	2017	204.711	22.7848	0.013567	0.0640899	126.582	0.109955
Qitaihe	2018	208.538	25.641	0.0116069	0.0654333	119.231	0.10665
Qitaihe	2019	215.907	25.974	0.0123291	0.061987	118.182	0.0835687
Qitaihe	2020	225.239	28.9474	0.0123044	0.0622184	94.7368	0.085194
Qitaihe	2021	254.266	32	0.0123783	0.062456	69.3333	0.0747102
Qitaihe	2022	254.768	36.8049	0.014048	0.0674568	113.514	0.118478
Qitaihe	2023	259.384	38.8293	0.016294	0.0736273	117.285	0.130285
Mudanjiang	2011	46.62	13.0209	0.0146874	0.0721213	71.8563	0.116787
Mudanjiang	2012	81.46	13.8675	0.0186957	0.0738255	74.3451	0.102825
Mudanjiang	2013	126.24	16.6023	0.014717	0.0530012	88.8031	0.103571
Mudanjiang	2014	144.92	13.6364	0.0136467	0.0669318	93.5606	0.0970287
Mudanjiang	2015	171.31	18.3206	0.0124636	0.063921	100.382	0.110673
Mudanjiang	2016	191.625	17.7606	0.0123253	0.06389	98.4556	0.11163
Mudanjiang	2017	216.378	22.7451	0.0161283	0.0863573	105.882	0.124371
Mudanjiang	2018	224.046	26.5873	0.0214886	0.0889437	112.302	0.133948
Mudanjiang	2019	236.956	28	0.0251002	0.084414	108.8	0.118434
Mudanjiang	2020	244.797	20.0405	0.0264326	0.074619	107.287	0.12296
Mudanjiang	2021	274.795	11.8852	0.0283864	0.0645832	105.328	0.116874
Mudanjiang	2022	275.315	7.61784	0.0292428	0.0625091	107.469	0.156994
Mudanjiang	2023	279.385	11.293	0.032462	0.0702837	109.284	0.201724
Heihe	2011	27.03	7.75722	0.00331345	0.0719788	58.992	0.0603734
Heihe	2012	77.29	9.83796	0.00541401	0.0727523	65.9722	0.068782
Heihe	2013	110.83	11.6618	0.0056962	0.0856706	67.6385	0.0713794
Heihe	2014	136.8	12.9032	0.00762531	0.098522	68.6217	0.0824094
Heihe	2015	156.27	14.2857	0.00782932	0.107063	82.7381	0.0983493
Heihe	2016	183.725	53.9877	0.0193489	0.0543491	84.6626	0.163382
Heihe	2017	205.277	14.9068	0.0203857	0.0554615	93.7888	0.0972062
Heihe	2018	211.323	18.8679	0.0106942	0.0506811	91.8239	0.0861166
Heihe	2019	219.699	22.7848	0.0116325	0.0482532	111.392	0.076809
Heihe	2020	230.398	25.641	0.0157755	0.0508167	110.256	0.0940866
Heihe	2021	262.765	28.5714	0.0168927	0.0534461	108.442	0.098364
Heihe	2022	262.726	28.0753	0.0176991	0.0569125	115.789	0.127406
Heihe	2023	265.383	29.3748	0.0182732	0.0629273	117.274	0.153237
Suihua	2011	26.74	4.00711	0.0154696	0.00157811	19.2473	0.0390298
Suihua	2012	67.21	5.56553	0.00688406	0.00272388	30.1616	0.0331154
Suihua	2013	100.45	7.55124	0.0136054	0.00512226	43.5095	0.0517905
Suihua	2014	112.72	7.95372	0.0155915	0.00849747	52.7838	0.0487039
Suihua	2015	144.78	7.1103	0.0150471	0.00984503	59.9818	0.05123
Suihua	2016	167.914	26.6421	0.0165246	0.00786133	72.0074	0.0898069
Suihua	2017	189.471	47.4116	0.0175339	0.00594205	85.7955	0.109018
Suihua	2018	195.338	67.9389	0.0158	0.00382844	98.2824	0.132078
Suihua	2019	204.749	14.5594	0.0151004	0.036231	77.0115	0.0521983
Suihua	2020	215.844	14.686	0.0166524	0.0352129	69.5652	0.0578051
Suihua	2021	247.702	14.8148	0.0179182	0.034177	61.7934	0.0626992
Suihua	2022	249.39	14.9481	0.0196745	0.0465136	82.4803	0.0980671
Suihua	2023	252.374	16.2732	0.203739	0.49284	89.2839	0.120274
Shanghai	2011	81.18	37.389	0.0164884	0.292377	184.655	0.308007
Shanghai	2012	135.03	43.9414	0.015386	0.313512	210.807	0.276782
Shanghai	2013	182.03	35.6769	0.0798546	0.340285	223.487	0.393302
Shanghai	2014	192.59	46.7088	0.0369904	0.414951	228.887	0.332827
Shanghai	2015	222.45	48.1645	0.0384847	0.368539	225.923	0.367018
Shanghai	2016	238.957	43.8621	0.0426649	0.392653	217.655	0.378726
Shanghai	2017	275.555	46.8041	0.0486012	0.390447	226.735	0.377928
Shanghai	2018	291.443	59.8495	0.0555375	0.395821	254.583	0.377214
Shanghai	2019	308.64	60.5854	0.0583305	0.396404	272.839	0.356607
Shanghai	2020	320.788	63.6394	0.0624247	0.410491	283.862	0.42809
Shanghai	2021	351.532	66.6443	0.0600081	0.424351	294.642	0.398667
Shanghai	2022	350.432	64.8533	0.0604817	0.446114	294.747	0.537414
Shanghai	2023	372.84	69.3839	0.683729	0.528392	296.383	0.680537
Nanjing	2011	79.76	38.8686	0.0223961	0.152682	157.448	0.279451
Nanjing	2012	131.13	32.1065	0.0246269	0.166471	180.579	0.224074
Nanjing	2013	173.08	33.4318	0.0692272	0.192459	154.253	0.312273
Nanjing	2014	186.44	34.9931	0.0647391	0.188427	160.629	0.280831
Nanjing	2015	217.24	37.037	0.0684712	0.189682	165.595	0.317162
Nanjing	2016	244.382	56.4103	0.0689605	0.199445	168.175	0.364778
Nanjing	2017	271.897	67.1072	0.070957	0.201276	165.051	0.372204
Nanjing	2018	289.184	64.8494	0.0852543	0.206961	184.218	0.361019
Nanjing	2019	303.292	75.6338	0.085671	0.20594	184.225	0.33805
Nanjing	2020	313.896	78.0471	0.0838979	0.216794	182.41	0.379664
Nanjing	2021	340.041	80.3815	0.0863336	0.227293	180.654	0.364316
Nanjing	2022	345.481	77.2867	0.0940439	0.254102	183.221	0.527656
Nanjing	2023	352.392	82.3822	0.102834	0.27392	185.285	0.685937
Wuxi	2011	78.6	32.5272	0.0101196	0.188896	188.248	0.260225
Wuxi	2012	118.68	29.9936	0.0091941	0.207405	191.874	0.20126
Wuxi	2013	161.77	30.4956	0.0178767	0.213895	172.596	0.207603
Wuxi	2014	178.59	32.0687	0.0200016	0.202603	174.597	0.210896
Wuxi	2015	206.26	33.8948	0.0227123	0.196648	175.504	0.237947
Wuxi	2016	230.504	55.5556	0.0234692	0.202439	164.609	0.275128
Wuxi	2017	260.183	60.4462	0.0232303	0.217125	178.499	0.2871
Wuxi	2018	276.084	67.002	0.0246256	0.212307	193.964	0.256551
Wuxi	2019	289.477	78.5288	0.0241606	0.208191	198.608	0.250376
Wuxi	2020	301.631	83.1041	0.0235483	0.221026	194.303	0.280879
Wuxi	2021	328.045	87.5728	0.0239223	0.233562	189.903	0.248769
Wuxi	2022	334.02	94.8351	0.0252345	0.255449	197.303	0.35319
Wuxi	2023	342.482	98.3849	0.0293847	0.263849	203.284	0.473937
Xuzhou	2011	59.82	7.86645	0.00994068	0.0503734	69.827	0.107071
Xuzhou	2012	101.64	9.69207	0.0100787	0.0544277	76.8299	0.0854681
Xuzhou	2013	137.54	10.2294	0.00883424	0.0584944	72.2018	0.0801482
Xuzhou	2014	153.79	10.552	0.00844861	0.0567978	73.3757	0.0800314
Xuzhou	2015	181.53	11.2764	0.00713408	0.0552354	73.4908	0.0909882
Xuzhou	2016	210.53	21.5178	0.00691244	0.0583841	73.1988	0.111905
Xuzhou	2017	239.328	25.8903	0.00677293	0.0607955	78.0558	0.123085
Xuzhou	2018	253.732	27.7512	0.00868839	0.0646411	86.5072	0.10637
Xuzhou	2019	269.293	32.3417	0.0109696	0.0661619	92.2265	0.113186
Xuzhou	2020	281.266	35.3876	0.0111676	0.0728919	94.6558	0.130675
Xuzhou	2021	303.002	38.4541	0.0105784	0.0796673	97.0048	0.111781
Xuzhou	2022	310.262	39.6715	0.0105158	0.0894937	101.26	0.171324
Xuzhou	2023	323.293	41.294	0.012293	0.092748	108.285	0.219274
Changzhou	2011	78.45	26.48	0.00857941	0.148702	154.312	0.223733
Changzhou	2012	120.27	27.6864	0.00920245	0.162283	142.27	0.174157
Changzhou	2013	162	29.5163	0.0111888	0.171296	142.935	0.174443
Changzhou	2014	175.81	31.7417	0.00864232	0.165365	141.074	0.174356
Changzhou	2015	206.67	33.4367	0.00932855	0.161302	144.263	0.197613
Changzhou	2016	232.178	52	0.00992701	0.166603	144	0.229754
Changzhou	2017	260.341	61.2137	0.00945149	0.171404	154.881	0.249277
Changzhou	2018	279.528	62.0419	0.0115629	0.18419	171.204	0.214353
Changzhou	2019	293.471	68.5714	0.0123684	0.183124	172.727	0.213571
Changzhou	2020	304.521	72.3157	0.0119718	0.198669	160.931	0.237015
Changzhou	2021	328.328	76.0309	0.0123442	0.214094	148.969	0.19943
Changzhou	2022	333.073	79.0499	0.0121483	0.229271	180.72	0.294667
Changzhou	2023	343.394	81.2849	0.0126482	0.27492	192.384	0.338189
Suzhou	2011	80.58	34.3351	0.00909228	0.263353	227.308	0.292767
Suzhou	2012	124.29	38.9009	0.010546	0.289202	239.58	0.255931
Suzhou	2013	165.86	41.7559	0.0153715	0.317687	225.451	0.262591
Suzhou	2014	181.1	44.7739	0.0142033	0.304019	222.205	0.262973
Suzhou	2015	208.81	47.9753	0.013967	0.290106	216.938	0.288661
Suzhou	2016	236.991	69.6165	0.0134054	0.296549	213.569	0.326889
Suzhou	2017	267.443	89.1462	0.0142591	0.297156	230.97	0.357498
Suzhou	2018	281.971	83.5227	0.0141594	0.305907	253.267	0.301283
Suzhou	2019	297.868	92.2545	0.0178302	0.296433	255.74	0.295799
Suzhou	2020	309.798	91.0438	0.0182207	0.306793	247.811	0.32735
Suzhou	2021	335.215	89.895	0.0187482	0.316623	240.289	0.281496
Suzhou	2022	338.829	90.2739	0.0203314	0.33495	241.419	0.383081
Suzhou	2023	364.394	98.3742	0.02934	0.352935	253.385	0.485474
Nantong	2011	71.18	15.0516	0.00969844	0.0747298	101.32	0.154233
Nantong	2012	110.42	15.1594	0.00905109	0.0820831	105.724	0.114109
Nantong	2013	150.37	15.9165	0.00641653	0.0869679	83.7573	0.0999017
Nantong	2014	164.71	16.8056	0.0050165	0.0840537	84.0281	0.101238
Nantong	2015	191.11	17.6063	0.00457054	0.0801744	88.9445	0.115335
Nantong	2016	217.014	29.3351	0.00457777	0.0846369	88.5267	0.136093
Nantong	2017	246.177	37.9581	0.00492035	0.0892818	95.1571	0.156609
Nantong	2018	264.523	38.27	0.00358979	0.0957969	106.553	0.126373
Nantong	2019	280.283	46.5789	0.00547347	0.0979921	111.447	0.138236
Nantong	2020	293.119	49.3386	0.00525341	0.113619	116.402	0.159639
Nantong	2021	314.546	52.1277	0.00526891	0.129413	121.277	0.135603
Nantong	2022	321.271	53.8386	0.00528251	0.130095	122.356	0.167912
Nantong	2023	334.283	55.3785	0.0062738	0.134732	132.285	0.248294
Lianyungang	2011	57.42	10.5582	0.0119454	0.0531548	72.6445	0.115558
Lianyungang	2012	100.2	11.546	0.0123944	0.0575247	74.9511	0.0928813
Lianyungang	2013	135.98	12.303	0.0538136	0.0591084	67.8585	0.174344
Lianyungang	2014	149.35	12.9155	0.0120282	0.0573911	69.7056	0.086779
Lianyungang	2015	179.24	13.759	0.011705	0.0551314	69.3607	0.0991093
Lianyungang	2016	213.447	21.5356	0.0115838	0.0575876	68.9139	0.120731
Lianyungang	2017	236.371	27.3921	0.0121342	0.0608574	76.7355	0.129915
Lianyungang	2018	250.71	28.2772	0.00793164	0.0651352	83.8951	0.104059
Lianyungang	2019	268.482	32.7715	0.00826698	0.0666951	88.015	0.108182
Lianyungang	2020	280.782	35.7076	0.00931591	0.0775127	93.7207	0.12852
Lianyungang	2021	304.872	38.6492	0.00924418	0.0883505	99.2495	0.112981
Lianyungang	2022	308.478	44.2867	0.00966288	0.0864055	98.6817	0.168359
Lianyungang	2023	312.385	47.3738	0.0102834	0.087294	100.284	0.218264
Huai'an	2011	59.14	7.23091	0.0100392	0.0416438	46.944	0.0971594
Huai'an	2012	94.73	8.77835	0.00983607	0.0440198	53.9503	0.0716433
Huai'an	2013	130.29	9.76492	0.00868878	0.0546486	64.7378	0.0734048
Huai'an	2014	147.23	10.5301	0.00807863	0.0530223	67.1069	0.0735357
Huai'an	2015	175.22	11.3385	0.00848089	0.0515374	67.8537	0.0860422
Huai'an	2016	207.111	19.5423	0.00872727	0.0541933	67.4296	0.10723
Huai'an	2017	238.796	26.025	0.0083988	0.0577515	73.4403	0.123013
Huai'an	2018	254.788	27.0945	0.0109042	0.062721	81.8182	0.10793
Huai'an	2019	267.745	31.9643	0.0124532	0.0637157	86.4286	0.111754
Huai'an	2020	279.232	34.6188	0.0133274	0.068426	86.9955	0.12824
Huai'an	2021	303.391	37.2973	0.00217383	0.0731786	87.3874	0.089975
Huai'an	2022	311.749	43.1438	0.0138575	0.0814639	91.6515	0.17809
Huai'an	2023	328.385	44.2849	0.0153728	0.0927482	99.2738	0.236547
Yancheng	2011	59.16	10.6351	0.0104206	0.0446039	68.8437	0.113176
Yancheng	2012	97.46	10.0924	0.0104089	0.0584336	65.0535	0.0826591
Yancheng	2013	133.93	10.5608	0.00948081	0.056999	68.2204	0.0793252
Yancheng	2014	145.12	11.1044	0.00778745	0.0564777	68.799	0.0743417
Yancheng	2015	177.64	11.8353	0.00748719	0.0548272	71.1327	0.0888525
Yancheng	2016	211.964	20.9386	0.00743452	0.0574982	70.3971	0.111965
Yancheng	2017	239.554	26.8765	0.00907772	0.0616366	76.3923	0.127869
Yancheng	2018	251.023	27.7576	0.0114983	0.0671303	83.1515	0.110237
Yancheng	2019	263.722	34.3484	0.0167323	0.0687649	84.7747	0.118273
Yancheng	2020	276.495	35.2615	0.0164338	0.0742553	87.0154	0.133637
Yancheng	2021	301.261	36.194	0.0153765	0.0798616	89.1791	0.115796
Yancheng	2022	308.669	42.9365	0.0156962	0.0830615	88.0803	0.179208
Yancheng	2023	312.293	43.2839	0.0162739	0.092738	92.3729	0.237462
Yangzhou	2011	68.16	19.1155	0.0132985	0.0822269	99.1089	0.16774
Yangzhou	2012	105.78	16.1431	0.0149184	0.0881839	107.112	0.124868
Yangzhou	2013	146.75	16.7464	0.0114738	0.0928432	93.5189	0.114564
Yangzhou	2014	163.72	17.9926	0.00979873	0.0905205	91.4806	0.11367
Yangzhou	2015	195.19	19.084	0.00949965	0.0878615	95.6367	0.132279
Yangzhou	2016	226.784	31.8182	0.00969353	0.0915333	94.5887	0.158792
Yangzhou	2017	251.599	40.2174	0.00937532	0.0960698	100.652	0.175348
Yangzhou	2018	263.819	39.4336	0.00980796	0.0998871	110.675	0.14083
Yangzhou	2019	277.15	40.4814	0.0125859	0.102672	114.88	0.142644
Yangzhou	2020	289.859	44.4444	0.0124692	0.111728	115.292	0.164408
Yangzhou	2021	313.466	48.4513	0.0123776	0.120883	115.708	0.142433
Yangzhou	2022	320.9	51.2497	0.0125607	0.130374	122.098	0.214815
Yangzhou	2023	345.394	59.3748	0.0152738	0.182648	1323739	0.286373
Zhenjiang	2011	72.64	16.6853	0.00713012	0.0882243	118.058	0.164513
Zhenjiang	2012	110.47	22.1076	0.00663391	0.0906396	124.171	0.133923
Zhenjiang	2013	148.82	22.0751	0.0107066	0.112306	116.998	0.134624
Zhenjiang	2014	168.42	22.7857	0.00867337	0.109899	116.501	0.134666
Zhenjiang	2015	197.83	24.2942	0.00841584	0.109503	114.109	0.151661
Zhenjiang	2016	222.831	39.7059	0.00813008	0.110992	112.5	0.1758
Zhenjiang	2017	252.548	50.5535	0.00956782	0.115662	119.926	0.202078
Zhenjiang	2018	267.945	49.0775	0.00874271	0.12187	131.365	0.16282
Zhenjiang	2019	280.65	60	0.00851245	0.123073	137.407	0.168626
Zhenjiang	2020	293.469	60.0372	0.00850775	0.133048	139.405	0.187476
Zhenjiang	2021	318.344	60.0746	0.00839474	0.143097	141.418	0.159022
Zhenjiang	2022	325.885	61.182	0.00830534	0.158712	145.318	0.231482
Zhenjiang	2023	356.849	63.3875	0.009374	0.192744	162.373	0.292746
Taizhou (Jiangsu)	2011	65.62	9.26559	0.013198	0.0648876	72.7667	0.126289
Taizhou (Jiangsu)	2012	105.41	14.0205	0.0141809	0.0699945	82.5434	0.108261
Taizhou (Jiangsu)	2013	145.03	14.5727	0.00411392	0.0747062	74.8326	0.0855505
Taizhou (Jiangsu)	2014	161.96	14.7493	0.00671266	0.0715874	75.3196	0.0933397
Taizhou (Jiangsu)	2015	186.47	15.5558	0.00604636	0.0688408	80.1418	0.105368
Taizhou (Jiangsu)	2016	220.161	26.5748	0.00636364	0.0728994	79.7244	0.131088
Taizhou (Jiangsu)	2017	247.078	34.6535	0.00601591	0.0791053	85.5446	0.149
Taizhou (Jiangsu)	2018	260.344	33.002	0.00634422	0.0851646	93.6382	0.117545
Taizhou (Jiangsu)	2019	274.89	41.1178	0.0074507	0.0855365	97.8044	0.12585
Taizhou (Jiangsu)	2020	287.34	42.5553	0.00768808	0.0934555	100.402	0.142807
Taizhou (Jiangsu)	2021	313.326	44.0162	0.0145954	0.101503	102.84	0.134617
Taizhou (Jiangsu)	2022	319.452	43.3921	0.014065	0.112836	106.967	0.201952
Taizhou (Jiangsu)	2023	323.293	45.3843	0.018364	0.136283	109.275	0.262839
Suqian	2011	50.35	6.50652	0.0121581	0.0349762	62.5113	0.0890168
Suqian	2012	89.31	8.03141	0.0127049	0.0383038	68.1778	0.0746335
Suqian	2013	129.62	8.91453	0.00753676	0.0521821	64.1496	0.0685189
Suqian	2014	137.83	9.47133	0.00832043	0.051663	64.7494	0.0661501
Suqian	2015	170.02	9.89288	0.0082541	0.0506376	65.3271	0.0789322
Suqian	2016	206.025	17.9054	0.00926307	0.0535216	62.8378	0.103851
Suqian	2017	235.775	23.181	0.00946682	0.0575569	70.0508	0.116407
Suqian	2018	249.789	25.0423	0.0071856	0.0632829	78.6802	0.0969076
Suqian	2019	263.25	30.4054	0.00968087	0.0649216	83.277	0.103006
Suqian	2020	276.221	30.4311	0.0103807	0.0718881	84.0237	0.117835
Suqian	2021	300.983	30.4569	0.0140072	0.0788663	84.7716	0.107613
Suqian	2022	306.092	28.8288	0.0121395	0.0878588	86.9048	0.160075
Suqian	2023	312.273	31.2839	0.142739	0.0928392	92.3849	0.219237
Hangzhou	2011	86.18	34.6621	0.0279985	0.211611	175.075	0.300034
Hangzhou	2012	147.96	39.4004	0.0297978	0.22802	205.425	0.275324
Hangzhou	2013	189.27	47.9762	0.0347488	0.247988	218.936	0.305266
Hangzhou	2014	199.4	38.9774	0.0366205	0.237612	218.217	0.279387
Hangzhou	2015	231.13	40.7712	0.0401267	0.240011	238.684	0.321916
Hangzhou	2016	246.919	60.3261	0.0444276	0.259282	235.598	0.366151
Hangzhou	2017	285.432	67.5066	0.0561211	0.255542	228.647	0.397009
Hangzhou	2018	302.983	65.7623	0.0574523	0.254328	232.687	0.344575
Hangzhou	2019	321.646	65.9119	0.0629639	0.254604	228.553	0.331583
Hangzhou	2020	334.478	67.6687	0.0671002	0.270724	222.331	0.387303
Hangzhou	2021	359.683	69.3413	0.071846	0.286072	216.407	0.365626
Hangzhou	2022	361.066	69.7013	0.0756596	0.303498	218.418	0.518392
Hangzhou	2023	379.284	72.3729	0.0829362	0.428163	232.23o2	0.670683
Ningbo	2011	81.77	41.2941	0.0056461	0.187142	178.522	0.280812
Ningbo	2012	129.17	39.9862	0.00686892	0.200871	188.333	0.224144
Ningbo	2013	168.04	43.0886	0.00682614	0.211214	211.651	0.221349
Ningbo	2014	186.1	48.1329	0.00803699	0.206366	217.026	0.239925
Ningbo	2015	213.31	51.4858	0.00813988	0.199823	214.297	0.255123
Ningbo	2016	228.335	56.8528	0.00955466	0.201345	204.738	0.260028
Ningbo	2017	258.55	64.3216	0.014918	0.193625	204.188	0.280888
Ningbo	2018	274.4	69.6517	0.00900375	0.20278	208.789	0.233139
Ningbo	2019	288.937	70.0658	0.0106294	0.183015	223.355	0.224549
Ningbo	2020	301.132	73.1648	0.00916902	0.199059	223.002	0.252626
Ningbo	2021	330.281	76.2136	0.00962874	0.214842	222.492	0.224063
Ningbo	2022	334.23	75.6448	0.00931729	0.247965	223.027	0.304788
Ningbo	2023	345.284	79.2849	0.010273	0.283749	227.385	0.375548
Wenzhou	2011	81.83	22.3821	0.00727763	0.139416	119.238	0.204248
Wenzhou	2012	127.24	25.2437	0.00699552	0.149814	138.715	0.164597
Wenzhou	2013	169.68	29.3608	0.00601942	0.150746	146.804	0.162996
Wenzhou	2014	180.98	32.0757	0.00561653	0.145803	136.783	0.167615
Wenzhou	2015	211.38	35.5025	0.00592132	0.144642	138.312	0.191559
Wenzhou	2016	229.53	39.2421	0.00651989	0.144662	136.308	0.19433
Wenzhou	2017	260.219	44.2424	0.00670808	0.13606	141.212	0.208049
Wenzhou	2018	273.975	49.4572	0.00664145	0.143655	149.457	0.172776
Wenzhou	2019	286.738	48.6779	0.00760525	0.146415	146.154	0.168011
Wenzhou	2020	297.215	51.1712	0.0220615	0.16156	146.667	0.215989
Wenzhou	2021	331.356	53.6615	0.00672974	0.176687	147.179	0.167457
Wenzhou	2022	337.058	53.0959	0.0065365	0.177243	161.058	0.244102
Wenzhou	2023	348.375	59.2739	0.00716283	0.192836	166.274	0.327375
Jiaxing	2011	86.51	26.8103	0.00607211	0.215955	149.811	0.245836
Jiaxing	2012	128.16	32.5109	0.00656566	0.229098	158.2	0.202379
Jiaxing	2013	165.88	38.1613	0.0066416	0.240748	162.186	0.203225
Jiaxing	2014	175.41	40.7929	0.00656876	0.23273	176.673	0.21284
Jiaxing	2015	205.98	42.3486	0.00609311	0.222956	172.256	0.23286
Jiaxing	2016	220.648	46.5909	0.00670424	0.249766	172.727	0.24568
Jiaxing	2017	252.923	49.1573	0.00697551	0.23751	177.528	0.243798
Jiaxing	2018	272.74	53.3333	0.00839778	0.155507	200	0.19847
Jiaxing	2019	287.34	51.3736	0.0108153	0.15898	193.681	0.192117
Jiaxing	2020	300.483	53.5326	0.0123635	0.168045	191.848	0.221881
Jiaxing	2021	330.317	55.6452	0.0122795	0.176915	189.785	0.195491
Jiaxing	2022	333.112	57.6787	0.0122748	0.211553	193.6	0.279081
Jiaxing	2023	342.284	59.284	0.0127393	0.278347	201.275	0.362839
Huzhou	2011	77.79	20.4323	0.00699976	0.108405	123.324	0.18723
Huzhou	2012	119.58	22.9533	0.0089172	0.119483	123.948	0.148806
Huzhou	2013	160.91	30.8571	0.0188797	0.12036	139.429	0.180238
Huzhou	2014	172.7	33.3586	0.0181068	0.117018	145.186	0.180704
Huzhou	2015	201.49	39.4373	0.00831036	0.118678	170.642	0.19115
Huzhou	2016	218.385	44.5283	0.00860112	0.123051	172.075	0.198648
Huzhou	2017	249.642	59.3985	0.00853513	0.135462	166.541	0.229556
Huzhou	2018	269.886	72.2846	0.00899246	0.136569	188.39	0.210159
Huzhou	2019	283.803	76.1194	0.00961676	0.14294	172.761	0.202104
Huzhou	2020	295.532	83.7989	0.00894454	0.159002	169.088	0.226578
Huzhou	2021	327.331	91.4498	0.00889495	0.175003	165.428	0.199565
Huzhou	2022	328.798	107.185	0.00870319	0.19367	171.004	0.283451
Huzhou	2023	334.294	109.274	0.0092738	0.227383	178.284	0.393479
Shaoxing	2011	77.1	24.4575	0.00367471	0.113288	133.864	0.197282
Shaoxing	2012	118.88	28.5844	0.00420811	0.122261	150.635	0.16282
Shaoxing	2013	156.07	30.5637	0.00354244	0.129302	155.309	0.153071
Shaoxing	2014	175.02	34.763	0.00364971	0.125746	156.208	0.167763
Shaoxing	2015	204.52	37.2368	0.00344815	0.117269	159.103	0.179721
Shaoxing	2016	220.603	40.6742	0.00345697	0.121596	175.955	0.185995
Shaoxing	2017	245.753	45.0673	0.00405831	0.119149	197.982	0.204372
Shaoxing	2018	262.109	48.9933	0.00383278	0.125715	163.311	0.163234
Shaoxing	2019	281.784	48.4375	0.00392435	0.123192	148.661	0.155174
Shaoxing	2020	293.206	51.0615	0.00386915	0.135748	142.57	0.174283
Shaoxing	2021	325.43	53.6913	0.00375327	0.148332	136.242	0.148578
Shaoxing	2022	330.144	54.5701	0.0037556	0.15947	157.848	0.223638
Shaoxing	2023	342.373	58.7492	0.0035281	0.162846	162.385	0.302836
Jinhua	2011	79.46	24.1387	0.0114385	0.13895	150.714	0.218805
Jinhua	2012	125.47	28.0493	0.00791855	0.150029	201.87	0.189347
Jinhua	2013	166.92	34.8542	0.00932297	0.155657	208.069	0.197635
Jinhua	2014	179.43	41.044	0.0089375	0.154257	193.222	0.206416
Jinhua	2015	209.87	40.9965	0.00809082	0.154298	192.642	0.216545
Jinhua	2016	222.097	43.0353	0.00850403	0.160365	196.674	0.217937
Jinhua	2017	253.8	52.2634	0.0107987	0.151736	211.934	0.245073
Jinhua	2018	277.185	58.6912	0.00886462	0.160054	280.777	0.232368
Jinhua	2019	294.951	61.9919	0.00908921	0.163034	193.293	0.205125
Jinhua	2020	307.334	50.7599	0.00862604	0.181635	195.947	0.223566
Jinhua	2021	333.518	39.596	0.00844433	0.200124	198.586	0.188364
Jinhua	2022	332.041	32.5825	0.00830808	0.212718	201.61	0.254861
Jinhua	2023	342.284	36.4739	0.00926372	0.283748	211.275	0.328365
Quzhou	2011	67.99	11.1322	0.0134436	0.141612	78.7807	0.153804
Quzhou	2012	107.11	14.2405	0.0133005	0.0573576	82.2785	0.105707
Quzhou	2013	149.34	16.9158	0.0254902	0.0636841	79.0716	0.13402
Quzhou	2014	163.35	19.9452	0.0136368	0.0591115	109.503	0.121133
Quzhou	2015	194.88	22.2326	0.0133494	0.0715153	112.333	0.140222
Quzhou	2016	210.356	21.0117	0.0145509	0.0652607	87.5486	0.130253
Quzhou	2017	241.636	32.5581	0.0149655	0.0642349	92.2481	0.15252
Quzhou	2018	260.707	34.8837	0.0146952	0.0681488	98.062	0.131143
Quzhou	2019	275.488	34.1085	0.0215447	0.0829609	94.9612	0.138047
Quzhou	2020	288.237	36.5759	0.0175645	0.0856459	96.1089	0.151202
Quzhou	2021	320.842	39.0625	0.0182516	0.0883516	96.875	0.136761
Quzhou	2022	323.811	42.1564	0.0175942	0.10439	105.882	0.211395
Quzhou	2023	3364.27	45.2739	0.0182638	0.123849	109.384	0.302483
Zhoushan	2011	76.74	27.2738	0.0149068	0.147635	157.732	0.232322
Zhoushan	2012	120.64	31.893	0.0129944	0.155935	158.436	0.193389
Zhoushan	2013	157.51	36.999	0.0124324	0.163943	161.357	0.193012
Zhoushan	2014	174.58	133.333	0.025	0.146957	167.179	0.395297
Zhoushan	2015	201.37	148.932	0.023176	0.139912	172.555	0.380564
Zhoushan	2016	222.24	47.4227	0.0231964	0.148151	167.01	0.238719
Zhoushan	2017	247.957	53.6082	0.0132767	0.140353	184.536	0.233528
Zhoushan	2018	264.486	56.701	0.013287	0.145023	176.289	0.198201
Zhoushan	2019	278.396	57.732	0.0134336	0.151109	179.381	0.190539
Zhoushan	2020	291.142	61.658	0.0133668	0.168472	184.456	0.221074
Zhoushan	2021	321.139	65.625	0.0133461	0.186015	188.542	0.200998
Zhoushan	2022	323.489	69.2753	0.0129789	0.203186	196.842	0.276317
Zhoushan	2023	342.738	72.3729	0.0148284	0.253832	202.249	0.352839
Taizhou (Zhejiang)	2011	77.26	19.1996	0.00753099	0.108571	134.799	0.186471
Taizhou (Zhejiang)	2012	124.81	21.489	0.00702479	0.121243	132.487	0.147366
Taizhou (Zhejiang)	2013	160.81	25.4209	0.00625611	0.1209	125.421	0.140347
Taizhou (Zhejiang)	2014	172.87	28.136	0.00542674	0.117042	127.114	0.146745
Taizhou (Zhejiang)	2015	203.35	29.9587	0.0055583	0.112825	123.851	0.162682
Taizhou (Zhejiang)	2016	218.68	34.6667	0.00587423	0.117594	128.5	0.168109
Taizhou (Zhejiang)	2017	246.877	37.4172	0.00552197	0.112385	136.755	0.176004
Taizhou (Zhejiang)	2018	263.884	40.4959	0.00558165	0.117565	158.347	0.154005
Taizhou (Zhejiang)	2019	278.918	41.6804	0.00642228	0.122426	158.32	0.153211
Taizhou (Zhejiang)	2020	290.206	44.188	0.00653833	0.132325	155.812	0.174741
Taizhou (Zhejiang)	2021	320.52	46.6997	0.00615412	0.14224	153.135	0.151942
Taizhou (Zhejiang)	2022	324.682	49.088	0.00609516	0.15475	157.851	0.219139
Taizhou (Zhejiang)	2023	335.373	53.2638	0.0072836	0.172638	162.373	0.283765
Lishui	2011	74.03	11.9897	0.0179837	0.0762893	101.472	0.159761
Lishui	2012	112.62	14.4707	0.0164021	0.0681173	107.007	0.122165
Lishui	2013	155.93	17.0519	0.0161111	0.0716309	112.164	0.128669
Lishui	2014	164.41	19.1946	0.0165326	0.0682514	108.769	0.126387
Lishui	2015	194.73	21.398	0.0150974	0.0649557	110.369	0.138867
Lishui	2016	212.822	24.6269	0.0148622	0.0687537	113.806	0.144821
Lishui	2017	241.284	28.6245	0.0167184	0.0685349	99.6283	0.152527
Lishui	2018	257.307	32.5926	0.0164633	0.0700293	97.4074	0.131176
Lishui	2019	272.412	36.5314	0.0157884	0.0720679	97.417	0.128665
Lishui	2020	284.278	38.6322	0.0150482	0.0798314	99.8152	0.145586
Lishui	2021	314.113	40.7407	0.0149261	0.0876233	101.852	0.13016
Lishui	2022	317.69	41.5532	0.0144285	0.104567	105.948	0.196755
Lishui	2023	323.387	49.2839	0.0182634	0.126382	112.382	0.262846
Hefei	2011	71.58	10.9899	0.0124821	0.088953	81.5748	0.145247
Hefei	2012	114.66	13.0894	0.0103806	0.0988884	86.5588	0.110921
Hefei	2013	155.02	14.4765	0.0133564	0.112213	98.8053	0.12287
Hefei	2014	172.25	15.5724	0.0198466	0.11438	109.708	0.138767
Hefei	2015	201.48	26.0547	0.0230004	0.117624	114.529	0.182563
Hefei	2016	222.572	29.726	0.0249159	0.121925	109.452	0.194189
Hefei	2017	256.241	34.7241	0.0263888	0.122223	118.035	0.209487
Hefei	2018	272.521	41.5567	0.0266464	0.123018	132.85	0.188614
Hefei	2019	288.085	45.1948	0.0295833	0.115854	135.714	0.186692
Hefei	2020	299.159	50.096	0.032441	0.123783	137.812	0.219782
Hefei	2021	330.944	54.855	0.0372462	0.131482	139.849	0.213596
Hefei	2022	334.181	51.7838	0.040307	0.141141	143.125	0.310005
Hefei	2023	354.284	58.2749	0.0482649	0.152394	154.287	0.432732
Wuhu	2011	57.03	9.48363	0.00666869	0.055671	60.7161	0.103212
Wuhu	2012	104.45	11.4763	0.00657534	0.0640605	70.1617	0.0857144
Wuhu	2013	140.36	15.3446	0.00734597	0.0771875	71.2614	0.0914357
Wuhu	2014	159.18	16.3849	0.00797194	0.0843953	79.5839	0.100913
Wuhu	2015	186.64	18.7115	0.0084559	0.0906887	84.2018	0.122469
Wuhu	2016	206.817	22.1649	0.00809982	0.11633	79.8969	0.13499
Wuhu	2017	241.639	23.7113	0.00905149	0.094558	89.6907	0.137466
Wuhu	2018	254.897	31.8766	0.0104472	0.075908	95.3728	0.120048
Wuhu	2019	273.162	34.6154	0.0123686	0.0702313	101.538	0.123267
Wuhu	2020	290.046	37.6607	0.0115656	0.0750165	102.571	0.142686
Wuhu	2021	320.336	40.7216	0.0103776	0.079826	103.608	0.123211
Wuhu	2022	321.06	47.43	0.00851164	0.0892718	106.977	0.183284
Wuhu	2023	332.384	49.2849	0.00927482	0.0983647	112.385	0.263728
Bengbu	2011	55.02	21.9781	0.00787402	0.0294071	49.5212	0.129122
Bengbu	2012	93.41	8.42849	0.00683761	0.0462371	53.8336	0.0661003
Bengbu	2013	132.85	10.0927	0.0130769	0.0564083	62.1931	0.0835637
Bengbu	2014	145.63	11.0482	0.00916086	0.0511037	65.7505	0.0745446
Bengbu	2015	174.68	13.0198	0.00968963	0.0530254	59.2534	0.0886984
Bengbu	2016	194.192	15.5263	0.0105298	0.0558371	67.8947	0.0970368
Bengbu	2017	221.705	18.1102	0.00870308	0.0658651	70.0787	0.0958376
Bengbu	2018	237.289	21.875	0.00782439	0.0612779	75.2604	0.0894836
Bengbu	2019	250.602	23.8342	0.00821651	0.054607	78.4974	0.0834046
Bengbu	2020	259.869	27.0375	0.00901334	0.0583182	80.9832	0.0964895
Bengbu	2021	291.378	30.2326	0.00936408	0.0620199	83.2041	0.0899217
Bengbu	2022	297.258	29.1791	0.00909128	0.0668127	86.8217	0.135996
Bengbu	2023	301.294	30.3841	0.00978263	0.0716273	88.2674	0.185244
Huainan	2011	50.92	9.52687	0.003489	0.0508318	58.6319	0.0902252
Huainan	2012	99.57	11.4848	0.00366197	0.0605947	63.9869	0.0768734
Huainan	2013	132.51	13.1525	0.0039548	0.0640095	64.5294	0.0728042
Huainan	2014	149.01	15.2013	0.00438812	0.0642309	70.2547	0.0811098
Huainan	2015	176.98	18.2778	0.00427117	0.0633038	68.2372	0.0951156
Huainan	2016	187.717	15.1671	0.00545963	0.0893756	55.527	0.0927249
Huainan	2017	221.889	17.4359	0.00573144	0.0510669	62.5641	0.0846913
Huainan	2018	232.225	20.5128	0.00651256	0.0535872	68.4615	0.0800514
Huainan	2019	244.346	22.2506	0.00631935	0.0503105	72.6343	0.0727937
Huainan	2020	255.556	24.7119	0.00688418	0.0559964	76.0563	0.0856942
Huainan	2021	289.694	27.1795	0.00718434	0.0616967	79.2308	0.081506
Huainan	2022	292.633	32.3895	0.0073161	0.0594869	79.3814	0.124061
Huainan	2023	302.392	34.289	0.0078292	0.0613456	80.2784	0.160284
Ma'anshan	2011	57.1	10.8749	0.00782881	0.0526684	66.9291	0.109478
Ma'anshan	2012	108.43	13.1349	0.0078534	0.0593257	72.2417	0.0930233
Ma'anshan	2013	140.99	14.8862	0.0139241	0.073993	73.1173	0.104103
Ma'anshan	2014	166.44	16.7254	0.0151731	0.00694938	77.9049	0.0987527
Ma'anshan	2015	187.29	18.8184	0.0123174	0.00822582	83.151	0.099382
Ma'anshan	2016	207.937	22.2707	0.0134765	0.0732031	76.4192	0.128889
Ma'anshan	2017	234.336	24.4541	0.0161246	0.0727607	82.0961	0.134203
Ma'anshan	2018	249.307	30.5677	0.0147333	0.0744624	99.5633	0.125542
Ma'anshan	2019	262.606	33.6245	0.0157904	0.0679707	104.367	0.121124
Ma'anshan	2020	274.734	36.9803	0.0181344	0.07206	105.908	0.142614
Ma'anshan	2021	310.642	40.3509	0.0200816	0.0761671	107.018	0.137714
Ma'anshan	2022	314.633	47.7804	0.0222599	0.082822	111.013	0.211462
Ma'anshan	2023	322.374	49.2738	0.0263628	0.0926373	132.274	0.283844
Huaibei	2011	47.48	8.12786	0.00641613	0.0409197	56.3571	0.0828383
Huaibei	2012	85.54	10.536	0.00627803	0.0469643	63.6738	0.0697678
Huaibei	2013	120.57	13.0536	0.00769231	0.056104	77.3893	0.0779471
Huaibei	2014	146.55	16.2564	0.00795178	0.0575843	80.353	0.0885847
Huaibei	2015	168.8	17.0901	0.00908778	0.0559256	70.6697	0.0927493
Huaibei	2016	224.436	19.3548	0.00973633	0.0579175	74.6544	0.12298
Huaibei	2017	220.847	23.9631	0.0102046	0.056923	82.9493	0.107471
Huaibei	2018	227.738	27.9817	0.00987936	0.0606147	84.4037	0.0995427
Huaibei	2019	241.679	30.5936	0.0116548	0.0556164	89.9543	0.0928637
Huaibei	2020	253.836	33.5616	0.0117953	0.0590064	93.6073	0.106752
Huaibei	2021	287.406	36.5297	0.0125877	0.0623963	96.8037	0.103527
Huaibei	2022	290.113	36.8951	0.0127204	0.0683894	100	0.147197
Huaibei	2023	298.375	39.4728	0.0142637	0.0726372	103.282	0.172537
Tongling	2011	63.69	12.5383	0.00740741	0.0684609	79.5148	0.128405
Tongling	2012	113.18	17.5202	0.00714286	0.080283	92.9919	0.114276
Tongling	2013	142.16	22.9111	0.00705128	0.0937358	97.035	0.116563
Tongling	2014	170.17	24.3902	0.00605443	0.0947913	96.206	0.125756
Tongling	2015	191.15	28.4553	0.0066041	0.0935976	100.271	0.141383
Tongling	2016	195.176	18.1287	0.00790444	0.0526029	63.1579	0.0944917
Tongling	2017	219.111	47.9532	0.00760634	0.0526901	74.269	0.132329
Tongling	2018	237.182	23.9766	0.00729241	0.0559275	72.5146	0.0884375
Tongling	2019	252.907	26.3158	0.00781537	0.0518053	77.193	0.0855769
Tongling	2020	264.99	28.8235	0.0085041	0.0551529	79.4118	0.0992155
Tongling	2021	302.707	31.3609	0.00938998	0.0585396	81.6568	0.0943998
Tongling	2022	306.824	31.3125	0.00988816	0.0629565	84.5238	0.146978
Tongling	2023	312.383	34.2839	0.0102839	0.0652537	88.2738	0.192537
Anqing	2011	42.34	6.27058	0.0147114	0.0334673	50.2667	0.0783996
Anqing	2012	85.25	6.44745	0.0153846	0.0381315	56.7376	0.0699311
Anqing	2013	125.14	8.36416	0.0123209	0.0430943	55.493	0.0712165
Anqing	2014	145.56	8.69705	0.0169003	0.0419646	67.3216	0.0801169
Anqing	2015	167.7	8.84102	0.0171646	0.0496205	57.2255	0.0875134
Anqing	2016	193.094	13.9887	0.0163425	0.0444074	59.7353	0.0983224
Anqing	2017	217.397	16.5725	0.0164267	0.0453508	70.0565	0.0959943
Anqing	2018	231.253	21.4015	0.0143353	0.0501347	71.0227	0.0944287
Anqing	2019	243.648	23.6295	0.0112505	0.0469926	73.913	0.0802754
Anqing	2020	257.725	26.3507	0.0122914	0.0503026	75.0711	0.0954965
Anqing	2021	293.178	29.0875	0.0126897	0.0536312	76.2357	0.0918349
Anqing	2022	299.66	33.9928	0.0125068	0.0572702	78.3939	0.14449
Anqing	2023	303.284	36.2874	0.0162537	0.0627382	82.2748	0.201726
Huangshan	2011	59.15	11.7032	0.0184615	0.132323	65.4963	0.145502
Huangshan	2012	103.88	11.5411	0.0184466	0.147612	65.1731	0.118154
Huangshan	2013	141.73	13.5685	0.0205128	0.156371	71.2347	0.132701
Huangshan	2014	154.09	14.8951	0.0179714	0.062128	73.7982	0.104076
Huangshan	2015	177.93	16.2503	0.0172962	0.0609134	73.8032	0.113441
Huangshan	2016	197.974	18.2432	0.0163269	0.0646966	72.973	0.11786
Huangshan	2017	227.252	22.973	0.0168799	0.0657764	83.7838	0.124939
Huangshan	2018	240.614	30.2013	0.0154571	0.0699342	93.2886	0.120775
Huangshan	2019	253.956	35.5705	0.0140508	0.0694772	98.6577	0.113977
Huangshan	2020	267.52	39.2617	0.0154845	0.0724799	99.3289	0.132839
Huangshan	2021	300.101	42.953	0.0155168	0.0754819	99.3289	0.122653
Huangshan	2022	303.425	50.7309	0.0153706	0.0829231	102.721	0.181922
Huangshan	2023	310.284	52.3729	0.0162537	0.0902781	111.289	0.237292
Chuzhou	2011	45.43	5.79123	0.0170213	0.0390064	50.563	0.0850698
Chuzhou	2012	85.67	6.85689	0.025	0.0440573	56.4035	0.086642
Chuzhou	2013	125.84	9.56618	0.0195556	0.057465	60.7341	0.0931245
Chuzhou	2014	152.03	11.5658	0.0199965	0.0690211	66.0587	0.0990837
Chuzhou	2015	171.48	14.252	0.015748	0.0734465	67.4743	0.106574
Chuzhou	2016	196.144	15.859	0.0108713	0.111445	70.2643	0.120026
Chuzhou	2017	222.278	19.163	0.0098031	0.0935599	78.4141	0.10882
Chuzhou	2018	236.422	23.348	0.00756198	0.268804	76.8722	0.147912
Chuzhou	2019	249.855	25.9341	0.00784807	0.0531105	79.7802	0.0844685
Chuzhou	2020	264.881	29.0429	0.00862723	0.0532231	83.1683	0.100291
Chuzhou	2021	298.601	32.1586	0.0079883	0.0533357	86.3436	0.0910285
Chuzhou	2022	303.454	38.3711	0.00827147	0.067935	87.8855	0.146474
Chuzhou	2023	309.284	39.2839	0.00902939	0.0718293	89.2748	0.219524
Fuyang	2011	36.94	3.17168	0.00950508	0.0272566	33.1449	0.0509726
Fuyang	2012	81.69	3.94307	0.0097973	0.0294983	36.257	0.0466613
Fuyang	2013	116.76	18.515	0.00716724	0.0297288	40.0684	0.0692682
Fuyang	2014	127.19	5.70668	0.0109428	0.00794874	38.0445	0.0405767
Fuyang	2015	156.31	6.52184	0.0105345	0.0148171	42.2961	0.0499205
Fuyang	2016	183.149	9.32203	0.0125019	0.0076468	46.3277	0.0621658
Fuyang	2017	211.661	13.0841	0.00974365	0.00881206	57.6636	0.0625424
Fuyang	2018	223.657	15.9664	0.00826154	0.0411608	57.8898	0.0691831
Fuyang	2019	237.089	18.4773	0.0079857	0.0385063	62.6741	0.0616671
Fuyang	2020	250.711	21.4319	0.00869743	0.0313779	65.5509	0.0719757
Fuyang	2021	282.564	24.3948	0.00905206	0.0242295	68.3426	0.0676518
Fuyang	2022	287.434	23.8897	0.00899523	0.0473575	69.6744	0.110917
Fuyang	2023	297.375	24.3638	0.00927483	0.052632	72.3784	0.172738
Suzhou (Anhui)	2011	35.41	3.94596	0.0107929	0.0333613	40.8258	0.056094
Suzhou (Anhui)	2012	77.93	4.75679	0.0104418	0.0330957	46.0335	0.0513374
Suzhou (Anhui)	2013	111.93	6.2315	0.0109375	0.0385772	52.1888	0.0577358
Suzhou (Anhui)	2014	135.8	14.9463	0.0119092	0.035614	75.977	0.0805739
Suzhou (Anhui)	2015	154.23	17.3977	0.0169935	0.040264	73.286	0.0897331
Suzhou (Anhui)	2016	181.817	10.7034	0.0180645	0.0373991	63.6086	0.0877417
Suzhou (Anhui)	2017	206.386	15.0915	0.0313339	0.0477995	62.3476	0.103381
Suzhou (Anhui)	2018	216.574	18.7215	0.0151638	0.046019	68.7976	0.0870249
Suzhou (Anhui)	2019	229.731	22.1884	0.0112192	0.0422029	72.1884	0.0689184
Suzhou (Anhui)	2020	242.507	25.3414	0.0103509	0.0449789	74.9621	0.0792899
Suzhou (Anhui)	2021	274.512	28.4848	0.0105878	0.0477464	77.5758	0.0782433
Suzhou (Anhui)	2022	279.828	34.7761	0.0107613	0.0521643	79.2109	0.118932
Suzhou (Anhui)	2023	282.284	35.3347	0.0127543	0.055335	82.5435	0.163744
Chaohu	2011		3.8662	0.007242	0.0540739	30.3391	0.0309866
Chaohu	2012		3.9913	0.00488669	0.044342	35.7212	0.0218872
Chaohu	2013		3.92636	0.00246199	0.0382813	42.195	0.015231
Chaohu	2014		3.95578	0	0.0343312	49.973	0.011538
Chaohu	2015		3.94054	0	0.0316679	59.0513	0.0171744
Chaohu	2016		3.94748	0	0.0298278	69.8635	0.0199673
Chaohu	2017		3.94387	0	0.0285318	82.6214	0.018098
Chaohu	2018		3.94554	0	0.0276079	97.7614	0.027626
Chaohu	2019		3.94465	0	0.0269411	115.494	0.0225395
Chaohu	2020		3.94504	0	0.0264573	136.69	0.0337213
Chaohu	2021		3.94485	0	0.0261039	161.562	0.0451552
Chaohu	2022		3.94493	0	0.0258448	190.977	0.0500108
Chaohu	2023		3.94536	0	0.027544	195.536	0.067533
Liu'an	2011	35.28	3.43856	0.00277778	0.0336809	42.5592	0.0449855
Liu'an	2012	78.86	4.50514	0.00275103	0.0321033	50.4012	0.0405439
Liu'an	2013	117.39	5.58114	0.00273973	0.0358856	50.2302	0.0405728
Liu'an	2014	134.7	5.13532	0.0179928	0.0366429	43.9972	0.0618199
Liu'an	2015	161.42	7.24506	0.0103611	0.0347975	47.3716	0.0626559
Liu'an	2016	190.726	9.36968	0.0101788	0.0405451	50.7666	0.0759963
Liu'an	2017	217.604	11.9048	0.0805245	0.0420946	58.6735	0.181619
Liu'an	2018	232.196	17.1477	0.0649266	0.0466976	61.6299	0.176018
Liu'an	2019	243.382	19.2893	0.0559053	0.0444976	66.1591	0.136196
Liu'an	2020	267.251	22.8085	0.052349	0.0490158	71.8298	0.163953
Liu'an	2021	287.115	26.3699	0.0500059	0.0535882	77.3973	0.15934
Liu'an	2022	291.482	32.338	0.0493007	0.0569696	74.9141	0.229454
Liu'an	2023	299.374	35.2839	0.051293	0.0592753	76.2633	0.327365
Bozhou	2011	27.08	3.87678	0.0145103	0.0261076	33.7637	0.0469121
Bozhou	2012	69.89	3.75449	0.0137931	0.0311128	39.1773	0.0482382
Bozhou	2013	104.04	4.74009	0.0158371	0.0334535	48.5069	0.0599748
Bozhou	2014	124.95	5.51702	0.0118711	0.0346784	46.0277	0.048511
Bozhou	2015	153.13	6.4572	0.00979302	0.0583336	45.8304	0.0626475
Bozhou	2016	180.11	8.03709	0.00857786	0.0737713	52.7048	0.0768856
Bozhou	2017	206.715	13.6713	0.0100731	0.0573854	59.6006	0.0711407
Bozhou	2018	218.951	16.4384	0.0115181	0.0410741	60.1218	0.0747774
Bozhou	2019	231.609	18.7029	0.00862651	0.0377059	62.4434	0.0592413
Bozhou	2020	246.733	22.0721	0.00961989	0.040133	65.3153	0.0736375
Bozhou	2021	278.374	25.4111	0.00904335	0.0425383	68.012	0.0702757
Bozhou	2022	281.025	31.3895	0.00877718	0.0462244	70.0447	0.108246
Bozhou	2023	292.384	34.8293	0.009273	0.0524372	72.3728	0.152374
Chizhou	2011	51.82	7.79548	0.0173697	0.0419442	57.0012	0.10129
Chizhou	2012	91.46	9.26498	0.0166667	0.0468153	57.4429	0.0831949
Chizhou	2013	127.68	11.118	0.0140187	0.0549253	64.2372	0.0858077
Chizhou	2014	142	11.8306	0.0134949	0.00764259	68.4932	0.072002
Chizhou	2015	172.78	14.2318	0.0141844	0.0547683	64.3525	0.097733
Chizhou	2016	198.555	17.284	0.0139717	0.0559877	64.8148	0.107725
Chizhou	2017	221.902	21.6049	0.0140939	0.0544228	74.6914	0.107835
Chizhou	2018	234.756	25.9259	0.0129687	0.0602179	82.716	0.104204
Chizhou	2019	247.047	30.2469	0.0131965	0.0552914	88.2716	0.0973787
Chizhou	2020	258.289	33.7461	0.0133297	0.0596186	90.4025	0.111595
Chizhou	2021	293.244	37.2671	0.0125683	0.0639727	92.5466	0.105262
Chizhou	2022	297.814	44.7197	0.0126395	0.0700569	96.875	0.159289
Chizhou	2023	302.383	45.2637	0.013394	0.0727383	98.3746	0.217284
Xuancheng	2011	56.03	8.03121	0.0116279	0.0460809	55.476	0.100596
Xuancheng	2012	92.7	9.299	0.0109689	0.0545662	62.5894	0.0781167
Xuancheng	2013	136.96	11.7773	0.0106572	0.0610043	66.0243	0.0853268
Xuancheng	2014	155.21	12.8663	0.0165223	0.0626472	70.7648	0.0978681
Xuancheng	2015	175.35	15.3599	0.0178894	0.0622343	70.7269	0.111014
Xuancheng	2016	192.922	18.2143	0.0176774	0.0620182	72.5	0.115831
Xuancheng	2017	223.422	22.5	0.0158324	0.0637454	80.7143	0.11738
Xuancheng	2018	238.476	27.5986	0.0125753	0.0712122	89.2473	0.111386
Xuancheng	2019	251.221	30.8244	0.0118775	0.0647921	93.19	0.102125
Xuancheng	2020	263.497	34.5946	0.0112997	0.0704036	96.5766	0.1178
Xuancheng	2021	296.33	38.4058	0.0106374	0.0760761	99.6377	0.109088
Xuancheng	2022	300.367	45.1966	0.0102	0.0818884	102.536	0.16162
Xuancheng	2023	308.385	46.3841	0.0117283	0.086373	106.273	0.231726
Fuzhou	2011	77.62	20.5218	0.0128836	0.140206	126.578	0.202648
Fuzhou	2012	125.39	26.4001	0.0101601	0.154052	134.442	0.170994
Fuzhou	2013	167.15	30.0534	0.0119748	0.163082	137.605	0.175595
Fuzhou	2014	179.35	30.8194	0.0117785	0.160167	140.021	0.177692
Fuzhou	2015	209.4	30.5148	0.0180321	0.164111	133.852	0.207763
Fuzhou	2016	226.293	35.6623	0.0170761	0.154356	126.346	0.206877
Fuzhou	2017	257.853	41.2698	0.0256405	0.159683	128.427	0.231563
Fuzhou	2018	272.673	49.7866	0.0308215	0.162328	141.679	0.218368
Fuzhou	2019	285.115	52.1127	0.0271974	0.150024	140	0.196947
Fuzhou	2020	296.087	53.873	0.0332193	0.158335	138.311	0.231951
Fuzhou	2021	326.006	55.6017	0.0384188	0.166497	136.653	0.22055
Fuzhou	2022	331.571	53.3319	0.0438464	0.17562	135.254	0.327614
Fuzhou	2023	342.393	56.2748	0.0472538	0.182637	142.374	0.340365
Xiamen	2011	80.28	54.3281	0.00760181	0.340421	282.785	0.378103
Xiamen	2012	131.7	67.5746	0.00770533	0.393085	306.967	0.362308
Xiamen	2013	177.31	69.6138	0.0101305	0.388974	319.106	0.350228
Xiamen	2014	188.26	71.7797	0.0152942	0.560423	277.286	0.390899
Xiamen	2015	218.39	68.198	0.02037	0.673739	276.581	0.48461
Xiamen	2016	238.03	76.4706	0.0195759	0.949774	258.371	0.594604
Xiamen	2017	271.237	90.4762	0.0227475	0.628745	258.009	0.463938
Xiamen	2018	284.915	97.9424	0.025175	1.35276	259.671	0.626915
Xiamen	2019	301.466	90.4215	0.027194	1.95487	248.659	0.676108
Xiamen	2020	314.271	91.7279	0.0251533	1.07514	241.912	0.558639
Xiamen	2021	343.344	92.9329	0.0253292	0.26381	235.336	0.286029
Xiamen	2022	349.136	87.0038	0.0257668	0.266567	232.082	0.378523
Xiamen	2023	352.393	88.3839	0.0283748	0.318283	238.385	0.394747
Putian	2011	67.55	13.0089	0.00676073	0.0642998	75.3446	0.131774
Putian	2012	104.12	45.5512	0.0077957	0.0703125	79.259	0.173199
Putian	2013	142.66	36.2059	0.00643777	0.0796161	84.3806	0.133586
Putian	2014	149.14	55.0996	0.00662495	0.102567	78.8394	0.171358
Putian	2015	187.9	73.491	0.00730382	0.091089	75.2338	0.199117
Putian	2016	212.21	76	0.00750534	0.0751137	77.7143	0.198119
Putian	2017	241.121	74.9296	0.00879186	0.0757101	82.2535	0.202824
Putian	2018	256.471	28.8889	0.00647071	0.110702	88.0556	0.117579
Putian	2019	270.229	68.6813	0.00777478	0.198172	96.7033	0.174372
Putian	2020	281.333	54.3092	0.00801175	0.140388	96.3064	0.160498
Putian	2021	311.345	40.0545	0.00877083	0.0830752	95.9128	0.113386
Putian	2022	316.412	44.215	0.00908097	0.0882406	98.0926	0.175271
Putian	2023	321.284	47.2839	0.00982372	0.0912638	99.2638	0.172736
Sanming	2011	60.87	11.6538	0.0138714	0.0672023	90.3438	0.13272
Sanming	2012	104.36	16.0467	0.0130435	0.0716557	85.7039	0.112158
Sanming	2013	139.23	19.0305	0.0145228	0.076061	92.9982	0.11857
Sanming	2014	151.25	19.3662	0.0140787	0.0702278	85.9155	0.110423
Sanming	2015	185.86	19.0061	0.0137433	0.0664276	88.6949	0.1228
Sanming	2016	209.717	23.3449	0.0152417	0.0805362	88.1533	0.14001
Sanming	2017	235.555	26.3889	0.0149051	0.0716493	84.7222	0.136915
Sanming	2018	248.222	31.8339	0.0139321	0.0700844	87.1972	0.120158
Sanming	2019	258.137	35.6401	0.0110274	0.0678363	91.0035	0.109696
Sanming	2020	269.572	38.3681	0.0103354	0.0717396	93.0556	0.122635
Sanming	2021	301.991	41.115	0.0107514	0.0756697	95.122	0.111661
Sanming	2022	306.207	46.0967	0.0121225	0.0823846	84.6154	0.168231
Sanming	2023	309.654	48.5446	0.0132738	0.0872637	89.2738	0.162738
Quanzhou	2011	70.6	21.6359	0.00546134	0.135326	130.674	0.187742
Quanzhou	2012	112.03	23.0814	0.00526015	0.143855	144.403	0.15061
Quanzhou	2013	154.36	29.5665	0.00702505	0.153547	158.493	0.163888
Quanzhou	2014	160.62	25.8308	0.00614094	0.141333	138.369	0.145607
Quanzhou	2015	195.46	31.8361	0.00682771	0.135543	127.621	0.170494
Quanzhou	2016	214.545	33.2877	0.00883069	0.140921	125.068	0.176303
Quanzhou	2017	243.43	38.6792	0.00965614	0.115644	126.685	0.17818
Quanzhou	2018	262.137	46.4901	0.00606136	0.13051	133.51	0.156679
Quanzhou	2019	276.136	50.5913	0.00621128	0.127351	135.742	0.154201
Quanzhou	2020	287.606	53.6554	0.00675396	0.136609	136.684	0.175397
Quanzhou	2021	318.608	56.6796	0.00702229	0.145747	137.484	0.153494
Quanzhou	2022	322.736	54.4971	0.00724618	0.140509	137.984	0.212921
Quanzhou	2023	328.387	56.3748	0.0078363	0.152338	138.375	0.227483
Zhangzhou	2011	58.47	11.9652	0.00853578	0.0777713	89.5242	0.126217
Zhangzhou	2012	98.41	13.6788	0.00884774	0.0814377	93.6788	0.101612
Zhangzhou	2013	138.57	19.4076	0.0197628	0.0922347	106.435	0.137112
Zhangzhou	2014	153.83	19.5014	0.00689473	0.0929503	99.1154	0.109793
Zhangzhou	2015	184.33	17.1287	0.00668805	0.0788386	91.6189	0.113039
Zhangzhou	2016	204.193	23.2283	0.00658917	0.0828726	91.5354	0.122728
Zhangzhou	2017	237.963	27.6265	0.00601379	0.0846241	92.8016	0.133372
Zhangzhou	2018	252.478	32.8215	0.0092023	0.0802954	95.7774	0.119489
Zhangzhou	2019	264.929	35.8238	0.00711359	0.0790602	100.383	0.113668
Zhangzhou	2020	275.168	37.6908	0.00818449	0.081766	101.718	0.128342
Zhangzhou	2021	307.683	39.5437	0.00780375	0.0844511	102.852	0.112581
Zhangzhou	2022	312.431	44.0444	0.00745709	0.089778	105.882	0.169668
Zhangzhou	2023	320.374	45.3298	0.00782637	0.0927383	109.285	0.169274
Nanping	2011	60.77	12.4201	0.0155564	0.0578449	84.5565	0.133371
Nanping	2012	103.97	14.3358	0.0143411	0.0621637	79.3246	0.106257
Nanping	2013	142.51	15.8228	0.026749	0.0667111	79.4304	0.13286
Nanping	2014	151.9	16.604	0.0252111	0.0649267	74.8747	0.118024
Nanping	2015	183.49	17.195	0.0229691	0.128198	81.2856	0.153349
Nanping	2016	204.163	21.1838	0.0223914	0.0658016	77.8816	0.138185
Nanping	2017	231.955	25.0784	0.0129651	0.0676517	81.5047	0.126532
Nanping	2018	243.408	29.6875	0.0113896	0.0662725	85	0.11026
Nanping	2019	254.061	33.6478	0.0104314	0.0643528	88.6792	0.103059
Nanping	2020	263.854	35.861	0.010369	0.0677134	90.3633	0.114585
Nanping	2021	294.932	38.0952	0.010786	0.071106	91.746	0.104377
Nanping	2022	299.147	37.1837	0.0114698	0.0895395	94.2675	0.159166
Nanping	2023	302.385	39.2839	0.0122638	0.0917283	98.2748	0.157937
Longyan	2011	63.45	11.613	0.00959302	0.0692708	85.3948	0.129769
Longyan	2012	104.75	13.4363	0.00927536	0.0743517	99.093	0.104544
Longyan	2013	144.3	14.2102	0.0124638	0.0780552	95.8361	0.10844
Longyan	2014	158.02	20.5145	0.0107732	0.0940381	97.0368	0.119353
Longyan	2015	189.5	20.6865	0.0101106	0.135141	81.7765	0.145401
Longyan	2016	212.795	23.8854	0.00931093	0.198049	82.8025	0.173641
Longyan	2017	240.493	26.5823	0.00869648	0.219801	81.962	0.167478
Longyan	2018	253.534	31.9749	0.00608992	0.133239	88.7147	0.125759
Longyan	2019	265.365	34.9057	0.00778965	0.136866	89.6226	0.123727
Longyan	2020	275.94	38.2677	0.00718514	0.107517	90.3937	0.13103
Longyan	2021	309.098	41.6404	0.00841504	0.0780744	90.8517	0.10958
Longyan	2022	315.31	42.7308	0.00841448	0.0837633	92.0886	0.16826
Longyan	2023	319.284	42.8334	0.00882648	0.0873648	98.3733	0.167826
Ningde	2011	63.67	24.0765	0.0175339	0.0662424	75.8824	0.172451
Ningde	2012	112.21	12.8542	0.0114504	0.0738928	87.9346	0.1065
Ningde	2013	150.71	17.2811	0.0379061	0.0796048	89.2857	0.166968
Ningde	2014	162.22	18.4554	0.0119248	0.0780596	81.7717	0.111582
Ningde	2015	193.58	15.7629	0.0140931	0.073093	80.8208	0.125065
Ningde	2016	213.548	21.5909	0.0134552	0.0740273	80.9659	0.132875
Ningde	2017	242.784	25.9259	0.0101564	0.142139	82.6211	0.152637
Ningde	2018	256.564	30.791	0.0114653	0.0748305	85.3107	0.117782
Ningde	2019	268.97	35.3933	0.00930453	0.0701851	88.2022	0.113257
Ningde	2020	282.404	38.0618	0.010711	0.0749115	89.8876	0.131767
Ningde	2021	316.455	40.7303	0.0103927	0.0796376	91.2921	0.116649
Ningde	2022	321.217	39.5604	0.0111698	0.0863321	94.0845	0.18084
Ningde	2023	331.293	42.394	0.012383	0.0937462	98.2839	0.201278
Nanchang	2011	69.45	14.4752	0.00382807	0.0905083	110.099	0.148819
Nanchang	2012	113.21	16.3418	0.0114345	0.0997525	122.268	0.129679
Nanchang	2013	152.18	22.7406	0.0200669	0.106801	123.309	0.156836
Nanchang	2014	170.03	23.1794	0.0255942	0.126965	116.09	0.165306
Nanchang	2015	197.52	24.5974	0.0199427	0.133499	117.03	0.178994
Nanchang	2016	218.741	27.3423	0.021916	0.129885	119.503	0.188275
Nanchang	2017	253.125	35.2381	0.0282192	0.320381	116.762	0.256936
Nanchang	2018	265.128	44.7368	0.0224631	0.119925	131.015	0.181063
Nanchang	2019	278.245	49.4403	0.0215445	0.115112	132.276	0.172284
Nanchang	2020	290.989	53.5316	0.0220983	0.121681	138.848	0.199524
Nanchang	2021	317.703	57.5926	0.0228446	0.128202	145.185	0.183071
Nanchang	2022	318.445	60.9165	0.024696	0.138278	147.61	0.259635
Nanchang	2023	322.385	62.3729	0.027384	0.142764	149.273	0.362927
Jingdezhen	2011	59.37	8.57837	0.00727273	0.0713852	23.6938	0.099159
Jingdezhen	2012	97.84	8.9982	0.0373057	0.0731854	23.3953	0.112148
Jingdezhen	2013	139.59	14.4317	0.0118812	0.0584648	77.5707	0.0964853
Jingdezhen	2014	150.24	14.3027	0.0125044	0.0611055	78.0691	0.0937216
Jingdezhen	2015	177.29	14.3945	0.013021	0.0634655	73.1722	0.10442
Jingdezhen	2016	196.712	23.0769	0.00779545	0.0643834	81.0651	0.110677
Jingdezhen	2017	226.164	14.7929	0.00837989	0.0654538	88.1657	0.100672
Jingdezhen	2018	238.992	14.7059	0.0087204	0.0226841	92.3529	0.0785474
Jingdezhen	2019	251.348	31.5789	0.00861521	0.021914	107.018	0.0928136
Jingdezhen	2020	264.946	37.4269	0.00908841	0.0245503	102.924	0.106649
Jingdezhen	2021	296.038	43.2749	0.00914913	0.027186	98.8304	0.0979689
Jingdezhen	2022	296.23	49.8635	0.00922925	0.0912355	108.14	0.162719
Jingdezhen	2023	305.344	50.384	0.0098374	0.0927384	111.285	0.239275
Pingxiang	2011	51.2	7.7536	0.0141143	0.0461083	71.4661	0.100707
Pingxiang	2012	92.81	10.395	0.0113475	0.0457916	74.3243	0.0829146
Pingxiang	2013	128.96	12.3967	0.00862944	0.0552712	79.0289	0.0819448
Pingxiang	2014	141.67	12.109	0.00747599	0.0574617	73.1584	0.0754569
Pingxiang	2015	170.19	13.613	0.00761434	0.0581567	73.1068	0.0877547
Pingxiang	2016	195.973	18	0.00775969	0.0662675	74	0.102013
Pingxiang	2017	218.465	22.5	0.00870027	0.0666515	85	0.103692
Pingxiang	2018	227.043	26.5	0.012599	0.063918	87.5	0.104444
Pingxiang	2019	237.328	28.5	0.00993617	0.0647815	89.5	0.0877384
Pingxiang	2020	249.796	33.0827	0.0116669	0.0657744	91.2281	0.104416
Pingxiang	2021	281.269	37.6884	0.0112662	0.0667724	92.9648	0.0984024
Pingxiang	2022	283.904	37.4688	0.0120722	0.0629146	97.9899	0.137125
Pingxiang	2023	290.385	38.2839	0.0133849	0.0682644	98.2735	0.182837
Jiujiang	2011	50.02	7.50934	0.00964222	0.0434471	61.3057	0.089981
Jiujiang	2012	90.95	8.6512	0.00453461	0.0486549	70.9792	0.0672655
Jiujiang	2013	126.6	11.6119	0.0110588	0.0550039	63.767	0.0801683
Jiujiang	2014	145.87	13.4477	0.0104089	0.0529468	63.7303	0.0809619
Jiujiang	2015	173.13	15.099	0.0104681	0.0525955	72.3978	0.0943633
Jiujiang	2016	196.784	18.2692	0.00884569	0.0552152	72.1154	0.100391
Jiujiang	2017	225.123	18.4615	0.00968163	0.05468	81.9231	0.102282
Jiujiang	2018	237.6	22.9446	0.0092567	0.0596665	85.086	0.0958307
Jiujiang	2019	249.023	26.0952	0.00831701	0.0595396	88.1905	0.088665
Jiujiang	2020	261.772	30.659	0.00847225	0.0639838	91.4995	0.105148
Jiujiang	2021	294.415	35.249	0.00854956	0.0684536	94.636	0.0986687
Jiujiang	2022	296.936	41.0365	0.00849794	0.0727395	94.2529	0.145636
Jiujiang	2023	301.284	42.3849	0.0086372	0.0823672	95.2379	0.216284
Xinyu	2011	41.63	11.594	0.0117417	0.0422228	77.8894	0.0974714
Xinyu	2012	92.89	14.9378	0.0105263	0.0461461	79.668	0.0941891
Xinyu	2013	130.47	15.6379	0.00839161	0.0806584	79.8354	0.0937768
Xinyu	2014	153.21	17.9886	0.00781805	0.0964841	85.8545	0.105076
Xinyu	2015	168.73	19.4301	0.0081278	0.13763	93.1023	0.1285
Xinyu	2016	192.849	23.3871	0.00658762	0.221774	87.9032	0.164985
Xinyu	2017	222.786	27.0492	0.00708801	0.169918	95.9016	0.140282
Xinyu	2018	235.599	26.4	0.00787947	0.4016	103.2	0.196111
Xinyu	2019	242.005	31.2	0.00922713	0.7032	95.2	0.235722
Xinyu	2020	256.971	36	0.0112289	0.40044	102.4	0.21004
Xinyu	2021	286.437	40.8	0.0127656	0.09768	109.6	0.118812
Xinyu	2022	287.8	47.3104	0.0138157	0.104839	112.097	0.170494
Xinyu	2023	291.929	48.2738	0.0142632	0.112739	115.273	0.253354
Yingtan	2011	46.79	9.20803	0.00391773	0.0420631	57.377	0.0824469
Yingtan	2012	87.21	10.4839	0.00686275	0.0463306	66.129	0.0717986
Yingtan	2013	128.65	12.8308	0.0104478	0.0499463	66.5597	0.0816325
Yingtan	2014	156.94	14.1844	0.0100647	0.050595	65.4058	0.087431
Yingtan	2015	169.63	17.2874	0.00971686	0.0513437	64.435	0.091684
Yingtan	2016	196.195	32.0312	0.00821788	0.0550953	69.5312	0.117719
Yingtan	2017	219.109	22.6562	0.00935046	0.0554289	61.7188	0.0955666
Yingtan	2018	232.196	27.907	0.00789457	0.0576814	70.5426	0.092151
Yingtan	2019	242.832	29.4574	0.00721024	0.059507	85.2713	0.085707
Yingtan	2020	256.243	32.5581	0.00844622	0.0654016	89.9225	0.102617
Yingtan	2021	287.396	35.6589	0.0083535	0.0712953	93.7984	0.0956763
Yingtan	2022	287.867	35.214	0.00936953	0.0930233	98.4496	0.143577
Yingtan	2023	292.274	37.3728	0.0102738	0.982738	101.274	0.201927
Ganzhou	2011	48.38	5.44861	0.0119973	0.0366194	53.7951	0.0816964
Ganzhou	2012	88.48	7.33787	0.017418	0.0486406	55.034	0.0780847
Ganzhou	2013	126.02	11.7394	0.0110497	0.04284	54.2811	0.0748227
Ganzhou	2014	140.38	10.48	0.0124392	0.0461869	59.4215	0.0728985
Ganzhou	2015	169.64	15.6148	0.0115246	0.0453794	70.0582	0.0911205
Ganzhou	2016	195.145	16.6838	0.00942514	0.048033	63.3368	0.0934827
Ganzhou	2017	224.364	15.7084	0.00956354	0.0491992	74.0246	0.0936233
Ganzhou	2018	236.954	21.7125	0.00934631	0.0564934	83.894	0.0932508
Ganzhou	2019	250.843	22.0753	0.00897574	0.0572228	86.9786	0.086008
Ganzhou	2020	263.52	25.9786	0.00894763	0.0617438	91.0015	0.102575
Ganzhou	2021	295.24	29.878	0.00872303	0.0662602	94.9187	0.0957255
Ganzhou	2022	300.006	35.9765	0.00850202	0.0812551	91.6836	0.147928
Ganzhou	2023	303.294	38.2738	0.0092736	0.0826374	95.2738	0.201684
Ji'an	2011	36.31	6.19294	0.0154897	0.0337777	52.6316	0.0723246
Ji'an	2012	77.68	7.91296	0.0179039	0.0333715	56.3798	0.0729769
Ji'an	2013	116.92	9.03555	0.0122449	0.0369428	54.0169	0.0676016
Ji'an	2014	130.64	10.0627	0.0113194	0.0364824	53.5409	0.0617187
Ji'an	2015	158.32	10.3703	0.0106508	0.0366272	52.7943	0.0671357
Ji'an	2016	184.468	13.271	0.00996891	0.0392568	66.3551	0.0802103
Ji'an	2017	208.621	17.1642	0.0086096	0.056284	73.8806	0.0800515
Ji'an	2018	221.067	19.666	0.00879603	0.0415187	70.1299	0.0772001
Ji'an	2019	234.85	21.4815	0.0074813	0.0442144	71.1111	0.0661876
Ji'an	2020	247.451	25.603	0.00838475	0.0556362	74.7681	0.0826686
Ji'an	2021	280.006	29.7398	0.00831068	0.0671004	78.2528	0.0816628
Ji'an	2022	281.392	34.6598	0.00817238	0.071243	81.0761	0.121047
Ji'an	2023	291.274	35.4839	0.0092738	0.0783628	82.3729	0.174283
Yichun (Jiangxi)	2011	42.13	4.20886	0.00675081	0.0270771	40.3951	0.058571
Yichun (Jiangxi)	2012	82.41	5.75816	0.0109551	0.0281277	44.6693	0.0551367
Yichun (Jiangxi)	2013	120.08	6.2273	0.0141844	0.0298737	55.3537	0.0663204
Yichun (Jiangxi)	2014	132.07	9.23439	0.00874696	0.0306582	55.91	0.0563827
Yichun (Jiangxi)	2015	160.96	10.3854	0.00842917	0.0363155	62.9826	0.0676518
Yichun (Jiangxi)	2016	190.637	11.794	0.00613015	0.039701	58.6379	0.07378
Yichun (Jiangxi)	2017	211.894	15.9468	0.0059748	0.0442525	68.7708	0.073166
Yichun (Jiangxi)	2018	225.91	21.4876	0.00783887	0.0478621	79.6694	0.0835088
Yichun (Jiangxi)	2019	235.516	23.3444	0.00607389	0.0466853	74.0066	0.0677636
Yichun (Jiangxi)	2020	250.126	25.9136	0.00647286	0.0499744	76.412	0.0806011
Yichun (Jiangxi)	2021	282.802	28.5	0.0067163	0.0532855	78.6667	0.0762282
Yichun (Jiangxi)	2022	285.306	32.8304	0.00707514	0.0728333	81.8333	0.121785
Yichun (Jiangxi)	2023	292.184	35.2839	0.00862618	0.0762527	86.2738	0.184273
Fuzhou (Jiangxi)	2011	40.72	4.89806	0.0125471	0.0317272	41.2621	0.0672786
Fuzhou (Jiangxi)	2012	81.45	6.94112	0.0110738	0.0358021	47.8698	0.0600977
Fuzhou (Jiangxi)	2013	121.95	8.10296	0.00765027	0.0391103	52.4309	0.0582878
Fuzhou (Jiangxi)	2014	136.5	10.0585	0.0070336	0.0380632	51.462	0.0580094
Fuzhou (Jiangxi)	2015	160.97	12.2721	0.0064685	0.0425296	57.8541	0.0684941
Fuzhou (Jiangxi)	2016	186.062	13.9651	0.0067349	0.0423471	60.3491	0.0762921
Fuzhou (Jiangxi)	2017	212.509	16.9374	0.00709418	0.0442703	62.181	0.0748258
Fuzhou (Jiangxi)	2018	223.843	18.75	0.00704484	0.0461521	66.8981	0.0741921
Fuzhou (Jiangxi)	2019	236.269	19.6305	0.00653671	0.0476453	68.8222	0.064048
Fuzhou (Jiangxi)	2020	251.904	24.537	0.00615561	0.0512389	71.7593	0.0789356
Fuzhou (Jiangxi)	2021	284.142	29.4664	0.00613196	0.054849	74.478	0.0750144
Fuzhou (Jiangxi)	2022	286.265	34.3756	0.00592121	0.0718682	78.4223	0.119426
Fuzhou (Jiangxi)	2023	292.274	36.2738	0.00627352	0.0826352	79.2632	0.153274
Shangrao	2011	38.28	4.0016	0.0137997	0.0325945	49.5868	0.065433
Shangrao	2012	84.37	5.91872	0.0128205	0.0336839	49.9803	0.061705
Shangrao	2013	119.3	7.10807	0.011655	0.0448861	42.9117	0.062194
Shangrao	2014	139.5	5.69137	0.011703	0.0508343	44.1081	0.0589792
Shangrao	2015	162.91	12.0093	0.0114399	0.0376291	65.2118	0.0770493
Shangrao	2016	186.362	11.509	0.00822903	0.0391304	62.9156	0.0750616
Shangrao	2017	213.813	14.304	0.00882176	0.0394381	63.9847	0.0743857
Shangrao	2018	226.967	18.8847	0.0094516	0.0437345	70.5957	0.0799675
Shangrao	2019	238.571	20.4288	0.010585	0.0367178	70.9962	0.0701083
Shangrao	2020	251.897	22.8192	0.00964044	0.045265	71.555	0.0815338
Shangrao	2021	283.117	25.2218	0.0100177	0.0538555	72.1166	0.078265
Shangrao	2022	287.743	29.524	0.0100601	0.0573165	72.6582	0.121845
Shangrao	2023	292.274	30.2839	0.012832	0.0628164	76.2738	0.183728
Ji'nan	2011	70.47	21.876	0.0169071	0.101385	153.478	0.200129
Ji'nan	2012	111	28.562	0.0183039	0.106257	160.538	0.180266
Ji'nan	2013	157.66	28.6972	0.0591492	0.114949	202.837	0.274423
Ji'nan	2014	169.16	32.6577	0.0580677	0.112341	189.511	0.248975
Ji'nan	2015	202.29	37.0767	0.062845	0.116571	174.197	0.273123
Ji'nan	2016	222.982	41.3902	0.058566	0.124882	171.88	0.285352
Ji'nan	2017	248.637	46.4286	0.0638828	0.128773	150.776	0.28675
Ji'nan	2018	263.359	52.5915	0.0653289	0.126601	154.573	0.274015
Ji'nan	2019	277.139	49.6863	0.0470815	0.111128	142.785	0.210068
Ji'nan	2020	291.936	54.1512	0.0478971	0.121786	146.592	0.246042
Ji'nan	2021	319.395	58.5067	0.0502347	0.132182	150.428	0.239762
Ji'nan	2022	325.398	62.6577	0.0554091	0.147273	155.488	0.352618
Ji'nan	2023	331.284	68.2732	0.0582635	0.162537	162.276	0.424273
Qingdao	2011	73.48	24.2288	0.00373715	0.115623	142.876	0.194893
Qingdao	2012	115.62	28.3264	0.00434109	0.119147	153.196	0.161095
Qingdao	2013	158.59	29.4688	0.00883753	0.133541	163.112	0.165923
Qingdao	2014	173.09	89.2903	0.00903313	0.295444	166.667	0.318741
Qingdao	2015	202.27	31.7971	0.00962583	0.123331	170.606	0.184374
Qingdao	2016	221.471	37.1681	0.00995819	0.131482	182.807	0.198147
Qingdao	2017	247.376	45.9527	0.0117083	0.134767	160.772	0.210879
Qingdao	2018	261.312	48.6553	0.0135222	0.138457	153.912	0.180439
Qingdao	2019	275.718	45.728	0.0155282	0.129184	149.94	0.167032
Qingdao	2020	288.228	49.7913	0.0161001	0.135427	151.58	0.193055
Qingdao	2021	319.195	53.7825	0.0157597	0.14156	153.073	0.17388
Qingdao	2022	323.021	51.8437	0.0162922	0.153914	158.049	0.245334
Qingdao	2023	331.284	54.283	0.0172638	0.162738	162.274	0.302738
Zibo	2011	59.58	14.9098	0.005	0.0744243	92.9684	0.131604
Zibo	2012	109.8	17.4652	0.00490956	0.0836056	116.12	0.116293
Zibo	2013	145.42	19.7508	0.00436635	0.0911827	131.907	0.115797
Zibo	2014	160.1	19.8598	0.0045853	0.0984813	122.897	0.117988
Zibo	2015	190.4	17.9236	0.0046937	0.124407	115.456	0.136816
Zibo	2016	205.547	27.5463	0.0144762	0.0764896	115.278	0.14669
Zibo	2017	231.235	29.5612	0.0181773	0.0773005	116.859	0.153423
Zibo	2018	246.087	32.2581	0.00825018	0.0774546	120.046	0.122052
Zibo	2019	259.516	35.4839	0.023956	0.0734781	120.046	0.138348
Zibo	2020	269.982	37.5576	0.0176039	0.0783014	121.198	0.146028
Zibo	2021	302.907	39.6313	0.0183267	0.0831244	122.35	0.13794
Zibo	2022	306.428	43.94	0.018415	0.0912327	129.466	0.199003
Zibo	2023	309.384	45.3849	0.0192836	0.0937483	131.285	0.252289
Zaozhuang	2011	47.75	9.46223	0.00656685	0.131824	71.791	0.111588
Zaozhuang	2012	92.22	8.86525	0.00556901	0.136869	83.3333	0.090168
Zaozhuang	2013	130.33	14.1414	0.00390625	0.142209	87.1212	0.0971898
Zaozhuang	2014	134.68	15.2006	0.00418191	0.144093	78.9933	0.0933362
Zaozhuang	2015	165.98	13.2428	0.00422708	0.140918	76.2685	0.109134
Zaozhuang	2016	192.155	20.8232	0.00434298	0.0487881	76.7554	0.0918549
Zaozhuang	2017	223.219	22.7273	0.00472548	0.0484658	81.1005	0.0972497
Zaozhuang	2018	236.956	26.0047	0.00491347	0.0495721	86.5248	0.0888789
Zaozhuang	2019	251.205	28.7736	0.00771393	0.048787	88.4434	0.0893513
Zaozhuang	2020	264.454	30.7059	0.00733467	0.052436	90.1176	0.101416
Zaozhuang	2021	298.013	32.6291	0.00686243	0.0560676	91.5493	0.0915273
Zaozhuang	2022	299.354	37.0152	0.00702169	0.0619974	96.9194	0.138667
Zaozhuang	2023	303.284	38.2839	0.00782273	0.0623829	98.2738	0.175283
Dongying	2011	61.31	21.5901	0.0121554	0.106387	200.538	0.194302
Dongying	2012	109.67	25.876	0.0119149	0.118086	195.687	0.175491
Dongying	2013	149.2	27.2727	0.00840164	0.117991	171.658	0.156642
Dongying	2014	175.31	28.5563	0.00815388	0.116221	148.07	0.158522
Dongying	2015	192.11	29.3778	0.00891473	0.10572	126.954	0.156913
Dongying	2016	217.563	27.4611	0.00981504	0.111814	133.161	0.16309
Dongying	2017	240.982	29.7436	0.00976098	0.101332	136.41	0.162727
Dongying	2018	251.078	38.5787	0.0117216	0.0992335	152.284	0.152278
Dongying	2019	265.708	45.4545	0.0118807	0.0959162	140.909	0.145569
Dongying	2020	275.983	47.7273	0.0118254	0.09785	143.939	0.162414
Dongying	2021	308.387	50	0.0121369	0.0997838	146.465	0.147962
Dongying	2022	313.908	55.7303	0.0121363	0.111185	149.495	0.210212
Dongying	2023	321.283	57.2849	0.014257	0.123628	152.373	0.282839
Yantai	2011	65.48	14.7254	0.00500142	0.0810707	120.896	0.14647
Yantai	2012	105.68	17.069	0.00573066	0.0831924	128.095	0.118
Yantai	2013	140.55	19.9631	0.00889713	0.0876952	127.457	0.121679
Yantai	2014	160.12	20.5081	0.00852161	0.0850934	125.497	0.122962
Yantai	2015	188.98	25.5633	0.00953404	0.107029	128.429	0.150836
Yantai	2016	209.512	27.6336	0.0101487	0.132137	124.885	0.16414
Yantai	2017	236.022	29.9694	0.0106914	0.0808472	122.018	0.150035
Yantai	2018	247.523	31.9572	0.0114632	0.0805708	128.135	0.131181
Yantai	2019	261.109	36.294	0.0138366	0.0757193	128.637	0.1288
Yantai	2020	273.773	41.0138	0.0150447	0.0791837	130.876	0.150886
Yantai	2021	302.547	45.7627	0.0145608	0.0826695	133.128	0.138407
Yantai	2022	306.941	51.2541	0.0151328	0.117655	135.659	0.206676
Yantai	2023	309.844	52.3829	0.0162537	0.128394	139.475	0.276384
Weifang	2011	55.52	11.3803	0.00538417	0.0863833	93.2088	0.119819
Weifang	2012	96.74	50.1764	0.00430108	0.0720076	105.359	0.183364
Weifang	2013	135.5	57.3111	0.0105717	0.0696208	105.108	0.182594
Weifang	2014	149.58	60.6777	0.0103308	0.0827727	104.694	0.19065
Weifang	2015	180.64	14.7699	0.0127896	0.812054	108.089	0.382213
Weifang	2016	202.077	22.8635	0.0145193	0.063557	99.2231	0.129521
Weifang	2017	227.898	24.5595	0.0146235	0.064823	101.652	0.129824
Weifang	2018	239.895	27.3523	0.0133266	0.0656009	109.19	0.117448
Weifang	2019	253.749	30.61	0.0113806	0.0639581	111.983	0.108038
Weifang	2020	266.853	33.1882	0.0102837	0.0676982	113.493	0.122513
Weifang	2021	297.77	35.7609	0.0105125	0.0714301	114.891	0.11281
Weifang	2022	302.034	36.047	0.0107895	0.0775277	119.063	0.162194
Weifang	2023	304.385	38.2839	0.0123829	0.0826372	121.285	0.218274
Jining	2011	44.57	6.41779	0.00433142	0.0366135	75.2066	0.0752345
Jining	2012	86.5	8.49959	0.00390625	0.0448114	74.3714	0.0642223
Jining	2013	125.93	9.79004	0.00455038	0.054494	77.4947	0.0670439
Jining	2014	137.71	11.9754	0.0051055	0.0580165	85.3389	0.0731182
Jining	2015	167.55	12.9116	0.00534972	0.0471272	80.1208	0.0787942
Jining	2016	191.688	18.4932	0.00535054	0.0474328	80.9361	0.0904977
Jining	2017	218.61	20.7248	0.00546322	0.0512228	82.6727	0.0920081
Jining	2018	232.194	23.3446	0.00577317	0.0511116	86.6442	0.0866626
Jining	2019	247.764	25.1678	0.00571507	0.049783	90.2685	0.0817924
Jining	2020	262.278	27.7809	0.00510496	0.0527665	91.4477	0.0944186
Jining	2021	294.664	30.3911	0.00537904	0.0557465	92.6257	0.0861604
Jining	2022	302.019	35.876	0.00485472	0.0603734	113.964	0.139176
Jining	2023	308.484	38.2839	0.00526382	0.0627383	117.274	0.184374
Tai'an	2011	45.66	9.85344	0.00517189	0.0546543	92.2252	0.095536
Tai'an	2012	84.81	10.7354	0.00557185	0.057183	99.66	0.0806946
Tai'an	2013	125.01	12.7058	0.00641849	0.0583756	108.984	0.085841
Tai'an	2014	138.01	14.2273	0.0079626	0.0556738	104.037	0.0865378
Tai'an	2015	166.4	13.6112	0.0240802	0.040616	82.5511	0.106269
Tai'an	2016	190.904	21.2654	0.00871673	0.0469487	83.6555	0.100257
Tai'an	2017	218.005	22.7671	0.00892286	0.0469144	85.9895	0.0995232
Tai'an	2018	232.082	25.4799	0.0098121	0.047919	91.274	0.0966154
Tai'an	2019	245.16	25.4799	0.0101876	0.0466124	93.0192	0.0869298
Tai'an	2020	258.143	28.634	0.00944715	0.0610412	98.9492	0.104372
Tai'an	2021	290.525	31.8102	0.0079115	0.0755712	104.745	0.099109
Tai'an	2022	293.273	29.4392	0.00779967	0.0577147	100.885	0.129463
Tai'an	2023	302.204	31.2934	0.0082472	0.0627382	102.375	0.1548294-
Weihai	2011	64.65	21.3554	0.00335867	0.0776202	105.201	0.157769
Weihai	2012	105.08	23.265	0.00334507	0.121806	143.533	0.140698
Weihai	2013	145.96	29.9448	0.00517857	0.0984634	117.809	0.134194
Weihai	2014	160.97	28.2575	0.00512739	0.141248	124.411	0.144999
Weihai	2015	188.93	28.6555	0.0059187	0.0901617	141.708	0.14638
Weihai	2016	207.563	35.5469	0.0062713	0.0951016	133.984	0.15597
Weihai	2017	239.123	37.1094	0.00615577	0.0935609	139.062	0.164912
Weihai	2018	250.874	39.6887	0.00721023	0.0946101	142.802	0.14122
Weihai	2019	268.191	43.1907	0.00867914	0.0900027	145.525	0.14043
Weihai	2020	280	48.9279	0.00914069	0.0948589	151.657	0.163618
Weihai	2021	309.677	54.6875	0.00886689	0.099734	157.422	0.149403
Weihai	2022	312.177	54.2146	0.00932978	0.106806	160.392	0.201729
Weihai	2023	317.384	55.2738	0.012942	0.112874	167.384	0.253682
Rizhao	2011	49.22	10.7992	0.012605	0.0674754	82.0069	0.112414
Rizhao	2012	90.09	13.537	0.00642202	0.0568882	106.213	0.0927514
Rizhao	2013	132.92	15.1672	0.00529595	0.0568945	102.723	0.0888611
Rizhao	2014	147.73	17.6931	0.00640757	0.0645893	94.2497	0.0949797
Rizhao	2015	181.06	17.5705	0.00706429	0.067754	87.1769	0.10697
Rizhao	2016	206.715	21.3333	0.00717988	0.077777	97.3333	0.122213
Rizhao	2017	233.107	24.6711	0.00684541	0.0823023	96.0526	0.12597
Rizhao	2018	242.56	26.3844	0.00672675	0.0577971	95.7655	0.0992034
Rizhao	2019	255.87	28.8961	0.00786881	0.0551795	100.325	0.0973814
Rizhao	2020	268.318	33.3333	0.00729325	0.0592304	99.6764	0.111454
Rizhao	2021	300.857	37.7419	0.00708578	0.0632552	99.0323	0.10086
Rizhao	2022	305.157	45.0468	0.00739013	0.0687347	108.117	0.155922
Rizhao	2023	308.275	46.3839	0.00782637	0.00727383	112.384	0.217265
Laiwu	2011	48.25	12.4283	0.00352113	0.0517496	91.3386	0.10313
Laiwu	2012	83.4	15.0435	0.0247126	0.0561061	97.3872	0.118499
Laiwu	2013	123.66	17.3913	0.0287958	0.0598	106.719	0.139523
Laiwu	2014	133.35	16.4319	0.00512269	0.0535532	104.851	0.0838615
Laiwu	2015	162.29	19.4825	0.00647141	0.049467	102.089	0.0915958
Laiwu	2016	187.719	27.907	0.00607722	0.0526233	89.9225	0.106449
Laiwu	2017	217.85	31.0078	0.00593508	0.0536295	93.0233	0.110447
Laiwu	2018	227.105	58.9147	0.00626091	0.102941	172.868	0.164797
Laiwu	2019	238.794	85.748	0.00619996	0.130424	201.55	0.184936
Laiwu	2020	203.981	119.342	0.00626016	0.158038	234.09	0.209335
Laiwu	2021		159.701	0.00619996	0.184717	270.522	0.229464
Laiwu	2022		206.428	0.00626016	0.209656	311.604	0.290314
Laiwu	2023	312.385	46.3849	0.0072637	0.273748	312.283	0.359273
Linyi	2011	48.51	7.32192	0.0166376	0.0508418	81.2211	0.102679
Linyi	2012	87.26	9.87267	0.0188366	0.0558669	85.2556	0.095476
Linyi	2013	126.86	11.8305	0.011276	0.0542317	90.0587	0.0884852
Linyi	2014	136.99	11.5882	0.0101725	0.0535304	82.6446	0.0779148
Linyi	2015	171.41	11.7434	0.0100979	0.0502511	75.4422	0.087466
Linyi	2016	195.414	17.9667	0.0116996	0.0315329	77.0377	0.0966458
Linyi	2017	221.921	19.5353	0.0115752	0.0532468	80.1205	0.102528
Linyi	2018	236.137	21.6102	0.0111878	0.0544996	85.7627	0.0961988
Linyi	2019	249.336	23.6134	0.00877316	0.0536761	87.479	0.0856315
Linyi	2020	263.017	27.6035	0.00751379	0.0573109	89.4187	0.0993481
Linyi	2021	295.397	31.557	0.00781999	0.0609124	91.3405	0.0925148
Linyi	2022	301.891	30.2385	0.0077887	0.0678506	96.0702	0.140867
Linyi	2023	305.385	32.3839	0.00827382	0.0716273	98.3733	0.186274
Dezhou	2011	37.77	7.39993	0.0116944	0.0461241	72.5694	0.0803532
Dezhou	2012	77.08	8.65801	0.0115108	0.0491602	82.5974	0.0750856
Dezhou	2013	118.57	9.32965	0.00894737	0.0525225	84.4851	0.074111
Dezhou	2014	128.5	9.60219	0.00915508	0.0347279	82.9904	0.0642769
Dezhou	2015	155.68	12.0898	0.00935376	0.0309357	74.4121	0.0681346
Dezhou	2016	182.763	19.7302	0.00987583	0.0456933	75.0422	0.0923994
Dezhou	2017	208.199	21.1765	0.00994014	0.0452877	78.3193	0.0861086
Dezhou	2018	219.292	24.2475	0.00837787	0.046138	84.9498	0.0866673
Dezhou	2019	232.465	26.2104	0.00915555	0.0452628	87.6461	0.0766567
Dezhou	2020	244.488	29.0377	0.0088854	0.048281	89.7071	0.0873511
Dezhou	2021	274.179	31.8792	0.00846508	0.0513144	91.7785	0.0824241
Dezhou	2022	275.336	38.6749	0.00837876	0.0566235	96.4527	0.117028
Dezhou	2023	282.384	39.2738	0.00087362	0.0582737	98.2738	0.132733
Liaocheng	2011	43.78	7.83544	0.0067832	0.0370013	63.8861	0.0787679
Liaocheng	2012	82.61	9.11201	0.00683544	0.0396636	65.7696	0.0650873
Liaocheng	2013	120.27	10.2092	0.00847107	0.0412984	68.954	0.0685018
Liaocheng	2014	130.93	10.2924	0.00730536	0.0261423	71.2302	0.0589141
Liaocheng	2015	159.09	11.7307	0.00720134	0.0393354	74.5621	0.0698082
Liaocheng	2016	191.283	17.8515	0.00725312	0.0440442	74.2496	0.0898954
Liaocheng	2017	212.28	18.9062	0.0069341	0.0350617	59.0625	0.0739816
Liaocheng	2018	219.911	22.1705	0.00769686	0.0445602	84.031	0.0827037
Liaocheng	2019	233.871	24.1113	0.00711778	0.0419048	87.4807	0.0718414
Liaocheng	2020	248.574	27.2587	0.00742682	0.0457387	89.4208	0.0855436
Liaocheng	2021	282.677	30.4012	0.00730228	0.0495667	91.2037	0.0825215
Liaocheng	2022	286.311	37.044	0.00767147	0.0540494	96.5732	0.124332
Liaocheng	2023	292.384	38.2839	0.007932	0.0562622	98.2373	0.164127
Binzhou	2011	50.95	10.7801	0.00480423	0.041197	93.512	0.101475
Binzhou	2012	92.26	10.5014	0.00511628	0.0440937	98.7136	0.0799011
Binzhou	2013	129.31	13.8889	0.00725191	0.0457298	105.87	0.0876639
Binzhou	2014	140.3	14.4815	0.00703802	0.0460866	100.595	0.0837523
Binzhou	2015	169.17	13.3652	0.00707992	0.041162	94.0705	0.0841023
Binzhou	2016	194.613	28.3163	0.00774596	0.0558018	94.3878	0.1166
Binzhou	2017	219.219	30.7107	0.0095102	0.056953	95.9391	0.11849
Binzhou	2018	230.857	35.2645	0.00839012	0.0579856	101.008	0.109948
Binzhou	2019	244.255	38.191	0.00676133	0.0413065	115.829	0.0990822
Binzhou	2020	257.357	38.239	0.0068458	0.0528838	110.692	0.109072
Binzhou	2021	290.649	38.2872	0.00713186	0.0644899	105.542	0.0994849
Binzhou	2022	293.767	44.6977	0.00716498	0.0712727	108.861	0.144789
Binzhou	2023	298.385	46.2833	0.00747283	0.0723749	110.274	0.192643
Heze	2011	32.36	6.32799	0.0047619	0.0358717	63.2178	0.0574335
Heze	2012	71.63	6.74606	0.00739857	0.0396596	65.7056	0.0554682
Heze	2013	116.55	7.10183	0.00718563	0.0436775	71.1227	0.0598793
Heze	2014	123.67	7.67212	0.00719739	0.0464004	69.7557	0.0540684
Heze	2015	152.92	8.77315	0.00717349	0.0502019	63.6054	0.0625626
Heze	2016	179.206	11.2315	0.00697131	0.0595128	63.3498	0.0752961
Heze	2017	204.471	15.4073	0.00710354	0.0373773	67.419	0.0645406
Heze	2018	215.228	17.561	0.00775797	0.0383132	72.9756	0.071437
Heze	2019	228.362	20.6628	0.00887496	0.0379179	76.9981	0.0637891
Heze	2020	242.588	23.2343	0.00849588	0.0407515	79.1038	0.074841
Heze	2021	272.253	25.8033	0.00839874	0.0435823	81.2074	0.0718951
Heze	2022	274.593	31.2078	0.00885164	0.0478125	86.5818	0.107014
Heze	2023	278.374	33.2738	0.00902738	0.0502382	87.3728	0.133728
Zhengzhou	2011	71.76	17.0563	0.00812235	0.0919687	91.8721	0.160407
Zhengzhou	2012	112.97	18.9277	0.00753086	0.116643	95.2914	0.125753
Zhengzhou	2013	155.24	22.1956	0.0115104	0.140681	135.894	0.150369
Zhengzhou	2014	169.29	22.1796	0.0132246	0.185114	139.689	0.163621
Zhengzhou	2015	202.2	29.6117	0.0156617	0.288845	165.949	0.248806
Zhengzhou	2016	228.162	33.2527	0.0193822	0.15693	166.022	0.218799
Zhengzhou	2017	261.139	38.0048	0.0211992	0.165142	178.86	0.240624
Zhengzhou	2018	272.827	49.7685	0.02818	0.161053	184.259	0.226448
Zhengzhou	2019	288.586	53.0612	0.0398375	1.43812	188.889	0.518427
Zhengzhou	2020	300.468	58.2822	0.0404552	0.798394	191.188	0.450894
Zhengzhou	2021	330.505	63.337	0.045132	0.179036	193.414	0.265055
Zhengzhou	2022	335.482	72.2699	0.057074	0.194369	196.312	0.40111
Zhengzhou	2023	342.383	76.3729	0.062719	0.218293	199.274	0.572192
Kaifeng	2011	36.99	6.88163	0.00920481	0.0300254	42.1421	0.0639646
Kaifeng	2012	76.65	7.34754	0.00977995	0.00454409	46.8406	0.0507826
Kaifeng	2013	117.88	9.76315	0.0106918	0.0490906	59.3021	0.0702745
Kaifeng	2014	133.34	10.112	0.0109511	0.0489202	61.5746	0.0675693
Kaifeng	2015	162.87	9.56955	0.00982816	0.114924	68.973	0.0994269
Kaifeng	2016	184.523	9.30233	0.00917226	0.0852757	74.4186	0.0917411
Kaifeng	2017	218.703	15.3846	0.00832326	0.0459297	67.4419	0.0827455
Kaifeng	2018	232.094	17.6786	0.00978133	0.0491216	73.3929	0.0830718
Kaifeng	2019	248.13	20.4991	0.00956849	0.0482827	77.7184	0.0790271
Kaifeng	2020	260.018	25.6661	0.00886093	0.0538144	79.3961	0.0934005
Kaifeng	2021	291.475	30.7965	0.00933976	0.0593069	81.0619	0.0888284
Kaifeng	2022	294.7	35.4272	0.00933569	0.0575567	82.9485	0.133546
Kaifeng	2023	301.284	36.4829	0.0102735	0.0618264	84.2738	0.215274
Luoyang	2011	56.86	11.3534	0.00683789	0.0490676	72.9855	0.10991
Luoyang	2012	91	13.5268	0.00687398	0.0623399	78.0612	0.0871241
Luoyang	2013	132.81	19.9336	0.00714286	0.0706974	90.4232	0.10095
Luoyang	2014	151.29	21.5455	0.00729124	0.0633914	92.9331	0.10484
Luoyang	2015	178.11	21.5526	0.00716808	0.0575302	88.1323	0.107266
Luoyang	2016	198.027	20.6242	0.0128402	0.0622607	91.3161	0.118497
Luoyang	2017	230.113	26.3229	0.0189351	0.0654963	97.0149	0.13977
Luoyang	2018	247.825	37.027	0.0178595	0.0674676	100.405	0.135891
Luoyang	2019	260.381	31.6779	0.0242071	0.0693244	99.3289	0.128646
Luoyang	2020	270.513	35.1369	0.0263437	0.0731507	100.868	0.150275
Luoyang	2021	303.204	38.5638	0.0322185	0.0769414	102.261	0.154824
Luoyang	2022	309.074	36.4789	0.0370967	0.0809139	105.04	0.234976
Luoyang	2023	312.373	38.3729	0.0402733	0.863728	112.285	0.327384
Pingdingshan	2011	38.13	7.44137	0.00481251	0.0381476	48.4606	0.0648393
Pingdingshan	2012	80.63	8.06452	0.0046332	0.0421004	54.0689	0.0556433
Pingdingshan	2013	116.55	8.74419	0.00541012	0.0486508	67.7209	0.0594119
Pingdingshan	2014	134.45	10.0521	0.00496096	0.0658022	79.1599	0.0675588
Pingdingshan	2015	164.43	8.18083	0.00470769	0.0433509	63.8461	0.0639201
Pingdingshan	2016	195.321	8.80282	0.00512774	0.0461069	64.6127	0.0745274
Pingdingshan	2017	218.59	8.99471	0.00543328	0.0466289	72.6631	0.0709638
Pingdingshan	2018	227.973	10.1754	0.00524167	0.0498156	79.4737	0.0678972
Pingdingshan	2019	240.588	12.4561	0.00730295	0.0508247	84.7368	0.0662724
Pingdingshan	2020	252.089	20.7895	0.00712837	0.0526319	85.9649	0.0830419
Pingdingshan	2021	282.604	29.1228	0.00760432	0.0544391	87.193	0.0817989
Pingdingshan	2022	287.483	37.3811	0.00746611	0.0589935	88.5965	0.124738
Pingdingshan	2023	290.383	38.3829	0.00736273	0.0582737	89.2733	0.182237
Anyang	2011	45.12	8.11191	0.00857257	0.0389812	69.7241	0.0852675
Anyang	2012	80.27	9.61214	0.00665362	0.0498798	72.8499	0.0689038
Anyang	2013	122.13	11.2957	0.00786713	0.0544596	78.4053	0.075523
Anyang	2014	132.53	13.739	0.00742024	0.0575628	79.1626	0.0755191
Anyang	2015	161.75	15.0619	0.00861733	0.0668602	80.4923	0.0898671
Anyang	2016	188.335	16.7732	0.00728822	0.049595	80.0319	0.0898611
Anyang	2017	215.015	20.8333	0.00878862	0.0505204	78.0449	0.0919251
Anyang	2018	226.373	24.0829	0.00878862	0.0507789	82.6156	0.0898028
Anyang	2019	240.344	25.2782	0.00791975	0.0500323	85.0556	0.0790764
Anyang	2020	251.996	27.9365	0.00823011	0.0530087	87.4603	0.0911842
Anyang	2021	283.65	30.5864	0.0085074	0.0559758	89.8574	0.0862705
Anyang	2022	288.349	33.7508	0.00945335	0.0593187	92.8685	0.129811
Anyang	2023	292.374	36.2839	0.0097362	0.061728	93.2839	0.182624
Hebi	2011	46.74	11.7599	0.00430571	0.0394339	58.5009	0.0897898
Hebi	2012	80.73	14.1018	0.00364583	0.0442103	69.2826	0.0733199
Hebi	2013	122.52	15.6721	0.00357143	0.0465895	68.1133	0.070379
Hebi	2014	136.79	17.9748	0.00475745	0.0680324	80.2876	0.0843492
Hebi	2015	161.54	17.1862	0.00532549	0.047604	81.7826	0.0810443
Hebi	2016	188.314	21.7647	0.00489523	0.0495353	78.8235	0.0924089
Hebi	2017	215.437	21.1765	0.00666371	0.0521588	85.8824	0.0924893
Hebi	2018	225.575	25.1462	0.0093272	0.0540123	92.9825	0.0957404
Hebi	2019	239.747	28.0702	0.0128894	0.0527848	95.9064	0.0921556
Hebi	2020	255.164	30.7018	0.0134523	0.0555608	97.6608	0.10856
Hebi	2021	291.676	33.3333	0.0156895	0.0583368	98.8304	0.10934
Hebi	2022	294.072	36.7646	0.0147843	0.0652477	101.163	0.155641
Hebi	2023	302.383	37.2839	0.0152638	0.0692735	106.274	0.216253
Xinxiang	2011	47.71	9.41162	0.00555081	0.0426782	74.449	0.0903586
Xinxiang	2012	86.22	10.6969	0.00543478	0.0644981	80.7131	0.0772087
Xinxiang	2013	122.04	12.48	0.00736111	0.0554806	90.4	0.0803243
Xinxiang	2014	138.23	14.7502	0.00692094	0.0534963	91.3561	0.0820892
Xinxiang	2015	167.91	16.3153	0.00756648	0.089413	84.557	0.103485
Xinxiang	2016	193.081	19.3498	0.00735571	0.133421	83.4365	0.127796
Xinxiang	2017	221.854	24.4204	0.00732931	0.0668977	98.1453	0.11196
Xinxiang	2018	234.937	31.7073	0.00957803	0.0577773	101.982	0.109666
Xinxiang	2019	248.877	27.5602	0.0106825	0.0572902	94.1265	0.0945363
Xinxiang	2020	259.307	30.4054	0.0110225	0.0605372	96.0961	0.108068
Xinxiang	2021	289.732	33.2335	0.0113111	0.0637647	98.0539	0.100913
Xinxiang	2022	296.265	37.5117	0.0117596	0.0687924	100.897	0.151664
Xinxiang	2023	301.283	38.2739	0.0127264	0.0716273	102.387	0.241725
Jiaozuo	2011	53.29	10.2218	0.00608949	0.0447522	81.3514	0.10233
Jiaozuo	2012	89.73	13.3406	0.00603015	0.0492859	69.9701	0.080135
Jiaozuo	2013	127.04	12.5068	0.0082996	0.0735886	78.8472	0.0847027
Jiaozuo	2014	143.35	13.7987	0.00826346	0.0513485	86.039	0.0829571
Jiaozuo	2015	171.53	21.2548	0.00484733	0.0534107	94.9742	0.0983467
Jiaozuo	2016	196.02	36.3636	0.00541975	0.0538011	113.636	0.128522
Jiaozuo	2017	225.744	23.4501	0.00890592	0.0568453	96.2264	0.113858
Jiaozuo	2018	240.938	26.2735	0.0113297	0.0571	102.949	0.108798
Jiaozuo	2019	253.253	28.6863	0.00974507	0.058211	101.072	0.0991468
Jiaozuo	2020	263.993	33.4228	0.0111114	0.0622005	102.013	0.116473
[truncated: 1,875 more rows]
