# Supplementary material for: Does digital-economy development improve air quality in Border Regions? Empirical evidence from 188 Chinese cities
Source: PLoS One. 2026 May 14;21(5):e0348514. doi: 10.1371/journal.pone.0348514 (PMC13175366; doi:10.1371/journal.pone.0348514)
Supplement: S2 Date — (XLSX) [file pone.0348514.s004.xlsx]

## Sheet: AQI
num	time	year	city	bor	cor	pov	mar	mar2	er	CO2	AQI	border	DEI	BD	env	PGDP	SEC	TER	consume	loan	tem	wind	rain	road
1	1	2014	Shijiazhuang	0	1	0	0	1	1	8.73862e+07	5.12655	0.338764	0.127524	0.0432005	1.05714	3.89121	0.4676	0.4381	5.49037	6.2342	13.2197	8.07881	6.01601	1.37114		bor: whether the city is a border city (1=yes); cor: whether it is a high-coordination region (1=yes); pov: whether it is a contiguous poverty-stricken area (1=yes); mar: whether the market segmentation index is above the median (1=yes); mar2: whether the market integration index is above the median (1=yes); er: whether the environmental regulation index is above the median (1=yes); CO2: carbon e…
1	2	2015	Shijiazhuang	0	1	0	0	1	1	8.32801e+07	4.81988	0.338764	0.14473	0.0490291	1.05216	3.93267	0.4508	0.4584	5.59584	6.23913	12.8986	9.24233	6.42875	1.44473
1	3	2016	Shijiazhuang	0	1	0	0	1	1	8.05645e+07	4.91306	0.338764	0.160251	0.0542873	0.909758	4.01055	0.4545	0.4644	5.69549	6.24918	12.9075	9.37527	6.64814	1.46893
1	4	2017	Shijiazhuang	0	1	0	0	1	1	8.09536e+07	4.88813	0.338764	0.18457	0.0625257	1.26297	4.04347	0.4151	0.50975	5.69821	6.79402	13.2986	9.29516	6.41521	1.38999
1	5	2018	Shijiazhuang	0	1	0	0	1	1	8.43716e+07	4.81971	0.338764	0.191247	0.0647876	0.993064	4.02039	0.3757	0.5551	5.7913	6.91722	13.0252	9.24924	6.25134	1.22323
1	6	2019	Shijiazhuang	0	1	0	0	1	1	8.55295e+07	4.76666	0.338764	0.172633	0.0584817	0.841969	3.96763	0.3153	0.6074	5.50744	7.03367	13.3274	9.28455	6.2604	1.23625
1	7	2020	Shijiazhuang	0	1	0	0	1	1	8.6351e+07	4.63093	0.338764	0.209814	0.0710772	0.817661	3.96956	0.294	0.6219	5.47339	7.17589	13.0379	9.11473	6.46502	1.30231
1	8	2021	Shijiazhuang	0	1	0	0	1	1	8.75736e+07	4.59134	0.338764	0.21912	0.0742298	0.895904	4.05751	0.3247	0.5975	5.52196	7.28473	13.4457	9.565	6.84568	1.3107
1	9	2022	Shijiazhuang	0	1	0	0	1	1	8.71332e+07	4.52982	0.338764	0.332082	0.112497	0.757688	4.14819	0.3287	0.5927	5.54063	7.38631	13.0775	8.89641	6.27169	1.3343
1	10	2023	Shijiazhuang	0	1	0	0	1	1	9.15392e+07	4.49999	0.338764	0.42738	0.144781	0.458326	4.20617	0.3065	0.6169	5.66129	7.50036	13.7859	9.18876	6.53261	1.34881
2	1	2014	Tangshan	0	1	0	1	0	1	2.94832e+08	4.9168	0.374181	0.101318	0.0379114	0.907127	4.38764	0.5775	0.3327	5.27664	6.05879	12.576	8.41448	6.26232	1.29157
2	2	2015	Tangshan	0	1	0	1	0	1	2.76358e+08	4.80411	0.374181	0.109878	0.0411143	0.719137	4.3618	0.5513	0.3555	5.36965	6.16949	12.3231	8.85913	6.52964	1.32423
2	3	2016	Tangshan	0	1	0	1	0	1	2.69078e+08	4.72833	0.374181	0.121638	0.0455148	0.769695	4.3974	0.5507	0.355	5.46853	6.20959	12.2728	9.42841	6.80972	1.34694
2	4	2017	Tangshan	0	1	0	1	0	1	2.67032e+08	4.73535	0.374181	0.121041	0.0452912	0.764223	4.4185	0.5498	0.3676	5.56726	6.2563	12.7471	9.12664	6.31708	1.29934
2	5	2018	Tangshan	0	1	0	1	0	1	2.85222e+08	4.65222	0.374181	0.116164	0.0434664	1.23377	4.47569	0.5489	0.3802	5.61443	6.31568	12.2549	9.29287	6.48761	1.3154
2	6	2019	Tangshan	0	1	0	1	0	1	3.07898e+08	4.58688	0.374181	0.106307	0.0397782	0.793651	4.46207	0.5244	0.3985	5.34456	6.41096	12.8111	9.14586	6.28995	1.33779
2	7	2020	Tangshan	0	1	0	1	0	1	3.07149e+08	4.50921	0.374181	0.119646	0.0447694	0.84453	4.53764	0.5321	0.3857	5.312	6.54193	12.3946	8.85797	6.37354	1.39449
2	8	2021	Tangshan	0	1	0	1	0	1	2.8204e+08	4.47568	0.374181	0.109901	0.0411229	1.19481	4.67081	0.5524	0.3738	5.36749	6.65262	12.2206	8.75492	6.78729	1.40569
2	9	2022	Tangshan	0	1	0	1	0	1	2.74049e+08	4.37768	0.374181	0.144383	0.0540253	0.932401	4.74989	0.5536	0.3746	5.38925	6.79114	12.229	8.50569	6.45313	1.42274
2	10	2023	Tangshan	0	1	0	1	0	1	2.83636e+08	4.27544	0.374181	0.213382	0.0798437	0.876369	4.77422	0.5102	0.418	5.47451	6.92639	13.107	8.50874	6.17259	1.43464
3	1	2014	Handan	0	1	0	1	0	1	1.30311e+08	5.02004	0.701047	0.0633064	0.0443808	1.12092	3.49478	0.5011	0.368	4.82219	5.46588	14.6384	8.2596	6.37197	1.33742
3	2	2015	Handan	0	1	0	1	0	1	1.21602e+08	4.84512	0.701047	0.0668034	0.0468323	1.24683	3.51005	0.4716	0.4003	4.91596	5.63613	14.1621	10.0587	6.39004	1.39204
3	3	2016	Handan	0	1	0	1	0	1	1.17661e+08	4.79891	0.701047	0.0799751	0.0560663	1.1189	3.56289	0.4724	0.4026	5.01654	5.74596	14.3716	9.99372	6.80315	1.42312
3	4	2017	Handan	0	1	0	1	0	1	1.17739e+08	4.86203	0.701047	0.0826246	0.0579237	1.21202	3.57142	0.4617	0.43045	5.12053	5.87104	14.6686	9.78537	6.47758	1.46191
3	5	2018	Handan	0	1	0	1	0	1	1.23081e+08	4.80078	0.701047	0.0772978	0.0541894	1.24224	3.59151	0.451	0.4583	5.12803	5.90301	14.5843	9.99138	6.53704	1.49208
3	6	2019	Handan	0	1	0	1	0	1	1.29133e+08	4.77213	0.701047	0.0703698	0.0493325	1.10947	3.59857	0.4459	0.4559	4.81014	6.02979	14.803	9.70039	6.33029	1.54339
3	7	2020	Handan	0	1	0	1	0	1	1.24679e+08	4.6329	0.701047	0.084218	0.0590407	0.982175	3.65385	0.4319	0.4644	4.78821	6.1963	14.42	9.56113	6.43202	1.61625
3	8	2021	Handan	0	1	0	1	0	1	1.31252e+08	4.58522	0.701047	0.0834402	0.0584955	0.764786	3.78002	0.4644	0.4403	4.84887	6.35341	14.7987	9.68392	6.93677	1.64045
3	9	2022	Handan	0	1	0	1	0	1	1.19662e+08	4.57451	0.701047	0.117612	0.0824516	0.916031	3.84192	0.4492	0.4496	4.86873	6.51349	14.4862	9.13022	6.45738	1.67426
3	10	2023	Handan	0	1	0	1	0	1	1.13858e+08	4.54168	0.701047	0.159836	0.112053	0.882007	3.86058	0.4124	0.485	4.95031	6.65449	15.0276	9.62984	6.66713	1.70344
4	1	2014	Zhangjiakou	0	1	1	1	0	1	4.24929e+07	4.32422	0.805469	0.082679	0.0665953	0.948867	3.41904	0.4266	0.3958	4.02928	5.00609	9.08453	10.4046	6.12777	0.554661
4	2	2015	Zhangjiakou	0	1	1	1	0	1	4.03045e+07	4.33623	0.805469	0.0904618	0.0728642	0.804991	3.42881	0.4001	0.4212	4.1241	5.12383	8.68538	10.3201	6.40917	0.567764
4	3	2016	Zhangjiakou	0	1	1	1	0	1	3.94169e+07	4.34771	0.805469	0.104389	0.0840822	1.0615	3.5008	0.3732	0.4453	4.22416	5.31145	8.54623	10.6227	6.6341	0.576188
4	4	2017	Zhangjiakou	0	1	1	1	0	1	3.99635e+07	4.35696	0.805469	0.107837	0.086859	1.44928	3.47256	0.3553	0.4802	4.32084	5.4811	9.12261	10.3797	6.38219	0.580808
4	5	2018	Zhangjiakou	0	1	1	1	0	1	4.46676e+07	4.42986	0.805469	0.102375	0.0824596	1.14269	3.54562	0.3374	0.5151	4.37587	5.66704	8.64783	10.4002	6.25701	0.59301
4	6	2019	Zhangjiakou	0	1	1	1	0	1	4.7562e+07	4.25422	0.805469	0.0970354	0.078159	0.9487	3.55606	0.2872	0.5557	4.0244	5.80549	8.95004	9.75142	6.26921	0.606136
4	7	2020	Zhangjiakou	0	1	1	1	0	1	4.64278e+07	4.1838	0.805469	0.107295	0.0864231	0.946461	3.65421	0.2694	0.5631	4.02936	5.9399	8.53412	9.67532	6.17291	0.625486
4	8	2021	Zhangjiakou	0	1	1	1	0	1	4.97737e+07	4.27292	0.805469	0.107361	0.0864757	1.19652	3.73884	0.2772	0.5619	4.16005	6.04582	8.9819	9.93234	6.13338	0.652227
4	9	2022	Zhangjiakou	0	1	1	1	0	1	4.14479e+07	4.14026	0.805469	0.147391	0.118719	1.26122	3.77127	0.2629	0.5583	4.16111	6.13516	8.64495	9.43877	5.93077	0.641058
4	10	2023	Zhangjiakou	0	1	1	1	0	1	4.30789e+07	4.11637	0.805469	0.192738	0.155244	1.03698	3.81463	0.2519	0.5735	4.23807	6.24321	9.32196	9.35007	5.9398	0.644998
5	1	2014	Baoding	0	1	1	1	0	1	4.51332e+07	5.14845	0.365587	0.0784197	0.0286692	1.16083	3.27718	0.515	0.3448	5.01183	5.41651	12.2911	9.06276	6.17461	0.97016
5	2	2015	Baoding	0	1	1	1	0	1	4.42333e+07	4.99462	0.365587	0.0882292	0.0322554	1.15766	3.3696	0.5002	0.382	5.01682	5.55718	11.9718	9.30538	6.38025	0.991661
5	3	2016	Baoding	0	1	1	1	0	1	4.35803e+07	4.87476	0.365587	0.0988442	0.0361361	1.14981	3.40093	0.4837	0.3861	5.2085	5.73122	12.0064	9.3257	6.47763	0.946586
5	4	2017	Baoding	0	1	1	1	0	1	4.71853e+07	4.88376	0.365587	0.103835	0.0379608	1.19685	3.38708	0.4528	0.4244	5.21989	5.90738	12.337	9.10162	6.38913	0.935001
5	5	2018	Baoding	0	1	1	1	0	1	5.12079e+07	4.7735	0.365587	0.0951166	0.0347734	0.885559	3.43582	0.4219	0.4627	5.37257	6.06407	11.9885	9.10945	6.30271	0.940816
5	6	2019	Baoding	0	1	1	1	0	1	4.99471e+07	4.69561	0.365587	0.0912333	0.0333537	0.840736	3.46123	0.3495	0.533	5.0608	6.22726	12.2715	8.85975	6.30385	0.946631
5	7	2020	Baoding	0	1	1	1	0	1	4.98657e+07	4.55062	0.365587	0.101163	0.0369838	0.781671	3.53424	0.3343	0.5415	5.04555	6.37883	11.9645	8.70464	6.394	1.04359
5	8	2021	Baoding	0	1	1	1	0	1	5.25882e+07	4.53083	0.365587	0.0961683	0.0351578	0.957273	3.64171	0.3669	0.5154	5.136	6.55901	12.2987	9.04697	6.66516	1.05788
5	9	2022	Baoding	0	1	1	1	0	1	5.12491e+07	4.51955	0.365587	0.132759	0.0485349	0.782609	3.68983	0.3646	0.5113	5.17735	6.78846	11.947	8.42048	6.34534	1.06874
5	10	2023	Baoding	0	1	1	1	0	1	5.4931e+07	4.49247	0.365587	0.182849	0.0668472	0.672188	3.73743	0.3444	0.5369	5.23121	6.64682	12.5813	8.46852	6.4995	1.07586
6	1	2014	Cangzhou	0	1	0	0	1	0	3.83629e+07	4.83768	0.420307	0.0735207	0.0309013	0.685372	3.75364	0.5197	0.3789	4.61304	5.21661	14.3678	8.98679	6.03076	1.10616
6	2	2015	Cangzhou	0	1	0	0	1	0	4.0674e+07	4.66138	0.420307	0.0784076	0.0329553	0.741656	3.80263	0.4958	0.408	4.70874	5.36244	13.8738	9.31297	6.56572	1.13238
6	3	2016	Cangzhou	0	1	0	0	1	0	3.98944e+07	4.68132	0.420307	0.0797563	0.0335221	0.717536	3.85915	0.4959	0.417	4.8104	5.5113	14.0101	9.28663	6.57082	1.14621
6	4	2017	Cangzhou	0	1	0	0	1	0	4.06739e+07	4.71211	0.420307	0.0947314	0.0398163	1.14061	3.87917	0.46285	0.4561	4.9091	5.63427	14.3763	9.16128	6.41562	1.16851
6	5	2018	Cangzhou	0	1	0	0	1	0	4.27074e+07	4.67262	0.420307	0.0953596	0.0400803	0.788988	3.88284	0.4298	0.4952	4.96276	5.6987	13.9992	9.28792	6.54394	1.16499
6	6	2019	Cangzhou	0	1	0	0	1	0	4.32581e+07	4.56484	0.420307	0.08065	0.0338978	0.673509	3.86416	0.3986	0.5198	4.68638	5.79049	14.387	8.92719	6.3116	1.18722
6	7	2020	Cangzhou	0	1	0	0	1	0	4.59858e+07	4.51287	0.420307	0.0938838	0.03946	0.983768	3.92618	0.3876	0.5273	4.65588	5.91736	14.0694	8.63055	6.37149	1.34333
6	8	2021	Cangzhou	0	1	0	0	1	0	4.84065e+07	4.46666	0.420307	0.0900204	0.0378362	0.6472	4.04321	0.4151	0.5049	4.71374	6.03252	14.1662	8.89953	6.84266	1.35892
6	9	2022	Cangzhou	0	1	0	0	1	0	4.78814e+07	4.4292	0.420307	0.116038	0.0487714	0.662021	4.09493	0.4156	0.5007	4.73944	6.1611	14.0786	8.41943	6.44364	1.36836
6	10	2023	Cangzhou	0	1	0	0	1	0	5.07299e+07	4.35356	0.420307	0.132538	0.0557066	0.841958	4.10938	0.3799	0.5362	4.84919	6.32199	14.7628	8.52392	6.37707	1.37696
7	1	2014	Qinhuangdao	0	1	0	1	0	1	2.32706e+07	4.55286	0.291206	0.128069	0.0372946	1.31772	3.67077	0.3744	0.4801	4.05624	5.02073	11.6864	8.86386	6.20356	1.15752
7	2	2015	Qinhuangdao	0	1	0	1	0	1	2.22434e+07	4.40312	0.291206	0.138456	0.0403192	1.0889	3.70736	0.3559	0.502	4.14918	5.01091	11.5233	9.04606	6.47068	1.17188
7	3	2016	Qinhuangdao	0	1	0	1	0	1	2.19548e+07	4.4152	0.291206	0.152816	0.0445011	1.23096	4.30075	0.3473	0.5075	4.24822	5.02812	11.3766	9.36084	6.91382	1.18239
7	4	2017	Qinhuangdao	0	1	0	1	0	1	2.18899e+07	4.46885	0.291206	0.155228	0.0452034	1.18299	3.87859	0.33935	0.5259	4.35051	5.13547	11.8888	8.91721	6.47162	1.18688
7	5	2018	Qinhuangdao	0	1	0	1	0	1	2.1051e+07	4.36261	0.291206	0.143481	0.0417826	0.723	3.95852	0.3314	0.5443	4.41961	5.26504	11.3171	8.92511	6.54764	1.08997
7	6	2019	Qinhuangdao	0	1	0	1	0	1	2.28677e+07	4.41798	0.291206	0.129791	0.0377959	0.85213	3.93835	0.3289	0.5431	4.06946	5.39634	11.9697	8.97595	6.45123	1.1201
7	7	2020	Qinhuangdao	0	1	0	1	0	1	2.42149e+07	4.31197	0.291206	0.142283	0.0414338	0.62816	3.98566	0.3268	0.535	4.03319	5.5035	11.748	9.04984	6.3557	1.11447
7	8	2021	Qinhuangdao	0	1	0	1	0	1	2.53669e+07	4.32994	0.291206	0.130796	0.0380887	0.938708	4.0737	0.3563	0.5136	4.08171	5.59408	11.5032	8.66415	6.7195	1.1459
7	9	2022	Qinhuangdao	0	1	0	1	0	1	2.49694e+07	4.23772	0.291206	0.171492	0.0499397	0.704617	4.1154	0.3569	0.5111	4.08975	5.69348	11.3291	8.23058	6.46315	1.14205
7	10	2023	Qinhuangdao	0	1	0	1	0	1	2.62187e+07	4.21853	0.291206	0.221724	0.0645674	0.567175	4.16653	0.32	0.55	4.20039	5.80288	12.1985	8.42107	6.17494	1.1391
8	1	2014	Xingtai	0	1	0	0	1	1	4.80791e+07	5.16675	0.187992	0.0585705	0.0110108	0.826382	3.12492	0.4736	0.3604	4.37724	5.04219	14.6335	7.35361	6.1777	1.42789
8	2	2015	Xingtai	0	1	0	0	1	1	4.58659e+07	4.92379	0.187992	0.070781	0.0133063	0.691619	3.18866	0.4497	0.3941	4.472	5.17005	13.9781	10.582	6.40317	1.51315
8	3	2016	Xingtai	0	1	0	0	1	1	4.64975e+07	4.82339	0.187992	0.0853535	0.0160458	1.27821	3.29724	0.4686	0.3949	4.57459	5.29626	14.0618	10.5401	6.76573	1.55578
8	4	2017	Xingtai	0	1	0	0	1	1	4.60832e+07	4.85859	0.187992	0.0810036	0.015228	1.01491	3.34987	0.43815	0.4319	4.67857	5.44882	14.4053	10.362	6.43172	1.57935
8	5	2018	Xingtai	0	1	0	0	1	1	4.72264e+07	4.80883	0.187992	0.0851427	0.0160062	0.849467	3.37451	0.4077	0.4689	4.74329	5.62521	14.2955	10.369	6.48004	1.5999
8	6	2019	Xingtai	0	1	0	0	1	1	4.83025e+07	4.77113	0.187992	0.070944	0.0133369	0.716517	3.35714	0.393	0.4733	4.59109	5.77033	14.5933	10.19	6.2546	1.62736
8	7	2020	Xingtai	0	1	0	0	1	1	4.84066e+07	4.60746	0.187992	0.0840969	0.0158095	0.907965	3.43105	0.3741	0.4841	4.58404	5.94443	14.2358	9.90393	6.47929	1.70675
8	8	2021	Xingtai	0	1	0	0	1	1	4.99312e+07	4.56555	0.187992	0.0800034	0.01504	1.52192	3.53202	0.3951	0.4685	4.63072	6.07788	14.6109	10.311	6.85568	1.71648
8	9	2022	Xingtai	0	1	0	0	1	1	4.85629e+07	4.57167	0.187992	0.109682	0.0206193	1.14408	3.58604	0.3957	0.4666	4.63276	6.20431	14.2776	9.70858	6.386	1.73498
8	10	2023	Xingtai	0	1	0	0	1	1	5.04704e+07	4.54074	0.187992	0.139927	0.0263052	0.841453	3.61076	0.3615	0.5033	4.69855	6.34305	14.8895	9.91452	6.61331	1.75581
9	1	2014	Langfang	0	1	0	0	1	1	3.16008e+07	4.91306	0.700589	0.153849	0.107785	1.33311	3.87964	0.4806	0.425	4.28179	5.53233	13.6976	9.62708	6.15627	1.61532
9	2	2015	Langfang	0	1	0	0	1	1	3.12074e+07	4.81453	0.700589	0.167461	0.117322	0.985048	3.99747	0.4456	0.471	4.37749	5.80676	13.2955	9.88033	6.43025	1.64854
9	3	2016	Langfang	0	1	0	0	1	1	3.31488e+07	4.68193	0.700589	0.180461	0.126429	1.40684	4.07706	0.4407	0.486	4.47951	6.19548	13.3147	10.0195	6.56675	1.67408
9	4	2017	Langfang	0	1	0	0	1	1	3.2819e+07	4.68282	0.700589	0.343503	0.240654	1.06051	4.12043	0.4034	0.5283	4.58532	6.36306	13.7501	9.92851	6.42017	1.71281
9	5	2018	Langfang	0	1	0	0	1	1	3.39504e+07	4.57794	0.700589	0.147831	0.103569	0.906002	4.17294	0.3661	0.5706	4.6473	6.43591	13.2952	9.91095	6.46592	1.78377
9	6	2019	Langfang	0	1	0	0	1	1	3.04885e+07	4.551	0.700589	0.137636	0.0964266	0.881575	4.18223	0.3292	0.6044	4.88881	6.51534	13.7277	9.64838	6.26569	1.78802
9	7	2020	Langfang	0	1	0	0	1	1	3.09733e+07	4.4765	0.700589	0.161521	0.11316	0.648473	4.11069	0.3096	0.6234	4.89044	6.59534	13.3233	9.26753	6.39881	1.79093
9	8	2021	Langfang	0	1	0	0	1	1	3.20579e+07	4.45781	0.700589	0.13916	0.0974939	0.880121	4.16604	0.3361	0.6032	4.94384	6.66002	13.3581	9.43103	6.70847	1.7847
9	9	2022	Langfang	0	1	0	0	1	1	3.10849e+07	4.42004	0.700589	0.20021	0.140265	0.572105	4.16862	0.3353	0.6002	4.94871	6.73527	13.2483	9.07948	6.35441	1.79919
9	10	2023	Langfang	0	1	0	0	1	1	3.27734e+07	4.32568	0.700589	0.31283	0.219165	0.879297	4.18606	0.3198	0.6198	5.01356	6.80425	13.9956	9.19385	6.40558	1.81196
10	1	2014	Chengde	0	1	1	0	1	1	2.96714e+07	4.53833	0.759377	0.0825062	0.0626533	1.35569	3.64095	0.4998	0.332	3.78848	4.86519	8.67447	9.57685	6.23682	0.524209
10	2	2015	Chengde	0	1	1	0	1	1	2.82807e+07	4.4634	0.759377	0.0890994	0.0676601	1.11086	3.65079	0.4684	0.3582	3.89344	5.00793	8.29085	9.46126	6.75572	0.550097
10	3	2016	Chengde	0	1	1	0	1	1	2.75028e+07	4.4194	0.759377	0.106012	0.0805029	1.49506	3.70723	0.4579	0.3768	3.99509	5.11003	8.10352	9.67999	6.84432	0.560841
10	4	2017	Chengde	0	1	1	0	1	1	3.06978e+07	4.37185	0.759377	0.11084	0.0841697	1.25033	3.72084	0.4103	0.4168	4.09993	5.25565	8.62365	9.59238	6.33813	0.569309
10	5	2018	Chengde	0	1	1	0	1	1	3.24586e+07	4.38943	0.759377	0.119295	0.0905898	1.4001	3.72511	0.3627	0.4568	4.16004	5.39536	8.33732	9.48492	6.31179	0.579514
10	6	2019	Chengde	0	1	1	0	1	1	3.30033e+07	4.24964	0.759377	0.0998102	0.0757936	0.930382	3.71552	0.3321	0.4653	3.8843	5.50947	8.68115	9.15875	6.24363	0.594986
10	7	2020	Chengde	0	1	1	0	1	1	3.20322e+07	4.20559	0.759377	0.116256	0.088282	0.937601	3.83123	0.3213	0.4619	3.85893	5.59724	8.04799	9.02082	6.32335	0.608812
10	8	2021	Chengde	0	1	1	0	1	1	2.95458e+07	4.19788	0.759377	0.118333	0.0898598	1.59843	3.92689	0.34	0.4396	3.9139	5.68999	8.32733	8.89682	6.54613	0.621854
10	9	2022	Chengde	0	1	1	0	1	1	2.95275e+07	4.12924	0.759377	0.159935	0.121451	0.935952	3.97935	0.3371	0.427	3.93338	5.76801	8.24114	8.77908	5.97265	0.628108
10	10	2023	Chengde	0	1	1	0	1	1	3.1567e+07	4.05368	0.759377	0.215274	0.163474	1.14821	4.02383	0.3169	0.4507	4.02505	5.87419	9.29344	8.99366	5.86114	0.635022
11	1	2014	Hengshui	0	1	0	0	0	1	3.15104e+07	5.02658	0.17063	0.0768664	0.0131157	0.848552	3.25894	0.4786	0.3765	4.01276	4.67616	14.3837	8.52378	6.08359	1.38571
11	2	2015	Hengshui	0	1	0	0	0	1	2.99442e+07	4.94032	0.17063	0.0873259	0.0149004	0.88813	3.31575	0.4615	0.4	4.10928	4.85527	13.8478	9.35818	6.52671	1.42428
11	3	2016	Hengshui	0	1	0	0	0	1	2.94804e+07	4.87271	0.17063	0.101948	0.0173954	1.28569	3.46433	0.4706	0.3996	4.21277	4.98278	14.016	9.28948	6.59101	1.45854
11	4	2017	Hengshui	0	1	0	0	0	1	2.9396e+07	4.79577	0.17063	0.102704	0.0175244	1.37589	3.53155	0.4404	0.4304	4.31947	5.14087	14.3056	9.10538	6.3865	1.51431
11	5	2018	Hengshui	0	1	0	0	0	1	3.02587e+07	4.66678	0.17063	0.107051	0.0182661	1.07972	3.55243	0.4102	0.4612	4.37021	5.24867	14.0684	9.24132	6.49084	1.51238
11	6	2019	Hengshui	0	1	0	0	0	1	3.02067e+07	4.65015	0.17063	0.0909196	0.0155136	0.867358	3.5145	0.327	0.529	4.0799	5.35631	14.3614	8.80205	6.3308	1.55799
11	7	2020	Hengshui	0	1	0	0	0	1	3.06582e+07	4.55781	0.17063	0.10371	0.017696	0.676104	3.60924	0.3141	0.5353	4.05804	5.44831	14.0255	8.64054	6.43961	1.58029
11	8	2021	Hengshui	0	1	0	0	0	1	3.20786e+07	4.512	0.17063	0.0985751	0.0168199	0.706159	3.70281	0.3429	0.5179	4.11303	5.53731	14.2975	9.00612	6.84594	1.57825
11	9	2022	Hengshui	0	1	0	0	0	1	3.11165e+07	4.50765	0.17063	0.133704	0.0228139	0.753296	3.76371	0.3455	0.5082	4.13768	5.58549	14.1043	8.49999	6.45714	1.58063
11	10	2023	Hengshui	0	1	0	0	0	1	3.15007e+07	4.5018	0.17063	0.178734	0.0304975	0.872526	3.81472	0.323	0.5394	4.24743	5.72343	14.7483	8.57584	6.4718	1.59398
12	1	2014	Datong	0	0	1	1	0	0	5.23769e+07	4.34019	0.664844	0.0946598	0.062934	0.783929	3.38801	0.4447	0.4983	3.99163	4.63743	8.38528	10.0241	6.23637	0.884671
12	2	2015	Datong	0	0	1	1	0	0	4.91711e+07	4.36809	0.664844	0.104321	0.0693575	0.543478	3.43363	0.4177	0.5285	4.03898	4.77206	8.20378	10.1422	6.26753	0.885052
12	3	2016	Datong	0	0	1	1	0	0	5.24093e+07	4.29297	0.664844	0.0987131	0.0656288	0.790895	3.40273	0.3652	0.5765	4.10925	4.80869	8.10508	10.225	6.4816	0.886992
12	4	2017	Datong	0	0	1	1	0	0	5.33703e+07	4.37553	0.664844	0.0982855	0.0653446	1.0124	3.48649	0.3652	0.58025	4.1813	4.82353	8.58722	9.92409	6.34536	0.891346
12	5	2018	Datong	0	0	1	1	0	0	5.50237e+07	4.38579	0.664844	0.125096	0.0831697	0.369537	3.60759	0.3652	0.584	4.24853	4.92591	8.15996	10.0458	6.34016	0.896812
12	6	2019	Datong	0	0	1	1	0	0	5.66802e+07	4.31815	0.664844	0.118856	0.0790206	0.620272	3.64079	0.372	0.574	4.32412	5.04865	8.30499	9.57041	6.30279	0.907157
12	7	2020	Datong	0	0	1	1	0	0	5.53621e+07	4.32344	0.664844	0.12548	0.0834244	0.816675	3.78378	0.3701	0.5788	4.1826	5.21031	7.97715	9.74269	6.28519	0.912487
12	8	2021	Datong	0	0	1	1	0	0	5.68105e+07	4.37059	0.664844	0.104042	0.0691718	1.01129	3.9962	0.4247	0.5148	4.33198	5.29243	8.56673	10.3323	6.16911	0.921822
12	9	2022	Datong	0	0	1	1	0	0	5.66235e+07	4.25467	0.664844	0.14067	0.0935236	0.873293	4.08509	0.4491	0.4926	4.32767	5.42199	8.20013	9.52458	6.21675	0.922661
12	10	2023	Datong	0	0	1	1	0	0	5.84251e+07	4.23115	0.664844	0.192735	0.128139	0.678185	4.10396	0.4249	0.5142	4.33365	5.54524	8.64956	9.41632	6.0411	0.923907
13	1	2014	Yangquan	0	0	0	0	1	1	1.67684e+07	4.74642	0.365861	0.120925	0.0442417	0.706646	3.79283	0.5463	0.4358	3.31889	4.17343	11.0104	9.2378	6.25721	1.23596
13	2	2015	Yangquan	0	0	0	0	1	1	1.55058e+07	4.50898	0.365861	0.136167	0.0498181	0.955479	3.75392	0.4983	0.485	3.36141	4.27851	10.9052	10.3725	6.39878	1.2376
13	3	2016	Yangquan	0	0	0	0	1	1	1.80431e+07	4.63537	0.365861	0.164044	0.0600175	0.713679	3.79461	0.4803	0.5031	3.42187	4.3076	10.8603	10.488	6.6727	1.23755
13	4	2017	Yangquan	0	0	0	0	1	1	1.71458e+07	4.67994	0.365861	0.131145	0.0479809	0.732788	3.86682	0.4753	0.50915	3.48118	4.48267	11.2324	10.2948	6.53114	1.24158
13	5	2018	Yangquan	0	0	0	0	1	1	1.75558e+07	4.65092	0.365861	0.178427	0.0652795	0.854987	3.95078	0.4703	0.5152	3.54594	4.63788	10.9666	10.5233	6.41406	1.25156
13	6	2019	Yangquan	0	0	0	0	1	1	1.73753e+07	4.57101	0.365861	0.211836	0.0775028	0.707786	3.9274	0.4553	0.5283	3.43361	4.73055	11.3331	10.2903	6.31703	1.25313
13	7	2020	Yangquan	0	0	0	0	1	1	1.68349e+07	4.47594	0.365861	0.189465	0.069318	0.985453	4.02972	0.4501	0.535	3.36866	4.76503	10.9307	10.2798	6.53032	1.25395
13	8	2021	Yangquan	0	0	0	0	1	1	2.82069e+07	4.50337	0.365861	0.117043	0.0428217	0.900076	4.24464	0.5169	0.4667	3.49046	4.89227	11.3892	11.0485	6.7303	1.25801
13	9	2022	Yangquan	0	0	0	0	1	1	2.81522e+07	4.45937	0.365861	0.154832	0.0566471	1.10558	4.34722	0.5557	0.4285	3.47976	4.96886	11.1252	10.0678	6.3425	1.25767
13	10	2023	Yangquan	0	0	0	0	1	1	3.56053e+07	4.50439	0.365861	0.218265	0.0798546	0.890777	4.3416	0.5334	0.4491	3.50426	5.0109	11.6885	10.4573	6.40338	1.1961
14	1	2014	Changzhi	0	0	0	1	0	0	6.38244e+07	4.57471	0.260249	0.0836098	0.0217593	0.944444	3.66857	0.5833	0.3729	3.86469	4.62195	12.3855	7.76291	6.43162	0.816494
14	2	2015	Changzhi	0	0	0	1	0	0	6.01913e+07	4.58601	0.260249	0.0930056	0.0242046	0.754222	3.55618	0.5113	0.4401	3.9597	4.72917	12.4233	8.89115	6.32287	0.825173
14	3	2016	Changzhi	0	0	0	1	0	0	5.76491e+07	4.64963	0.260249	0.100198	0.0260763	0.896861	3.61262	0.5092	0.4425	4.0371	4.78483	12.4909	8.80515	6.74641	0.837867
14	4	2017	Changzhi	0	0	0	1	0	0	5.81683e+07	4.64746	0.260249	0.113158	0.0294494	0.880626	3.75857	0.52555	0.4309	4.10729	4.91628	12.7794	8.75929	6.46836	0.845382
14	5	2018	Changzhi	0	0	0	1	0	0	6.01934e+07	4.59429	0.260249	0.0989007	0.0257388	0.495777	3.86157	0.5419	0.4193	4.19665	5.04345	12.6798	9.07585	6.41281	0.858488
14	6	2019	Changzhi	0	0	0	1	0	0	6.02327e+07	4.55155	0.260249	0.0883417	0.0229908	0.599965	3.8548	0.5335	0.4356	4.10002	5.16104	12.9699	8.76281	6.28494	0.865496
14	7	2020	Changzhi	0	0	0	1	0	0	5.67243e+07	4.44922	0.260249	0.0991066	0.0257924	0.42735	3.98486	0.5251	0.4387	4.05878	5.30451	12.5657	8.49372	6.41788	0.872046
14	8	2021	Changzhi	0	0	0	1	0	0	7.65922e+07	4.42811	0.260249	0.0926581	0.0241142	0.719885	4.29047	0.5984	0.3613	4.20038	5.39669	12.984	8.86208	6.85985	0.889731
14	9	2022	Changzhi	0	0	0	1	0	0	7.64877e+07	4.41024	0.260249	0.135158	0.0351748	0.947274	4.49017	0.6584	0.307	4.1953	5.48357	12.7084	8.16501	6.27825	0.896381
14	10	2023	Changzhi	0	0	0	1	0	0	7.93049e+07	4.36872	0.260249	0.19272	0.0501551	0.907887	4.49464	0.6467	0.3167	4.27411	5.61377	13.0101	8.57883	6.42387	0.910498
15	1	2014	Jincheng	0	0	0	1	0	0	4.25374e+07	4.50384	0.469893	0.101619	0.0477498	0.896535	3.8054	0.5876	0.3702	3.52992	4.52256	13.5975	7.75725	6.49284	0.950716
15	2	2015	Jincheng	0	0	0	1	0	0	4.01842e+07	4.49398	0.469893	0.121786	0.0572265	0.772968	3.80653	0.554	0.3987	3.58005	4.60088	13.4535	8.21825	6.41874	0.956382
15	3	2016	Jincheng	0	0	0	1	0	0	3.83341e+07	4.56841	0.469893	0.160747	0.075534	0.94235	3.81267	0.5288	0.4237	3.65376	4.68418	13.7122	8.38301	6.85766	0.969181
15	4	2017	Jincheng	0	0	0	1	0	0	3.84433e+07	4.73004	0.469893	0.138669	0.0651597	0.51039	3.90171	0.5299	0.42815	3.72565	4.80485	13.9485	8.44524	6.45537	0.989469
15	5	2018	Jincheng	0	0	0	1	0	0	3.9837e+07	4.73047	0.469893	0.170999	0.0803512	0.78928	4.05732	0.531	0.4326	3.81297	4.92407	13.8412	8.79118	6.59738	1.00856
15	6	2019	Jincheng	0	0	0	1	0	0	3.97133e+07	4.69213	0.469893	0.213434	0.100291	0.651753	4.0555	0.5432	0.4218	3.84494	5.03317	14.0092	8.45842	6.43683	1.02398
15	7	2020	Jincheng	0	0	0	1	0	0	3.85878e+07	4.53436	0.469893	0.187398	0.0880569	0.59576	4.17386	0.5351	0.425	3.84783	5.13841	13.8296	8.18245	6.40109	1.02409
15	8	2021	Jincheng	0	0	0	1	0	0	4.06646e+07	4.50382	0.469893	0.110343	0.0518495	0.601573	4.46895	0.6036	0.3562	3.9822	5.34646	14.1283	8.54107	7.02468	1.03091
15	9	2022	Jincheng	0	0	0	1	0	0	4.07547e+07	4.48382	0.469893	0.161952	0.0761002	0.699184	4.65702	0.6603	0.3058	3.97609	5.30898	13.8959	8.11491	6.3636	1.04346
15	10	2023	Jincheng	0	0	0	1	0	0	4.25626e+07	4.44434	0.469893	0.22736	0.106835	0.791296	4.67286	0.6452	0.3199	4.05305	5.5209	14.0831	8.52313	6.62309	1.04488
16	1	2014	Shuozhou	0	0	0	0	1	1	4.59655e+07	4.59899	0.184882	0.0868869	0.0160638	0.903614	4.04949	0.5409	0.3979	3.0854	3.41091	8.26696	10.112	6.24738	0.952117
16	2	2015	Shuozhou	0	0	0	0	1	1	3.97476e+07	4.58648	0.184882	0.0877636	0.0162259	1.04031	3.93683	0.4509	0.4875	3.29638	3.57963	8.27064	10.6377	6.27564	0.957195
16	3	2016	Shuozhou	0	0	0	0	1	1	3.99085e+07	4.55359	0.184882	0.116499	0.0215386	1.02469	3.95144	0.4305	0.5082	3.37099	4.05583	8.09895	10.7097	6.59123	0.961487
16	4	2017	Shuozhou	0	0	0	0	1	1	4.06671e+07	4.56176	0.184882	0.104992	0.019411	0.708237	4.01306	0.4065	0.53575	3.43937	4.1332	8.54801	10.4153	6.45271	0.961026
16	5	2018	Shuozhou	0	0	0	0	1	1	4.20506e+07	4.56778	0.184882	0.109454	0.0202361	0.780608	4.09291	0.3825	0.5633	3.52061	4.30186	8.15273	10.6718	6.47769	0.961129
16	6	2019	Shuozhou	0	0	0	0	1	1	4.64878e+07	4.49268	0.184882	0.0846808	0.0156559	0.968893	4.08685	0.3982	0.5446	3.5954	4.45612	8.29772	10.1881	6.36301	0.968188
16	7	2020	Shuozhou	0	0	0	0	1	1	5.27294e+07	4.44082	0.184882	0.094506	0.0174724	0.887866	4.2325	0.4	0.5418	3.39621	4.62065	7.51746	10.7037	6.34667	0.965148
16	8	2021	Shuozhou	0	0	0	0	1	1	5.72896e+07	4.47443	0.184882	0.0923838	0.0170801	0.901592	4.49199	0.4539	0.4806	3.54829	4.74689	8.31724	11.4299	6.25102	0.965393
16	9	2022	Shuozhou	0	0	0	0	1	1	6.66327e+07	4.34795	0.184882	0.130004	0.0240354	1.05989	4.57042	0.4937	0.4424	3.52525	4.74689	8.37943	10.2997	6.27102	0.967351
16	10	2023	Shuozhou	0	0	0	0	1	1	7.18339e+07	4.3198	0.184882	0.182749	0.033787	1.35617	4.57608	0.472	0.4608	3.58163	4.98777	8.83542	10.4114	6.07082	0.968659
17	1	2014	Xinzhou	0	0	1	1	0	0	2.8408e+07	4.51397	0.29732	0.0850063	0.025274	0.673707	3.08173	0.4754	0.4291	3.24704	4.16566	8.75096	9.86621	6.31051	0.689404
17	2	2015	Xinzhou	0	0	1	1	0	0	2.79574e+07	4.49999	0.29732	0.0932299	0.0277191	0.669344	3.07874	0.447	0.4595	3.4378	4.26962	8.90808	10.9069	6.35647	0.685858
17	3	2016	Xinzhou	0	0	1	1	0	0	2.99099e+07	4.50112	0.29732	0.125975	0.0374547	0.590206	3.12443	0.4411	0.4705	3.52052	4.35379	8.72439	11.0127	6.72344	0.693492
17	4	2017	Xinzhou	0	0	1	1	0	0	3.03719e+07	4.67843	0.29732	0.0937193	0.0278646	0.434006	3.32017	0.4617	0.4589	3.58781	4.41507	9.0823	10.6945	6.61198	0.694271
17	5	2018	Xinzhou	0	0	1	1	0	0	3.09603e+07	4.57599	0.29732	0.0981941	0.029195	0.619743	3.44071	0.4823	0.4473	3.66395	4.52057	8.73562	11.0419	6.56212	0.698565
17	6	2019	Xinzhou	0	0	1	1	0	0	3.06371e+07	4.50293	0.29732	0.0827737	0.0246102	0.794702	3.4523	0.4347	0.4793	3.7371	4.65375	9.01707	10.5616	6.39751	0.694088
17	7	2020	Xinzhou	0	0	1	1	0	0	3.27807e+07	4.47376	0.29732	0.0963707	0.0286529	1.03984	3.56371	0.4338	0.485	3.64188	4.73614	8.15282	11.2557	6.48463	0.689092
17	8	2021	Xinzhou	0	0	1	1	0	0	3.83533e+07	4.51393	0.29732	0.0960398	0.0285545	0.942857	3.91781	0.5052	0.4077	3.78917	4.82275	8.91753	12.169	6.4113	0.684947
17	9	2022	Xinzhou	0	0	1	1	0	0	3.99883e+07	4.38874	0.29732	0.128646	0.038249	1.02564	4.03293	0.5295	0.3887	3.78089	4.956	9.09851	10.7574	6.38719	0.688301
17	10	2023	Xinzhou	0	0	1	1	0	0	4.32214e+07	4.35129	0.29732	0.162384	0.0482799	0.778315	3.99963	0.5018	0.4067	3.8085	5.11068	9.54831	11.0731	6.1936	0.69493
18	1	2014	Jinzhong	0	0	0	1	0	0	4.11163e+07	4.52595	0.170532	0.0912584	0.0155625	0.909293	3.44789	0.4745	0.4263	3.88003	4.6328	11.5326	7.86533	6.36256	0.966252
18	2	2015	Jinzhong	0	0	0	1	0	0	3.96876e+07	4.4904	0.170532	0.106241	0.0181176	0.760827	3.44789	0.4379	0.4609	3.96981	4.79041	11.655	9.34116	6.28704	0.970669
18	3	2016	Jinzhong	0	0	0	1	0	0	3.80941e+07	4.58823	0.170532	0.167803	0.0286159	0.99589	3.48572	0.4295	0.4712	4.04167	4.92716	11.5959	9.21359	6.65688	0.972282
18	4	2017	Jinzhong	0	0	0	1	0	0	3.8738e+07	4.68537	0.170532	0.109177	0.0186182	0.776346	3.64477	0.4524	0.4586	4.10646	5.06256	11.9278	9.0348	6.47461	0.977593
18	5	2018	Jinzhong	0	0	0	1	0	0	3.98226e+07	4.60269	0.170532	0.100348	0.0171126	0.856164	3.7591	0.4753	0.446	4.18399	5.21803	11.8032	9.364	6.28804	0.975274
18	6	2019	Jinzhong	0	0	0	1	0	0	4.28945e+07	4.55998	0.170532	0.14439	0.0246232	0.852685	3.7641	0.4481	0.4728	4.10026	5.31908	12.1496	9.05189	6.20548	0.981393
18	7	2020	Jinzhong	0	0	0	1	0	0	4.28722e+07	4.45043	0.170532	0.146205	0.0249327	0.784382	3.77382	0.4547	0.4697	4.08326	5.36757	11.7037	8.72142	6.4751	0.987834
18	8	2021	Jinzhong	0	0	0	1	0	0	4.56607e+07	4.4956	0.170532	0.114864	0.019588	0.767728	3.99739	0.5114	0.4073	4.22403	5.51149	12.1725	9.35795	6.71498	0.994794
18	9	2022	Jinzhong	0	0	0	1	0	0	4.52913e+07	4.5223	0.170532	0.146523	0.0249869	0.752367	4.13146	0.5568	0.3695	4.18208	5.59803	11.8584	8.61931	6.23785	0.997409
18	10	2023	Jinzhong	0	0	0	1	0	0	5.06937e+07	4.48308	0.170532	0.175237	0.0298836	0.67495	4.12326	0.5353	0.3891	4.22609	5.70787	12.2324	8.9907	6.25166	0.997667
19	1	2014	Lüliang	0	0	1	1	0	0	4.83317e+07	4.42334	0.302982	0.0826286	0.025035	1.01584	3.36592	0.6218	0.3159	3.66015	4.45388	10.8372	7.0688	6.4424	0.807623
19	2	2015	Lüliang	0	0	1	1	0	0	5.23234e+07	4.41141	0.302982	0.0982489	0.0297676	0.701403	3.219	0.5692	0.3743	3.70369	4.48903	11.3073	9.0029	6.22308	0.813146
19	3	2016	Lüliang	0	0	1	1	0	0	5.12335e+07	4.41712	0.302982	0.100858	0.0305583	0.6244	3.25409	0.5579	0.3882	3.76986	4.55485	11.0469	8.78052	6.69412	0.818386
19	4	2017	Lüliang	0	0	1	1	0	0	5.27375e+07	4.56859	0.302982	0.101151	0.030647	0.720957	3.523	0.5859	0.3662	3.83204	4.64038	11.311	8.51887	6.59839	0.819973
19	5	2018	Lüliang	0	0	1	1	0	0	5.62005e+07	4.51328	0.302982	0.158291	0.0479593	0.767868	3.59964	0.6139	0.3442	3.90918	4.73875	11.0694	8.69708	6.38667	0.816776
19	6	2019	Lüliang	0	0	1	1	0	0	5.3486e+07	4.46261	0.302982	0.188099	0.0569906	0.782809	3.66074	0.5975	0.3565	3.98315	4.787	11.3975	8.34542	6.38441	0.821743
19	7	2020	Lüliang	0	0	1	1	0	0	5.27558e+07	4.36508	0.302982	0.183849	0.0557028	0.813517	3.74242	0.5956	0.3557	3.82117	4.84409	10.9693	8.22658	6.43493	0.826856
19	8	2021	Lüliang	0	0	1	1	0	0	5.61309e+07	4.52687	0.302982	0.123606	0.0374503	0.885724	4.11415	0.6523	0.297	3.96241	4.92142	11.5875	8.72898	6.39702	0.828984
19	9	2022	Lüliang	0	0	1	1	0	0	5.61567e+07	4.34178	0.302982	0.121037	0.0366719	1.04102	4.2728	0.6963	0.2591	3.96157	5.05594	11.3719	8.11502	6.35529	0.841829
19	10	2023	Lüliang	0	0	1	1	0	0	5.8644e+07	4.22468	0.302982	0.14382	0.0435749	0.594101	4.2549	0.6735	0.2801	3.98082	5.18298	11.4807	8.37385	6.16733	0.854042
20	1	2014	Linfen	0	0	1	0	1	1	6.59056e+07	4.48693	0.173132	0.0994636	0.0172203	1.08139	3.31626	0.5433	0.3784	3.99822	4.54691	12.3713	7.73234	6.52229	0.893396
20	2	2015	Linfen	0	0	1	0	1	1	6.14009e+07	4.48159	0.173132	0.117759	0.0203878	1.29799	3.26725	0.4853	0.4364	4.04652	4.68139	12.5279	8.8478	6.38191	0.899882
20	3	2016	Linfen	0	0	1	0	1	1	5.94426e+07	4.67352	0.173132	0.153009	0.0264907	1.22804	3.29961	0.4656	0.4548	4.10996	4.77354	12.6056	8.80331	6.68089	0.914456
20	4	2017	Linfen	0	0	1	0	1	1	6.0049e+07	4.87345	0.173132	0.123295	0.0213462	1.32873	3.38571	0.46225	0.4654	4.17911	4.83614	12.7983	8.73781	6.51999	0.926298
20	5	2018	Linfen	0	0	1	0	1	1	6.17765e+07	4.80942	0.173132	0.125697	0.0217622	1.13783	3.4678	0.4589	0.476	4.22984	4.96011	12.6553	9.02839	6.43233	0.933859
20	6	2019	Linfen	0	0	1	0	1	1	6.22361e+07	4.76102	0.173132	0.114863	0.0198864	0.850906	3.47352	0.4325	0.496	4.29991	5.10916	12.8433	8.56946	6.43318	0.945351
20	7	2020	Linfen	0	0	1	0	1	1	6.41227e+07	4.60142	0.173132	0.132267	0.0228995	0.741252	3.6313	0.4292	0.4957	4.18447	5.19918	12.5011	8.3338	6.43539	0.953199
20	8	2021	Linfen	0	0	1	0	1	1	5.59422e+07	4.65341	0.173132	0.123157	0.0213224	0.862544	3.88028	0.4982	0.4227	4.32608	5.32215	12.9831	8.87632	6.77108	0.955985
20	9	2022	Linfen	0	0	1	0	1	1	5.61026e+07	4.55755	0.173132	0.174251	0.0301684	0.9641	4.04281	0.5579	0.3711	4.32294	5.4605	12.8815	8.26401	6.3066	0.965514
20	10	2023	Linfen	0	0	1	0	1	1	5.91291e+07	4.51376	0.173132	0.231927	0.040154	0.733924	4.08332	0.533	0.3901	4.40636	5.62141	12.9219	8.49088	6.43158	0.973268
21	1	2014	Yuncheng	0	0	0	0	0	0	6.28658e+07	4.57855	0.566889	0.0886382	0.050248	1.03829	3.13288	0.4134	0.4225	4.13715	6.79716	13.5206	8.75878	6.64184	1.12712
21	2	2015	Yuncheng	0	0	0	0	0	0	6.26558e+07	4.57454	0.566889	0.112635	0.0638517	0.388457	3.10477	0.3752	0.4608	4.19116	4.5585	13.3699	9.03304	6.44891	1.13303
21	3	2016	Yuncheng	0	0	0	0	0	0	6.15519e+07	4.57632	0.566889	0.143182	0.0811684	0.827606	3.14009	0.3631	0.472	4.25522	4.61813	13.7171	9.18525	6.60397	1.13435
21	4	2017	Yuncheng	0	0	0	0	0	0	6.15768e+07	4.80607	0.566889	0.141138	0.0800096	0.800466	3.22347	0.3657	0.4771	4.32122	4.69679	13.7278	9.02466	6.52385	1.13452
21	5	2018	Yuncheng	0	0	0	0	0	0	6.37969e+07	4.71242	0.566889	0.077856	0.0441357	0.948075	3.34035	0.3683	0.4822	4.37234	4.75118	13.6526	9.40867	6.45408	1.11413
21	6	2019	Yuncheng	0	0	0	0	0	0	6.41909e+07	4.6944	0.566889	0.0914026	0.0518152	0.602064	3.37163	0.346	0.4954	4.45082	4.84398	13.6634	8.7968	6.52113	1.12522
21	7	2020	Yuncheng	0	0	0	0	0	0	6.36083e+07	4.57556	0.566889	0.102527	0.0581215	0.66932	3.53756	0.3413	0.4957	4.26386	4.97684	13.38	8.51001	6.3553	1.13485
21	8	2021	Yuncheng	0	0	0	0	0	0	6.61762e+07	4.6041	0.566889	0.101044	0.0572806	0.628728	3.76586	0.397	0.4384	4.41378	5.13713	13.81	9.00223	6.86292	1.14931
21	9	2022	Yuncheng	0	0	0	0	0	0	6.63254e+07	4.55854	0.566889	0.145882	0.0826988	0.99108	3.88554	0.4215	0.4258	4.394	5.30824	14.0051	8.63154	6.31423	1.16004
21	10	2023	Yuncheng	0	0	0	0	0	0	6.9884e+07	4.51025	0.566889	0.215239	0.122016	0.813692	3.90086	0.4112	0.4403	4.41918	5.47709	13.7454	8.56352	6.63848	1.16844
22	1	2014	Hulunbuir	1	0	0	1	0	1	4.98076e+07	4.14746	0.458689	0.108616	0.049821	0.643163	4.09687	0.4558	0.3721	3.92012	4.29486	-0.102041	9.52712	6.30041	0.0880199
22	2	2015	Hulunbuir	1	0	0	1	0	1	4.68807e+07	4.12482	0.458689	0.124217	0.056977	0.994255	4.14521	0.4445	0.3906	3.99981	4.52262	0.54765	10.7627	6.56781	0.0929238
22	3	2016	Hulunbuir	1	0	0	1	0	1	4.58184e+07	4.01572	0.458689	0.119168	0.0546609	1.2337	4.16107	0.4467	0.4	4.09479	4.67748	-0.759663	10.8035	6.75521	0.107499
22	4	2017	Hulunbuir	1	0	0	1	0	1	4.68945e+07	3.90217	0.458689	0.111065	0.0509443	1.25271	4.04013	0.3696	0.44635	4.16559	4.77622	-0.0347175	10.9385	6.65113	0.108795
22	5	2018	Hulunbuir	1	0	0	1	0	1	4.84723e+07	3.81975	0.458689	0.113803	0.0522001	1.98002	3.90256	0.2925	0.4927	4.21742	4.75019	0.0276111	10.4389	6.79322	0.108908
22	6	2019	Hulunbuir	1	0	0	1	0	1	4.80491e+07	3.77904	0.458689	0.0969404	0.0444655	1.43513	3.85261	0.2788	0.4873	3.49522	4.74574	0.419756	10.7316	6.59327	0.110253
22	7	2020	Hulunbuir	1	0	0	1	0	1	4.69515e+07	3.71756	0.458689	0.107874	0.0494805	1.62914	3.82697	0.279	0.4727	3.40593	4.71158	0.554992	10.1536	6.78109	0.110253
22	8	2021	Hulunbuir	1	0	0	1	0	1	5.0991e+07	3.71477	0.458689	0.104404	0.0478888	2.15668	4.10902	0.3321	0.4266	3.46226	4.75426	0.385415	10.2608	7.1646	0.110976
22	9	2022	Hulunbuir	1	0	0	1	0	1	5.08684e+07	3.71904	0.458689	0.138836	0.0636827	0.745105	4.24591	0.3545	0.3923	3.4647	4.7864	-0.0806194	10.3016	6.78277	0.112456
22	10	2023	Hulunbuir	1	0	0	1	0	1	5.58534e+07	3.69149	0.458689	0.174027	0.0798244	0.913242	4.29309	0.3407	0.4112	3.50566	4.9306	0.0222541	10.19	6.56838	0.113002
23	1	2014	Tongliao	0	0	0	1	1	1	3.28238e+07	4.48145	0.450664	0.111936	0.0504456	1.04888	4.10066	0.5647	0.2935	3.77378	4.29847	8.16076	9.2085	6.01906	0.265489
23	2	2015	Tongliao	0	0	0	1	1	1	3.94759e+07	4.46274	0.450664	0.102148	0.0460342	0.786646	4.09639	0.5054	0.351	3.84869	4.52578	8.16135	9.50696	6.3185	0.319241
23	3	2016	Tongliao	0	0	0	1	1	1	3.81801e+07	4.32263	0.450664	0.100739	0.0453995	0.826315	4.13395	0.5015	0.3637	3.94225	4.59685	7.71775	9.77103	6.55723	0.354456
23	4	2017	Tongliao	0	0	0	1	1	1	4.18901e+07	4.22528	0.450664	0.101473	0.0457303	1.1827	3.95121	0.3833	0.44535	4.00931	4.64838	8.3826	9.96	6.27983	0.364497
23	5	2018	Tongliao	0	0	0	1	1	1	4.32797e+07	4.16846	0.450664	0.108606	0.048945	1.36166	3.72745	0.2651	0.527	4.03185	4.58684	7.96017	9.87817	6.42812	0.363732
23	6	2019	Tongliao	0	0	0	1	1	1	5.05405e+07	4.18982	0.450664	0.08214	0.0370175	0.94284	3.69908	0.3078	0.4694	3.4841	4.63914	8.52211	10.0564	6.42887	0.371916
23	7	2020	Tongliao	0	0	0	1	1	1	5.43677e+07	4.13399	0.450664	0.0941477	0.042429	1.45788	3.79596	0.2897	0.4714	3.42613	4.66232	8.14546	9.89339	6.32293	0.377283
23	8	2021	Tongliao	0	0	0	1	1	1	5.96174e+07	4.09691	0.450664	0.0949371	0.0427847	1.36456	3.89886	0.3189	0.4451	3.48519	4.79832	8.12625	9.7115	6.57059	0.382197
23	9	2022	Tongliao	0	0	0	1	1	1	5.9329e+07	4.05795	0.450664	0.133595	0.0602067	1.55211	4.00719	0.3226	0.4218	3.49508	4.90379	7.71506	9.74942	6.37548	0.3855
23	10	2023	Tongliao	0	0	0	1	1	1	6.10587e+07	4.03738	0.450664	0.18923	0.0852791	0.914362	4.04403	0.3064	0.4405	3.53912	5.0407	8.5033	11.1228	6.06969	0.390062
24	1	2014	Ulanqab	1	0	1	1	0	1	5.66807e+07	4.41125	0.328595	0.0758833	0.0249349	0.586396	3.71693	0.4975	0.3515	3.29282	3.90072	6.90143	12.2097	5.80455	0.245565
24	2	2015	Ulanqab	1	0	1	1	0	1	5.51246e+07	4.39883	0.328595	0.104202	0.0342402	0.689655	3.76633	0.4857	0.3694	3.36872	3.94347	6.4469	12.2813	6.32324	0.246954
24	3	2016	Ulanqab	1	0	1	1	0	1	5.94435e+07	4.22841	0.328595	0.108929	0.0357935	0.826699	3.79587	0.4902	0.3735	3.45665	4.11692	6.19368	12.495	6.60428	0.296002
24	4	2017	Ulanqab	1	0	1	1	0	1	5.98335e+07	4.32637	0.328595	0.0798063	0.0262239	0.953652	3.70051	0.44975	0.4025	3.53123	4.2528	7.00319	12.1275	6.10345	0.30044
24	5	2018	Ulanqab	1	0	1	1	0	1	6.14424e+07	4.30825	0.328595	0.0906062	0.0297728	0.93471	3.59506	0.4093	0.4315	3.59866	4.29762	6.47331	12.5353	6.22335	0.306936
24	6	2019	Ulanqab	1	0	1	1	0	1	6.1399e+07	4.19942	0.328595	0.0589965	0.0193859	0.78367	3.65382	0.3915	0.4499	3.19403	4.36181	6.48479	11.8572	6.1152	0.314713
24	7	2020	Ulanqab	1	0	1	1	0	1	6.15844e+07	4.10215	0.328595	0.0758743	0.0249319	0.693541	3.8678	0.4039	0.4293	3.13022	4.39358	5.9267	11.8979	5.83362	0.315372
24	8	2021	Ulanqab	1	0	1	1	0	1	6.53273e+07	4.26977	0.328595	0.080226	0.0263619	1.19074	3.98659	0.4148	0.4192	3.16414	4.46625	6.77535	12.4183	5.79342	0.317779
24	9	2022	Ulanqab	1	0	1	1	0	1	6.77371e+07	4.10562	0.328595	0.116057	0.0381357	1.18198	4.12513	0.4396	0.3863	3.13956	4.51097	6.42411	11.6485	5.54474	0.326424
24	10	2023	Ulanqab	1	0	1	1	0	1	7.26695e+07	4.00743	0.328595	0.152038	0.0499591	1.02944	4.20705	0.4345	0.3942	3.22025	4.62708	7.09672	11.2157	5.60525	0.333634
25	1	2014	Ordos	0	0	0	1	0	1	1.15755e+08	4.32484	0.5233	0.139612	0.0730591	0.603774	5.29908	0.581	0.3944	4.11003	5.55633	8.86943	9.78057	5.91569	0.216111
25	2	2015	Ordos	0	0	0	1	0	1	1.2003e+08	4.32983	0.5233	0.126441	0.0661667	1.0043	5.33351	0.5679	0.4087	4.19015	5.5985	8.8892	10.1508	5.96099	0.220883
25	3	2016	Ordos	0	0	0	1	0	1	1.22479e+08	4.26995	0.5233	0.139002	0.0727396	0.905762	5.37291	0.5571	0.4185	4.28608	5.67325	8.63286	10.1249	6.31226	0.260975
25	4	2017	Ordos	0	0	0	1	0	1	1.33308e+08	4.31752	0.5233	0.155589	0.0814199	1.0022	5.29072	0.5402	0.432	4.35402	5.72971	9.03975	9.64046	6.08594	0.266034
25	5	2018	Ordos	0	0	0	1	0	1	1.39917e+08	4.42924	0.5233	0.144856	0.0758033	1.15228	5.20118	0.5233	0.4455	4.25192	5.77663	8.65135	10.0506	6.29523	0.271656
25	6	2019	Ordos	0	0	0	1	0	1	1.41946e+08	4.2817	0.5233	0.13499	0.0706402	0.9656	5.15369	0.5804	0.3853	4.09386	5.78416	8.78373	9.56266	5.99055	0.27687
25	7	2020	Ordos	0	0	0	1	0	1	1.48591e+08	4.24873	0.5233	0.156399	0.0818437	1.16988	5.10222	0.5676	0.3939	4.03506	5.82857	8.47391	9.25026	5.73787	0.281531
25	8	2021	Ordos	0	0	0	1	0	1	1.74448e+08	4.44988	0.5233	0.148232	0.0775699	1.35078	5.38504	0.6527	0.3157	4.10816	5.85542	9.47042	9.92722	5.55921	0.287206
25	9	2022	Ordos	0	0	0	1	0	1	1.87557e+08	4.25329	0.5233	0.202252	0.105838	1.3225	5.54872	0.6888	0.2765	4.11995	5.85533	9.01118	9.15143	5.91668	0.293559
25	10	2023	Ordos	0	0	0	1	0	1	2.2956e+08	4.24372	0.5233	0.278383	0.145678	0.803506	5.57859	0.6733	0.2921	4.20677	6.00868	9.28542	9.2638	5.55301	0.297864
26	1	2014	Hohhot	0	0	0	0	1	0	5.68672e+07	4.48687	0.182278	0.184208	0.0335771	0.595041	4.56394	0.2931	0.6636	4.83316	6.24337	7.83337	10.4473	6.14906	0.422302
26	2	2015	Hohhot	0	0	0	0	1	0	5.51283e+07	4.4703	0.182278	0.227115	0.0413981	0.649783	4.61998	0.2806	0.6786	4.90788	6.40917	7.75347	11.0614	6.12282	0.420051
26	3	2016	Hohhot	0	0	0	0	1	0	5.57971e+07	4.43248	0.182278	0.265201	0.0483405	0.816993	4.63701	0.2787	0.6856	4.9982	6.55846	7.38482	11.0726	6.52188	0.440981
26	4	2017	Hohhot	0	0	0	0	1	0	6.10367e+07	4.49837	0.182278	0.232823	0.0424386	0.920868	4.58631	0.27735	0.68615	5.0231	6.63935	8.05734	10.8254	6.15482	0.441872
26	5	2018	Hohhot	0	0	0	0	1	0	6.32956e+07	4.49362	0.182278	0.351766	0.0641193	0.653785	4.53291	0.276	0.6867	5.0772	6.67913	7.60723	11.1456	6.51257	0.448563
26	6	2019	Hohhot	0	0	0	0	1	0	6.79431e+07	4.39435	0.182278	0.381181	0.0694811	0.781365	4.49019	0.2952	0.6641	4.67888	6.74686	7.54477	10.6346	6.36366	0.451996
26	7	2020	Hohhot	0	0	0	0	1	0	6.7581e+07	4.4301	0.182278	0.332717	0.0606472	1.01112	4.40252	0.2913	0.6633	4.63757	6.79117	7.0253	10.728	5.97745	0.452287
26	8	2021	Hohhot	0	0	0	0	1	0	7.23506e+07	4.40869	0.182278	0.212248	0.0386882	1.15082	4.4979	0.3374	0.619	4.70478	6.86366	8.00558	11.2349	5.92063	0.458396
26	9	2022	Hohhot	0	0	0	0	1	0	7.76176e+07	4.20614	0.182278	0.268138	0.0488757	0.911481	4.548	0.3472	0.6046	4.66326	6.96218	7.75123	10.9005	5.80146	0.478238
26	10	2023	Hohhot	0	0	0	0	1	0	8.37402e+07	4.41158	0.182278	0.328365	0.0598538	0.599078	4.66661	0.3519	0.604	4.78965	7.0337	8.13355	10.6864	5.68686	0.502444
27	1	2014	Wuhai	0	0	0	0	1	1	2.98537e+07	4.59879	0.18173	0.155456	0.0282511	0.778288	4.68727	0.634	0.3581	2.54176	3.98915	9.52912	10.3936	5.52825	0.562594
27	2	2015	Wuhai	0	0	0	0	1	1	2.77347e+07	4.58179	0.18173	0.18567	0.0337419	0.834089	4.61384	0.5701	0.4215	2.63231	4.01424	9.47496	10.6686	5.83965	0.553026
27	3	2016	Wuhai	0	0	0	0	1	1	2.68932e+07	4.48035	0.18173	0.187507	0.0340757	1.04429	4.63206	0.5658	0.4257	2.72085	3.9776	9.33347	10.5122	5.90163	0.660605
27	4	2017	Wuhai	0	0	0	0	1	1	2.73518e+07	4.49068	0.18173	0.204575	0.0371775	1.08873	4.5579	0.5926	0.3981	2.78401	4.11542	9.70722	10.0691	5.66734	0.651653
27	5	2018	Wuhai	0	0	0	0	1	1	2.8436e+07	4.57157	0.18173	0.191342	0.0347726	1.31907	4.4778	0.6194	0.3705	2.74105	4.05628	9.31933	10.5518	6.02081	0.659065
27	6	2019	Wuhai	0	0	0	0	1	1	2.82663e+07	4.42003	0.18173	0.16553	0.0300817	1.09231	4.58052	0.6217	0.3688	2.78317	4.19931	9.43918	10.1282	5.49378	0.660775
27	7	2020	Wuhai	0	0	0	0	1	1	3.02494e+07	4.37675	0.18173	0.190896	0.0346915	1.38146	4.61747	0.6448	0.3446	2.54762	3.96585	9.18567	9.66613	5.32024	0.660775
27	8	2021	Wuhai	0	0	0	0	1	1	3.2889e+07	4.53103	0.18173	0.183714	0.0333864	1.41549	4.85922	0.7117	0.2799	2.59998	3.85566	10.2087	10.4175	5.14404	0.608324
27	9	2022	Wuhai	0	0	0	0	1	1	3.28109e+07	4.40282	0.18173	0.239546	0.0435327	1.51111	4.96599	0.7303	0.2599	2.59087	3.86576	9.7026	9.65665	5.49954	0.611745
27	10	2023	Wuhai	0	0	0	0	1	1	3.38712e+07	4.42812	0.18173	0.293439	0.0533267	1.1975	4.84688	0.6383	0.3504	2.63606	4.01053	10.0029	9.75826	5.04488	0.617446
28	1	2014	Chifeng	0	0	0	1	0	1	3.57301e+07	4.46803	0.436846	0.0812389	0.0354889	0.55129	3.72108	0.4834	0.3623	4.0731	4.65212	7.22023	9.86998	6.07427	0.27652
28	2	2015	Chifeng	0	0	0	1	0	1	3.40838e+07	4.31866	0.436846	0.0918334	0.0401171	0.661521	3.76744	0.4742	0.377	4.15431	4.75629	7.08724	10.0284	6.24316	0.275791
28	3	2016	Chifeng	0	0	0	1	0	1	3.36151e+07	4.26059	0.436846	0.0997477	0.0435744	0.7587	3.80524	0.47	0.3788	4.24885	4.92834	6.68812	10.383	6.40782	0.29922
28	4	2017	Chifeng	0	0	0	1	0	1	3.66041e+07	4.23538	0.436846	0.106646	0.0465878	0.610958	3.69829	0.3888	0.4369	4.32835	5.10829	7.25788	10.5484	6.27713	0.298549
28	5	2018	Chifeng	0	0	0	1	0	1	3.75155e+07	4.17802	0.436846	0.100642	0.0439651	0.817225	3.57848	0.3076	0.495	4.39541	5.23033	6.94011	10.5037	6.23181	0.299008
28	6	2019	Chifeng	0	0	0	1	0	1	3.7265e+07	4.08942	0.436846	0.076693	0.0335031	0.696405	3.676	0.2976	0.5131	4.12606	5.30237	7.43206	11.6766	6.1567	0.30344
28	7	2020	Chifeng	0	0	0	1	0	1	3.72141e+07	4.08326	0.436846	0.0876434	0.0382867	1.11896	3.77494	0.312	0.4918	4.06632	5.37298	6.77772	11.5297	6.19637	0.316248
28	8	2021	Chifeng	0	0	0	1	0	1	4.30907e+07	4.05424	0.436846	0.0881781	0.0385203	1.1381	3.89323	0.3392	0.4704	4.11497	5.49935	7.05592	11.5113	6.38082	0.317559
28	9	2022	Chifeng	0	0	0	1	0	1	4.2574e+07	3.97906	0.436846	0.119589	0.0522421	1.09199	3.98112	0.3366	0.4539	4.11348	5.55659	6.63155	11.3331	6.10018	0.328168
28	10	2023	Chifeng	0	0	0	1	0	1	4.41171e+07	4.02461	0.436846	0.162738	0.0710917	1.0333	4.00995	0.3259	0.4646	4.16312	5.68125	7.68851	11.4798	5.65484	0.333567
29	1	2014	Shenyang	0	0	0	0	1	0	3.99424e+07	4.70434	0.119008	0.160648	0.0191183	0.652706	4.45221	0.4988	0.4553	5.87777	6.91045	9.23066	9.79406	6.14834	0.974495
29	2	2015	Shenyang	0	0	0	0	1	0	3.91734e+07	4.7049	0.119008	0.190443	0.0226642	0.630358	4.47431	0.4777	0.4753	5.96184	7.03385	9.08766	9.90007	6.46949	0.991991
29	3	2016	Shenyang	0	0	0	0	1	0	3.85595e+07	4.50409	0.119008	0.198138	0.02358	0.741787	4.20309	0.3879	0.5641	5.98793	7.13645	8.76343	9.94153	6.98095	0.998585
29	4	2017	Shenyang	0	0	0	0	1	0	3.87175e+07	4.50335	0.119008	0.196394	0.0233724	0.392157	4.24497	0.3828	0.57255	5.98892	7.16646	9.257	9.82764	6.43074	1.00181
29	5	2018	Shenyang	0	0	0	0	1	0	4.34267e+07	4.35364	0.119008	0.177886	0.0211698	0.692841	4.32765	0.3777	0.581	6.00419	7.29484	8.81839	9.93206	6.5443	1.01402
29	6	2019	Shenyang	0	0	0	0	1	0	4.32606e+07	4.39448	0.119008	0.163926	0.0195085	0.46407	4.35385	0.3367	0.6194	6.1047	7.41573	9.46278	9.88411	6.70457	1.02086
29	7	2020	Shenyang	0	0	0	0	1	0	4.32299e+07	4.36425	0.119008	0.185994	0.0221347	0.314218	4.32506	0.3287	0.6251	5.8965	7.49163	9.11323	9.36576	6.58405	1.04334
29	8	2021	Shenyang	0	0	0	0	1	0	4.55078e+07	4.24944	0.119008	0.170586	0.020301	0.570092	4.37834	0.3545	0.6005	5.98773	7.552	9.16166	9.32725	6.73516	1.02561
29	9	2022	Shenyang	0	0	0	0	1	0	4.5373e+07	4.18014	0.119008	0.476782	0.0567408	0.974543	4.434	0.3749	0.5815	5.95701	7.63051	8.76924	9.27979	6.86245	1.03642
29	10	2023	Shenyang	0	0	0	0	1	0	4.75993e+07	4.15643	0.119008	0.263739	0.031387	0.7242	4.48322	0.3636	0.5952	6.04273	7.61216	9.7548	9.84074	6.51868	1.06275
30	1	2014	Fushun	0	0	0	0	1	0	2.24601e+07	4.54561	0.250049	0.100917	0.0252343	0.925123	4.11387	0.5429	0.3841	4.06213	4.19609	8.26756	8.13943	6.4267	0.588538
30	2	2015	Fushun	0	0	0	0	1	0	2.14458e+07	4.51092	0.250049	0.115041	0.0287658	0.778308	4.07068	0.4887	0.4307	4.13461	4.30231	8.20029	8.26792	6.6894	0.625355
30	3	2016	Fushun	0	0	0	0	1	0	2.06707e+07	4.41019	0.250049	0.123722	0.0309365	1.02545	3.73148	0.5038	0.4288	4.20395	4.32982	7.903	8.31482	6.95044	0.625
30	4	2017	Fushun	0	0	0	0	1	0	2.43417e+07	4.42003	0.250049	0.117196	0.0293048	0.360017	3.82721	0.526	0.4141	4.2278	4.49768	8.0593	8.17939	6.72686	0.625677
30	5	2018	Fushun	0	0	0	0	1	0	2.53394e+07	4.36663	0.250049	0.109387	0.0273519	0.995733	3.93086	0.5482	0.3994	4.1393	4.57449	7.85552	8.0911	6.74654	0.0251087
30	6	2019	Fushun	0	0	0	0	1	0	2.46926e+07	4.41994	0.250049	0.0925787	0.0231492	0.767067	3.72285	0.4933	0.4401	4.13952	4.64318	8.54747	8.1601	6.79351	0.613202
30	7	2020	Fushun	0	0	0	0	1	0	2.35764e+07	4.36979	0.250049	0.106653	0.0266684	0.560329	3.7873	0.4698	0.4589	2.88243	4.71047	8.33709	7.61655	6.87644	0.595422
30	8	2021	Fushun	0	0	0	0	1	0	2.45542e+07	4.27526	0.250049	0.101655	0.0254187	0.560329	3.85731	0.477	0.4529	2.92477	4.66156	8.49211	7.59145	6.8513	0.593381
30	9	2022	Fushun	0	0	0	0	1	0	2.43368e+07	4.18776	0.250049	0.1429	0.0357321	1.04724	3.94094	0.5	0.4332	2.90432	4.73263	7.81367	7.46224	7.07023	0.590897
30	10	2023	Fushun	0	0	0	0	1	0	2.55684e+07	4.13285	0.250049	0.185263	0.0463247	0.624321	3.96391	0.4712	0.4649	2.95468	4.81591	8.94844	7.71135	6.75657	0.590897
31	1	2014	Benxi	0	0	0	0	0	0	2.50933e+07	4.44761	0.149487	0.13193	0.0197217	0.531511	4.21773	0.548	0.3977	3.50804	4.28978	9.19753	7.95269	6.56488	0.50648
31	2	2015	Benxi	0	0	0	0	0	0	2.3327e+07	4.4586	0.149487	0.128238	0.0191699	0.667881	4.21444	0.5143	0.4281	3.58746	4.47956	9.01053	7.97633	6.81058	0.48867
31	3	2016	Benxi	0	0	0	0	0	0	2.2518e+07	4.31085	0.149487	0.146472	0.0218957	0.60741	3.80098	0.4346	0.477	3.63059	4.51714	8.84138	8.15257	6.96142	0.515551
31	4	2017	Benxi	0	0	0	0	0	0	2.31892e+07	4.22705	0.149487	0.123502	0.0184618	0.545103	3.82973	0.4446	0.4808	3.61668	4.73498	8.91358	7.80724	6.71911	0.512192
31	5	2018	Benxi	0	0	0	0	0	0	2.80449e+07	4.15915	0.149487	0.117123	0.0175084	0.795594	3.89019	0.4546	0.4846	3.59791	4.85107	8.66603	7.78284	6.95791	0.513674
31	6	2019	Benxi	0	0	0	0	0	0	2.88721e+07	4.22681	0.149487	0.0964715	0.0144212	0.65723	3.84317	0.4777	0.4559	3.62582	4.97296	9.40594	7.74991	6.74667	0.517416
31	7	2020	Benxi	0	0	0	0	0	0	2.7648e+07	4.20065	0.149487	0.114583	0.0171287	0.738868	4.09784	0.4728	0.4605	2.65927	4.9674	9.18732	7.34893	7.02059	0.561089
31	8	2021	Benxi	0	0	0	0	0	0	2.8728e+07	4.11168	0.149487	0.113011	0.0168937	1.21907	4.2245	0.4888	0.4497	2.72599	4.90446	9.33573	7.33032	7.01772	0.565961
31	9	2022	Benxi	0	0	0	0	0	0	2.90374e+07	4.08532	0.149487	0.153463	0.0229407	1.72356	4.28543	0.5038	0.4328	2.69724	4.83388	8.7066	7.00744	7.09826	0.561921
31	10	2023	Benxi	0	0	0	0	0	0	3.10992e+07	4.04869	0.149487	0.192834	0.0288261	1.07023	4.34662	0.478	0.4609	2.77143	4.94155	9.80757	7.1909	6.8599	0.561683
32	1	2014	Dandong	1	0	0	0	1	0	1.40524e+07	4.33942	0.0244929	0.105205	0.00257676	0.35443	3.74457	0.4492	0.4093	3.86791	4.52574	9.69677	8.01732	6.74771	0.593695
32	2	2015	Dandong	1	0	0	0	1	0	1.34751e+07	4.29921	0.0244929	0.117119	0.00286859	0.538186	3.70991	0.4091	0.4318	3.9231	4.63105	9.51341	8.02823	6.84922	0.613591
32	3	2016	Dandong	1	0	0	0	1	0	1.34575e+07	4.26411	0.0244929	0.12789	0.00313238	0.476527	3.44116	0.3077	0.5222	3.99263	4.70498	9.4448	8.18636	7.01324	0.648801
32	4	2017	Dandong	1	0	0	0	1	0	1.38577e+07	4.16125	0.0244929	0.123492	0.00302466	0.577778	3.49101	0.30665	0.52485	4.04727	4.97983	9.41098	7.97241	6.83851	0.640981
32	5	2018	Dandong	1	0	0	0	1	0	1.4014e+07	4.03714	0.0244929	0.12496	0.00306063	0.773877	3.53202	0.3056	0.5275	4.09627	4.88854	9.03883	7.79015	7.07107	0.639241
32	6	2019	Dandong	1	0	0	0	1	0	1.3982e+07	4.13303	0.0244929	0.106301	0.00260361	0.742034	3.4737	0.25	0.5609	3.4446	4.91251	9.8506	7.81584	6.84304	0.643492
32	7	2020	Dandong	1	0	0	0	1	0	1.39495e+07	4.05359	0.0244929	0.123937	0.00303557	0.567721	3.5664	0.2426	0.5597	3.26179	4.89445	9.66368	7.42304	7.20822	0.64467
32	8	2021	Dandong	1	0	0	0	1	0	1.44416e+07	4.06214	0.0244929	0.119937	0.00293761	0.627023	3.67382	0.2588	0.541	3.35744	4.90203	9.84896	7.40756	7.09907	0.675147
32	9	2022	Dandong	1	0	0	0	1	0	1.40551e+07	3.97066	0.0244929	0.157206	0.00385042	0.834089	3.73122	0.2611	0.5314	3.27655	4.92702	9.21052	6.93534	7.2157	0.672335
32	10	2023	Dandong	1	0	0	0	1	0	1.45619e+07	3.93452	0.0244929	0.201729	0.00494093	0.730071	3.80502	0.2484	0.545	3.38235	4.99465	10.3169	6.85215	6.997	0.675605
33	1	2014	Fuxin	0	0	0	1	0	0	1.16099e+07	4.48157	0.44709	0.112164	0.0501474	0.379713	3.52288	0.4469	0.356	3.25367	4.24776	9.22781	10.6346	6.08867	0.654273
33	2	2015	Fuxin	0	0	0	1	0	0	1.10765e+07	4.44569	0.44709	0.120644	0.0539387	0.65123	3.38409	0.3821	0.3928	3.31171	4.35154	9.20377	10.6179	6.30664	0.689136
33	3	2016	Fuxin	0	0	0	1	0	0	1.09354e+07	4.33627	0.44709	0.120043	0.0536701	0.878816	3.13358	0.2717	0.4919	3.3398	4.43007	8.85012	10.6634	6.98392	0.720908
33	4	2017	Fuxin	0	0	0	1	0	0	1.11702e+07	4.37501	0.44709	0.120059	0.0536772	0.723	3.14005	0.27375	0.5012	3.36551	4.52873	9.49289	10.5802	6.3553	0.755384
33	5	2018	Fuxin	0	0	0	1	0	0	1.15217e+07	4.30676	0.44709	0.118889	0.0531542	0.666667	3.23238	0.2758	0.5105	3.41398	4.60493	8.97897	10.6836	6.46667	0.714727
33	6	2019	Fuxin	0	0	0	1	0	0	1.13655e+07	4.31093	0.44709	0.0862584	0.0385653	0.646397	3.33024	0.2653	0.5171	3.50314	4.62191	9.54775	10.4752	6.54881	0.75075
33	7	2020	Fuxin	0	0	0	1	0	0	1.16166e+07	4.29371	0.44709	0.103149	0.0461169	0.627662	3.41907	0.2574	0.5149	2.90703	4.62028	9.23702	10.1576	6.3485	0.902418
33	8	2021	Fuxin	0	0	0	1	0	0	1.25345e+07	4.2318	0.44709	0.109167	0.0488076	0.74759	3.50784	0.2679	0.5064	3.10513	4.63031	9.16545	9.9849	6.65883	0.904002
33	9	2022	Fuxin	0	0	0	1	0	0	1.24509e+07	4.13668	0.44709	0.139802	0.0625042	0.779626	3.58776	0.2789	0.4989	3.11941	4.64898	8.94696	10.0258	6.6478	0.900886
33	10	2023	Fuxin	0	0	0	1	0	0	1.29911e+07	4.04513	0.44709	0.164264	0.0734408	0.741163	3.64571	0.2586	0.5251	3.20035	4.65935	9.81354	10.6789	6.21426	0.906338
34	1	2014	Tieling	0	0	0	1	0	0	2.86393e+07	4.5259	0.501577	0.0763272	0.038284	0.70196	3.48315	0.4169	0.3442	3.66719	4.34864	8.38512	8.73948	6.30857	0.86107
34	2	2015	Tieling	0	0	0	1	0	0	2.68182e+07	4.49892	0.501577	0.081654	0.0409558	0.709966	3.32809	0.3179	0.4053	3.70848	4.39374	8.29881	9.06119	6.54983	0.872545
34	3	2016	Tieling	0	0	0	1	0	0	2.62693e+07	4.45765	0.501577	0.0906008	0.0454433	0.927924	3.0991	0.3252	0.4373	3.75847	4.43224	7.75187	10.0033	6.94813	0.898729
34	4	2017	Tieling	0	0	0	1	0	0	2.68382e+07	4.48547	0.501577	0.0817938	0.0410259	0.278411	3.1128	0.32185	0.4445	3.77967	4.50491	8.04432	10.0348	6.53299	0.903581
34	5	2018	Tieling	0	0	0	1	0	0	2.77182e+07	4.31783	0.501577	0.0880882	0.044183	0.903283	3.15772	0.3185	0.4517	3.82919	4.46642	7.75459	10.0102	6.69073	0.882788
34	6	2019	Tieling	0	0	0	1	0	0	2.64874e+07	4.36945	0.501577	0.0654132	0.0328098	0.644391	3.19385	0.2798	0.4787	3.78421	4.49217	8.47997	9.95553	6.84948	0.914594
34	7	2020	Tieling	0	0	0	1	0	0	2.61419e+07	4.30992	0.501577	0.0757747	0.0380068	0.880282	3.31698	0.267	0.4811	2.82658	4.5033	8.06727	9.34573	6.65426	0.950943
34	8	2021	Tieling	0	0	0	1	0	0	2.83382e+07	4.20985	0.501577	0.07955	0.0399005	1.0669	3.41408	0.2835	0.4749	2.95978	4.3961	8.28078	9.46923	6.7141	0.951559
34	9	2022	Tieling	0	0	0	1	0	0	2.81533e+07	4.19991	0.501577	0.0998717	0.0500933	1.4047	3.48649	0.2908	0.4665	2.94229	4.42532	7.69575	9.3622	6.93665	0.923912
34	10	2023	Tieling	0	0	0	1	0	0	2.91754e+07	4.0554	0.501577	0.122738	0.0615626	0.603719	3.51441	0.2834	0.4916	3.02801	4.47141	8.74097	9.60635	6.55743	0.95387
35	1	2014	Chaoyang	0	0	0	0	1	0	2.33121e+07	4.36149	0.572165	0.067865	0.03883	0.49838	3.50793	0.4257	0.3582	3.62715	4.41753	10.1278	9.94097	6.15528	0.752259
35	2	2015	Chaoyang	0	0	0	0	1	0	2.21242e+07	4.33149	0.572165	0.076675	0.0438707	0.453286	3.36218	0.3037	0.4382	3.7564	4.51896	10.0733	10.0737	6.25176	0.780435
35	3	2016	Chaoyang	0	0	0	0	1	0	2.16956e+07	4.2501	0.572165	0.0843781	0.0482782	0.719603	3.18986	0.2454	0.5042	3.80371	4.59772	9.69443	10.1063	6.63744	0.800487
35	4	2017	Chaoyang	0	0	0	0	1	0	2.34173e+07	4.42635	0.572165	0.0803656	0.0459823	0.509091	3.25277	0.26465	0.50405	3.81681	4.66127	10.2755	9.90787	6.50638	0.813941
35	5	2018	Chaoyang	0	0	0	0	1	0	2.62054e+07	4.36516	0.572165	0.0866656	0.049587	0.724055	3.34166	0.2839	0.5039	3.86868	4.71845	9.79851	9.88889	6.11476	0.81719
35	6	2019	Chaoyang	0	0	0	0	1	0	2.64396e+07	4.31874	0.572165	0.0637009	0.0364474	0.829016	3.35902	0.2942	0.4751	3.95618	4.70325	10.3279	10.0102	6.33538	0.841304
35	7	2020	Chaoyang	0	0	0	0	1	0	2.56598e+07	4.27822	0.572165	0.0725331	0.0415009	0.392242	3.41349	0.2785	0.4795	3.29115	4.74265	9.81675	10.0566	6.18657	0.926642
35	8	2021	Chaoyang	0	0	0	0	1	0	2.71132e+07	4.20751	0.572165	0.0822737	0.0470741	0.445236	3.49911	0.291	0.4677	3.40426	4.72102	9.85266	9.78437	6.53192	0.94502
35	9	2022	Chaoyang	0	0	0	0	1	0	2.7152e+07	4.07989	0.572165	0.110601	0.0632818	0.968109	3.56377	0.296	0.4602	3.4314	4.75633	9.66479	9.64151	6.29937	0.943294
35	10	2023	Chaoyang	0	0	0	0	1	0	2.87555e+07	4.05348	0.572165	0.132363	0.0757333	1.02451	3.62081	0.2795	0.4826	3.52371	4.7906	10.6794	9.9092	5.93127	0.959336
36	1	2014	Huludao	0	0	0	0	1	0	1.76341e+07	4.51662	0.211474	0.0885706	0.0187304	0.692555	3.33295	0.443	0.4253	3.69781	4.38813	11.0215	10.3773	6.17761	0.811696
36	2	2015	Huludao	0	0	0	0	1	0	1.7362e+07	4.52349	0.211474	0.093104	0.0196891	0.593878	3.33847	0.4114	0.4437	3.77303	4.44577	10.8862	10.2634	6.3694	0.897446
36	3	2016	Huludao	0	0	0	0	1	0	1.69445e+07	4.50996	0.211474	0.100185	0.0211865	1.01935	3.23266	0.3476	0.4836	3.85306	4.53432	10.6022	10.2015	6.74101	0.899952
36	4	2017	Huludao	0	0	0	0	1	0	1.7398e+07	4.49895	0.211474	0.104798	0.022162	0.281867	3.33783	0.3852	0.4544	3.90792	4.73516	11.1739	9.70607	6.46499	0.920421
36	5	2018	Huludao	0	0	0	0	1	0	1.78633e+07	4.38485	0.211474	0.0989593	0.0209273	1.27986	3.46611	0.4228	0.4252	3.9377	4.87875	10.6186	9.64862	6.32593	0.919422
36	6	2019	Huludao	0	0	0	0	1	0	1.8104e+07	4.4201	0.211474	0.0809695	0.017123	0.360794	3.45953	0.3745	0.4608	4.02457	4.99612	11.241	9.70914	6.41027	0.932104
36	7	2020	Huludao	0	0	0	0	1	0	2.05995e+07	4.33693	0.211474	0.0911165	0.0192688	0.417646	3.45043	0.3377	0.4792	3.33565	4.98769	10.8102	9.65787	6.3052	0.962846
36	8	2021	Huludao	0	0	0	0	1	0	2.16463e+07	4.27667	0.211474	0.0941325	0.0199066	0.799248	3.55028	0.367	0.4572	3.36505	4.99149	10.7445	9.31796	6.67608	0.987423
36	9	2022	Huludao	0	0	0	0	1	0	2.14607e+07	4.22801	0.211474	0.126869	0.0268296	1.04428	3.5989	0.3741	0.4477	3.28796	5.02459	10.5961	9.13728	6.42728	0.982815
36	10	2023	Huludao	0	0	0	0	1	0	2.22763e+07	4.20502	0.211474	0.162748	0.034417	1.14517	3.65881	0.3591	0.4676	3.35527	5.05709	11.5593	9.41072	6.10597	0.982815
37	1	2014	Changchun	0	0	0	0	1	0	4.32556e+07	4.59989	0.172543	0.142806	0.0246403	0.350058	4.26114	0.5267	0.4112	5.40157	6.61679	6.42467	9.77306	6.33235	1.09177
37	2	2015	Changchun	0	0	0	0	1	0	4.14872e+07	4.62211	0.172543	0.159477	0.0275167	0.625469	4.29489	0.5011	0.4369	5.4845	6.79516	6.58968	10.5163	6.77682	1.10828
37	3	2016	Changchun	0	0	0	0	1	0	4.10066e+07	4.40116	0.172543	0.18732	0.0323209	0.709692	4.37493	0.494	0.452	5.57984	6.8999	6.01367	10.9148	7.4789	1.1466
37	4	2017	Changchun	0	0	0	0	1	0	4.15263e+07	4.42073	0.172543	0.172133	0.0297004	0.82897	4.45974	0.4917	0.46025	5.6777	6.94138	6.45449	11.0197	7.07915	1.1684
37	5	2018	Changchun	0	0	0	0	1	0	4.70019e+07	4.16903	0.172543	0.162727	0.0280774	0.694444	4.56083	0.4894	0.4685	5.70497	7.0443	6.31221	10.9255	7.06455	1.17194
37	6	2019	Changchun	0	0	0	0	1	0	4.66241e+07	4.2645	0.172543	0.143656	0.0247868	0.732323	4.36254	0.4227	0.5184	5.74288	7.17601	7.08772	10.9569	6.73222	1.18209
37	7	2020	Changchun	0	0	0	0	1	0	4.66661e+07	4.28911	0.172543	0.165696	0.0285897	0.525007	4.35201	0.4155	0.5041	5.29987	7.28109	6.48017	10.5552	6.55399	1.34942
37	8	2021	Changchun	0	0	0	0	1	0	4.97765e+07	4.11182	0.172543	0.15464	0.0266822	0.605517	4.35997	0.4169	0.5095	5.40231	7.39301	6.74716	10.4606	6.58541	1.35816
37	9	2022	Changchun	0	0	0	0	1	0	4.92187e+07	4.09059	0.172543	0.21113	0.036429	0.605517	4.30825	0.3996	0.5187	5.25114	7.46732	6.23778	10.6426	6.58311	1.37118
37	10	2023	Changchun	0	0	0	0	1	0	5.19459e+07	4.04411	0.172543	0.322738	0.0556863	0.380006	4.3449	0.3737	0.5505	5.35179	7.51511	7.03824	10.7151	6.4153	1.37729
38	1	2014	Jilin	0	0	0	1	0	0	3.7277e+07	4.57443	0.153283	0.101831	0.0156089	0.538264	4.01725	0.4695	0.4266	4.78508	4.9174	5.7665	8.63011	6.52746	0.532568
38	2	2015	Jilin	0	0	0	1	0	0	3.66368e+07	4.60222	0.153283	0.111447	0.0170829	0.131996	4.02671	0.4542	0.4403	4.87766	5.13491	5.90551	9.02877	6.73447	0.532929
38	3	2016	Jilin	0	0	0	1	0	0	3.56622e+07	4.35467	0.153283	0.116477	0.0178538	0.617407	4.0573	0.4302	0.4718	4.97432	5.35115	5.48478	9.20757	7.20359	0.548266
38	4	2017	Jilin	0	0	0	1	0	0	3.57567e+07	4.46426	0.153283	0.111717	0.0171243	0.561689	3.96517	0.38775	0.52995	5.03355	5.38617	5.63435	9.26617	6.97897	0.55173
38	5	2018	Jilin	0	0	0	1	0	0	3.69502e+07	4.22187	0.153283	0.113775	0.0174398	0.723888	3.97878	0.3453	0.5881	4.91786	5.34701	5.75897	9.15518	7.01729	0.555664
38	6	2019	Jilin	0	0	0	1	0	0	3.758e+07	4.25751	0.153283	0.0937926	0.0143768	0.909415	3.53617	0.3601	0.5247	4.94954	5.39376	6.49741	9.25782	6.76671	0.556313
38	7	2020	Jilin	0	0	0	1	0	0	3.73167e+07	4.26644	0.153283	0.104617	0.016036	0.578815	3.57201	0.3517	0.51	3.87122	5.482	6.10005	8.96961	6.67488	0.555519
38	8	2021	Jilin	0	0	0	1	0	0	3.82358e+07	4.10732	0.153283	0.0998642	0.0153075	0.53509	3.76891	0.3645	0.5065	3.96609	5.51805	6.38253	8.71148	6.53482	0.555664
38	9	2022	Jilin	0	0	0	1	0	0	3.76756e+07	4.10718	0.153283	0.129913	0.0199134	0.82351	3.75997	0.3643	0.4961	3.9261	5.55589	5.66422	8.52969	6.73253	0.556277
38	10	2023	Jilin	0	0	0	1	0	0	4.12567e+07	4.08275	0.153283	0.17483	0.0267984	0.551471	3.80515	0.3639	0.5049	4.01723	5.59653	6.58272	8.27822	6.59092	0.564974
39	1	2014	Siping	0	0	0	1	0	0	1.54788e+07	4.61783	0.417077	0.100552	0.0419378	0.545411	3.60821	0.462	0.2967	3.91964	4.29117	7.78047	9.10461	6.25713	0.646733
39	2	2015	Siping	0	0	0	1	0	0	1.44887e+07	4.59066	0.417077	0.102066	0.0425694	0.418118	3.63003	0.4334	0.3093	4.01003	4.53421	7.74852	9.72085	6.52455	0.646503
39	3	2016	Siping	0	0	0	1	0	0	1.42652e+07	4.33347	0.417077	0.113928	0.0475167	0.577529	3.60365	0.3924	0.3548	4.10402	4.68781	7.04451	10.9714	7.03531	0.726811
39	4	2017	Siping	0	0	0	1	0	0	1.45412e+07	4.40796	0.417077	0.100829	0.0420536	0.373692	3.37372	0.33565	0.42965	4.17324	4.67608	7.43595	11.1006	6.56986	0.716521
39	5	2018	Siping	0	0	0	1	0	0	1.4988e+07	4.30437	0.417077	0.101979	0.0425333	0.683323	3.38629	0.2789	0.5045	4.06965	4.55312	7.18583	11.0194	6.74935	0.753929
39	6	2019	Siping	0	0	0	1	0	0	1.49346e+07	4.28622	0.417077	0.0830004	0.0346176	0.54801	3.21804	0.2081	0.4987	4.10066	4.56038	7.94325	10.9111	6.8344	0.518009
39	7	2020	Siping	0	0	0	1	0	0	1.46992e+07	4.20848	0.417077	0.103019	0.0429668	0.672646	3.20218	0.1954	0.4573	2.84486	4.60688	7.37532	10.3336	6.52167	0.534348
39	8	2021	Siping	0	0	0	1	0	0	1.57962e+07	4.12341	0.417077	0.11275	0.0470253	0.870166	3.43408	0.204	0.4711	2.93161	4.27688	7.65085	10.4726	6.59698	0.534348
39	9	2022	Siping	0	0	0	1	0	0	1.56352e+07	4.08518	0.417077	0.147861	0.0616694	0.57158	3.51301	0.2035	0.4572	2.85832	4.32716	7.08666	10.3965	6.79089	0.55792
39	10	2023	Siping	0	0	0	1	0	0	1.68643e+07	4.06025	0.417077	0.185284	0.0772777	0.677686	3.55312	0.2008	0.4747	2.89627	4.3878	8.03451	10.5649	6.42304	0.563691
40	1	2014	Liaoyuan	0	0	0	1	0	0	8.72678e+06	4.48271	0.375707	0.0857253	0.0322076	0.927931	4.03366	0.5845	0.33	2.93943	3.47848	7.41722	8.43288	6.43293	0.887115
40	2	2015	Liaoyuan	0	0	0	1	0	0	8.14782e+06	4.43357	0.375707	0.0925767	0.0347817	0.679074	4.09192	0.5743	0.3419	3.02889	3.56598	7.39049	8.76313	6.74067	0.890374
40	3	2016	Liaoyuan	0	0	0	1	0	0	7.96744e+06	4.41471	0.375707	0.0987465	0.0370997	0.808875	4.15072	0.5719	0.3509	3.11879	3.70159	6.91583	9.3109	7.17156	0.956226
40	4	2017	Liaoyuan	0	0	0	1	0	0	8.02031e+06	4.3609	0.375707	0.0833168	0.0313027	0.769928	4.02378	0.52935	0.40305	3.17464	3.7728	7.10434	9.2499	6.8451	0.962033
40	5	2018	Liaoyuan	0	0	0	1	0	0	8.29771e+06	4.21673	0.375707	0.101722	0.0382175	0.763359	3.96767	0.4868	0.4552	3.17696	3.79183	7.03864	9.18176	6.90842	0.964397
40	6	2019	Liaoyuan	0	0	0	1	0	0	8.4051e+06	4.25626	0.375707	0.0843462	0.0316894	0.56	3.55843	0.2941	0.6088	3.20036	3.77992	7.73784	9.16912	6.83547	0.968288
40	7	2020	Liaoyuan	0	0	0	1	0	0	8.20523e+06	4.26306	0.375707	0.0963683	0.0362062	0.622019	3.61553	0.2814	0.6023	2.38184	3.83171	7.40227	8.69447	6.71118	1.00837
40	8	2021	Liaoyuan	0	0	0	1	0	0	8.6292e+06	4.11661	0.375707	0.081509	0.0306235	0.898271	3.8503	0.2937	0.5983	2.46648	3.9064	7.6387	8.6799	6.71263	1.00798
40	9	2022	Liaoyuan	0	0	0	1	0	0	8.65032e+06	4.13299	0.375707	0.121991	0.0458327	1.2472	3.94573	0.3117	0.5762	2.4727	3.98864	6.937	8.37464	6.92687	1.02315
40	10	2023	Liaoyuan	0	0	0	1	0	0	9.56438e+06	4.05726	0.375707	0.181274	0.0681058	0.364166	3.99535	0.3043	0.5897	2.54984	4.05502	7.98466	8.40594	6.59668	1.03327
41	1	2014	Tonghua	1	0	0	1	0	1	1.35016e+07	4.49284	0.291858	0.0953239	0.0278211	0.959079	3.81503	0.5295	0.3829	3.78361	4.06116	7.35101	7.71258	6.56601	0.441167
41	2	2015	Tonghua	1	0	0	1	0	1	1.27262e+07	4.4207	0.291858	0.0996391	0.0290805	1.31321	3.81046	0.5114	0.3963	3.87801	4.19221	7.26563	7.72367	6.82303	0.454778
41	3	2016	Tonghua	1	0	0	1	0	1	1.24236e+07	4.28525	0.291858	0.103811	0.030298	1.32019	3.76071	0.477	0.4339	3.97476	4.24137	6.94025	7.94889	7.02534	0.480143
41	4	2017	Tonghua	1	0	0	1	0	1	1.27093e+07	4.16073	0.291858	0.106437	0.0310646	0.876357	3.64459	0.43215	0.48065	4.02559	4.36126	6.92347	7.38365	6.7982	0.480272
41	5	2018	Tonghua	1	0	0	1	0	1	1.30847e+07	4.08505	0.291858	0.111422	0.0325196	1.18051	3.64537	0.3873	0.5274	3.76682	4.43973	7.10292	7.24885	6.99204	0.484499
41	6	2019	Tonghua	1	0	0	1	0	1	1.32648e+07	4.01033	0.291858	0.0904723	0.0264051	0.85216	3.51756	0.3146	0.5815	3.79644	4.48876	7.71562	7.19772	6.78348	0.492185
41	7	2020	Tonghua	1	0	0	1	0	1	1.27908e+07	4.00857	0.291858	0.101566	0.0296429	0.564295	3.55857	0.3204	0.5607	3.16019	4.55486	7.55386	6.96907	6.9049	0.492314
41	8	2021	Tonghua	1	0	0	1	0	1	1.32312e+07	3.95819	0.291858	0.109096	0.0318407	0.759926	3.79117	0.2923	0.5898	2.98928	4.62243	7.76064	6.82738	6.80359	0.494107
41	9	2022	Tonghua	1	0	0	1	0	1	1.33349e+07	3.9694	0.291858	0.143152	0.04178	1.00098	3.85873	0.2926	0.5822	2.8614	4.68356	6.96864	6.00211	7.02724	0.496669
41	10	2023	Tonghua	1	0	0	1	0	1	1.41504e+07	3.92782	0.291858	0.195283	0.056995	0.740893	3.92482	0.2933	0.5889	2.90631	4.48925	8.02555	5.79693	6.76398	0.402127
42	1	2014	Baicheng	0	0	1	0	0	1	1.19901e+07	4.49282	0.821793	0.0801256	0.0658467	0.775862	3.54345	0.4647	0.3682	3.34596	3.79391	6.61897	9.51283	6.10893	0.392691
42	2	2015	Baicheng	0	0	1	0	0	1	1.12917e+07	4.44634	0.821793	0.0863163	0.0709341	1.12981	3.57153	0.4553	0.3758	3.43558	4.10429	6.66643	10.1851	6.34896	0.403432
42	3	2016	Baicheng	0	0	1	0	0	1	1.11109e+07	4.29143	0.821793	0.0929921	0.0764203	1.47921	3.58051	0.446	0.3973	3.52707	4.25764	6.04384	10.5636	6.56631	0.432509
42	4	2017	Baicheng	0	0	1	0	0	1	1.12475e+07	4.13272	0.821793	0.0942782	0.0774772	1.9555	3.47097	0.3877	0.43725	3.57376	4.38623	6.81518	10.8247	6.25947	0.449707
42	5	2018	Baicheng	0	0	1	0	0	1	1.15834e+07	4.05947	0.821793	0.0906667	0.0745093	1.68748	3.46101	0.3294	0.4772	3.49848	4.31415	6.54842	10.5011	6.49863	0.462052
42	6	2019	Baicheng	0	0	1	0	0	1	1.14668e+07	4.05104	0.821793	0.0742178	0.0609917	1.13208	3.25733	0.1634	0.5833	3.52462	4.29996	7.14476	10.5775	6.53893	0.484103
42	7	2020	Baicheng	0	0	1	0	0	1	1.13592e+07	3.90956	0.821793	0.0871034	0.071581	1.80026	3.30432	0.1627	0.5529	2.66459	4.25968	6.74616	9.91186	6.51366	0.498467
42	8	2021	Baicheng	0	0	1	0	0	1	1.22253e+07	3.89411	0.821793	0.0887305	0.0729181	0.964692	3.58341	0.1785	0.5501	2.74963	4.32439	6.77209	9.86615	6.53548	0.508987
42	9	2022	Baicheng	0	0	1	0	0	1	1.21708e+07	3.93709	0.821793	0.112322	0.0923052	0.965437	3.64988	0.1887	0.519	2.72911	4.36867	6.29261	10.0481	6.39246	0.520828
42	10	2023	Baicheng	0	0	1	0	0	1	1.20282e+07	3.90694	0.821793	0.152849	0.12561	0.538894	3.69384	0.1884	0.5342	2.7761	4.47452	6.94817	10.6574	6.71529	0.523351
43	1	2014	Songyuan	0	0	0	0	0	0	1.069e+07	4.42782	0.332252	0.0744012	0.0247199	0.549176	4.04073	0.4596	0.3746	4.019	4.09558	6.7112	9.46827	6.15555	0.577031
43	2	2015	Songyuan	0	0	0	0	0	0	1.0467e+07	4.40803	0.332252	0.0785731	0.026106	0.630983	4.07484	0.4407	0.3852	4.11093	4.39323	6.80189	10.3247	6.28519	0.581772
43	3	2016	Songyuan	0	0	0	0	0	0	1.02116e+07	4.34555	0.332252	0.0893373	0.0296825	0.974212	4.08451	0.419	0.4182	4.20351	4.53429	6.12414	10.4973	6.71797	0.612405
43	4	2017	Songyuan	0	0	0	0	0	0	9.28305e+06	4.35413	0.332252	0.0782922	0.0260127	0.931999	3.90403	0.3515	0.50225	4.25671	4.55613	6.83798	10.6616	6.41135	0.615245
43	5	2018	Songyuan	0	0	0	0	0	0	9.25547e+06	4.18276	0.332252	0.0862178	0.028646	0.724638	3.91026	0.284	0.5863	4.26884	4.48201	6.59292	10.4118	6.4627	0.624923
43	6	2019	Songyuan	0	0	0	0	0	0	9.09144e+06	4.19453	0.332252	0.062634	0.0208102	0.940367	3.27937	0.1958	0.5399	4.30296	4.50506	7.2997	10.4418	6.55766	0.633585
43	7	2020	Songyuan	0	0	0	0	0	0	9.18306e+06	4.07675	0.332252	0.0707671	0.0235125	0.870147	3.31371	0.1833	0.5246	3.08492	4.51986	6.62818	10.0942	6.4594	0.640488
43	8	2021	Songyuan	0	0	0	0	0	0	9.517e+06	4.00893	0.332252	0.0744791	0.0247458	0.910552	3.60759	0.1993	0.5244	3.18598	4.55358	6.81059	10.0374	6.42535	0.615742
43	9	2022	Songyuan	0	0	0	0	0	0	9.33495e+06	4.04665	0.332252	0.0888478	0.0295198	1.07701	3.69075	0.2354	0.4729	3.17524	4.64758	6.37349	10.1908	6.47562	0.651322
43	10	2023	Songyuan	0	0	0	0	0	0	9.76175e+06	4.03031	0.332252	0.109216	0.0362873	0.558036	3.7294	0.2371	0.4823	3.24726	4.74342	7.11462	10.4259	6.42816	0.653103
44	1	2014	Harbin	0	0	0	0	1	0	4.07402e+07	4.66549	0.296272	0.145423	0.0430848	0.661376	3.98661	0.3341	0.5486	5.72714	6.5872	4.28742	9.76988	6.38124	0.467692
44	2	2015	Harbin	0	0	0	0	1	0	4.015e+07	4.62947	0.296272	0.1662	0.0492403	0.445104	4.07799	0.3239	0.5592	5.82734	6.74433	4.83041	10.3471	6.66061	0.470998
44	3	2016	Harbin	0	0	0	0	1	0	3.99155e+07	4.36945	0.296272	0.176882	0.0524052	0.693374	4.15017	0.3108	0.5759	5.92537	6.8078	4.09575	10.8166	7.40896	0.47939
44	4	2017	Harbin	0	0	0	0	1	0	4.21287e+07	4.51933	0.296272	0.184463	0.0546511	0.456969	4.04643	0.28945	0.6122	6.00259	6.90458	4.51925	11.0133	6.86974	0.481136
44	5	2018	Harbin	0	0	0	0	1	0	4.31879e+07	4.27156	0.296272	0.172809	0.0511985	0.581492	4.19108	0.2681	0.6485	6.02226	6.99587	4.52249	10.7794	6.98011	0.484074
44	6	2019	Harbin	0	0	0	0	1	0	4.3087e+07	4.29891	0.296272	0.169213	0.0501331	0.484566	4.01051	0.2148	0.6768	5.76027	7.09449	5.33385	10.9776	6.94728	0.485389
44	7	2020	Harbin	0	0	0	0	1	0	4.27974e+07	4.34164	0.296272	0.183739	0.0544368	0.348779	3.99948	0.2207	0.6605	5.4043	7.13515	4.84225	10.3761	6.70443	0.473067
44	8	2021	Harbin	0	0	0	0	1	0	4.50218e+07	4.20968	0.296272	0.1909	0.0565583	0.258065	3.9857	0.2315	0.651	5.47241	7.22557	5.13507	9.87713	6.43607	0.470891
44	9	2022	Harbin	0	0	0	0	1	0	4.43521e+07	4.19762	0.296272	0.269158	0.0797442	0.814664	4.0202	0.2341	0.6435	5.39176	7.26573	4.63021	10.3286	6.46658	0.470514
44	10	2023	Harbin	0	0	0	0	1	0	4.69021e+07	4.12473	0.296272	0.342836	0.101573	0.966458	4.04131	0.232	0.655	5.47395	7.3168	5.02862	10.2528	6.66876	0.474395
45	1	2014	Qiqihar	0	0	1	0	1	1	2.29207e+07	4.15798	0.501262	0.0741067	0.0371469	0.818905	3.13979	0.3278	0.4324	4.12458	4.75728	3.77458	8.94888	6.43809	0.539252
45	2	2015	Qiqihar	0	0	1	0	1	1	2.26493e+07	4.21386	0.501262	0.0896949	0.0449607	0.928926	3.19581	0.3104	0.4483	4.12458	4.94711	4.19657	9.76209	6.52856	0.539954
45	3	2016	Qiqihar	0	0	1	0	1	1	2.34631e+07	4.11678	0.501262	0.12202	0.061164	0.961538	3.2461	0.3085	0.4638	4.31624	5.05039	3.14516	10.0007	6.62557	0.542373
45	4	2017	Qiqihar	0	0	1	0	1	1	2.34884e+07	4.22121	0.501262	0.0952621	0.0477513	0.752028	3.26664	0.2845	0.48755	4.4004	5.05965	3.93594	10.125	6.34183	0.554642
45	5	2018	Qiqihar	0	0	1	0	1	1	2.4114e+07	4.04256	0.501262	0.0842554	0.0422341	1.33773	3.26847	0.2605	0.5113	4.44636	4.9683	3.98984	10.7248	6.6766	0.56922
45	6	2019	Qiqihar	0	0	1	0	1	1	2.39751e+07	4.0255	0.501262	0.0649772	0.0325706	1.53934	3.12091	0.2169	0.4835	3.56802	4.97606	4.46452	11.1728	6.64702	0.579597
45	7	2020	Qiqihar	0	0	1	0	1	1	2.38048e+07	4.04214	0.501262	0.0762893	0.038241	1.05008	3.18936	0.2242	0.4583	3.44488	5.02421	4.13732	10.427	6.74098	0.580694
45	8	2021	Qiqihar	0	0	1	0	1	1	2.5041e+07	3.92312	0.501262	0.0816642	0.0409352	0.879192	3.41966	0.2384	0.4531	3.52951	5.05941	4.05717	10.3006	6.75054	0.58226
45	9	2022	Qiqihar	0	0	1	0	1	1	2.47644e+07	3.87594	0.501262	0.111914	0.0560982	1.04614	3.50559	0.2382	0.4488	3.50199	5.13537	3.70001	10.2051	6.36453	0.584473
45	10	2023	Qiqihar	0	0	1	0	1	1	2.57701e+07	3.80923	0.501262	0.152738	0.0765619	1.02765	3.52742	0.2224	0.4694	3.57613	5.2192	3.99929	10.3654	7.24995	0.584473
46	1	2014	Mudanjiang	1	0	0	1	1	0	1.21247e+07	4.44161	0.372412	0.0970287	0.0361346	0.780336	3.75635	0.3719	0.4668	3.86517	4.09494	4.63907	10.7783	6.41232	0.315044
46	2	2015	Mudanjiang	1	0	0	1	1	0	1.17005e+07	4.33857	0.372412	0.110673	0.0412161	0.694123	3.85769	0.3581	0.4711	3.96623	4.32219	5.33123	11.0455	6.93954	0.315639
46	3	2016	Mudanjiang	1	0	0	1	1	0	1.1618e+07	4.15408	0.372412	0.11163	0.0415725	0.817818	3.90435	0.3563	0.4761	4.0747	4.27596	4.50058	11.3296	7.50915	0.318145
46	4	2017	Mudanjiang	1	0	0	1	1	0	1.17408e+07	4.1325	0.372412	0.124371	0.0463174	0.984252	3.89618	0.34945	0.50375	4.16371	4.16799	5.01239	11.8616	7.2998	0.320187
46	5	2018	Mudanjiang	1	0	0	1	1	0	1.19003e+07	4.06078	0.372412	0.133948	0.0498837	0.660322	3.87538	0.3426	0.5314	4.23169	4.2021	4.89284	11.4082	7.36048	0.326618
46	6	2019	Mudanjiang	1	0	0	1	1	0	1.19502e+07	4.06877	0.372412	0.118434	0.0441061	1.0766	3.49076	0.2139	0.569	4.19328	4.2033	5.7291	11.5788	6.93399	0.326953
46	7	2020	Mudanjiang	1	0	0	1	1	0	1.18747e+07	4.01678	0.372412	0.12296	0.0457918	0.402457	3.50939	0.2139	0.5481	4.19718	4.31398	5.33687	10.9589	6.74619	0.321611
46	8	2021	Mudanjiang	1	0	0	1	1	0	1.15994e+07	3.99928	0.372412	0.116874	0.0435253	0.753676	3.65633	0.2149	0.5429	4.29174	4.3525	5.52211	10.567	6.33695	0.321735
46	9	2022	Mudanjiang	1	0	0	1	1	0	1.14729e+07	3.88511	0.372412	0.156994	0.0584665	0.882051	3.72543	0.2095	0.5404	4.26716	4.35372	5.10888	11.0614	6.58391	0.322739
46	10	2023	Mudanjiang	1	0	0	1	1	0	1.19694e+07	3.8036	0.372412	0.201724	0.0751243	0.646019	3.7654	0.2038	0.5626	4.34465	4.56977	5.62251	10.3724	6.74789	0.321812
47	1	2014	Heihe	1	0	0	1	0	1	5.41373e+06	4.0322	0.24094	0.0824094	0.0198558	0.955348	3.20806	0.1609	0.3584	2.25353	3.50138	1.56764	8.64001	6.39231	0.233713
47	2	2015	Heihe	1	0	0	1	0	1	5.51717e+06	3.99903	0.24094	0.0983493	0.0236963	0.761421	3.27997	0.1517	0.3651	2.34004	3.91307	2.48398	9.49968	6.53868	0.233373
47	3	2016	Heihe	1	0	0	1	0	1	5.85801e+06	3.77518	0.24094	0.163382	0.0393652	1.06772	3.32823	0.1495	0.377	2.43932	4.03099	0.981147	9.4598	6.92437	0.230077
47	4	2017	Heihe	1	0	0	1	0	1	5.93781e+06	3.8361	0.24094	0.0972062	0.0234209	0.693184	3.40903	0.1535	0.3888	2.52849	4.06937	1.96291	9.57861	6.64648	0.23053
47	5	2018	Heihe	1	0	0	1	0	1	6.23873e+06	3.85648	0.24094	0.0861166	0.020749	0.807977	3.4529	0.1575	0.4006	2.62217	4.0214	2.00897	9.71896	6.74147	0.230811
47	6	2019	Heihe	1	0	0	1	0	1	6.15884e+06	3.69252	0.24094	0.076809	0.0185064	1.23153	3.59671	0.1208	0.454	2.70783	3.91336	2.21538	9.96081	6.82305	0.231284
47	7	2020	Heihe	1	0	0	1	0	1	5.95908e+06	3.67297	0.24094	0.0940866	0.0226692	0.859232	3.66827	0.1268	0.4244	2.51164	3.79163	2.61026	9.66322	6.7007	0.229009
47	8	2021	Heihe	1	0	0	1	0	1	6.23209e+06	3.66476	0.24094	0.098364	0.0236999	0.717034	3.91613	0.135	0.4254	2.58232	3.86923	2.20146	9.56088	6.55886	0.239383
47	9	2022	Heihe	1	0	0	1	0	1	6.34126e+06	3.60436	0.24094	0.127406	0.0306971	0.831711	3.9622	0.1387	0.4377	2.45067	3.91443	1.93744	9.17658	6.33176	0.239383
47	10	2023	Heihe	1	0	0	1	0	1	6.95206e+06	3.53177	0.24094	0.153237	0.0369211	0.560269	3.975	0.1426	0.4538	2.52043	4.05059	1.95776	9.11934	6.6006	0.239383
48	1	2014	Daqing	0	0	0	0	1	0	2.36508e+07	4.2156	0.309834	0.138085	0.0427833	1.23894	4.98715	0.7553	0.1976	4.61602	4.4724	5.32449	9.17754	6.29726	0.412361
48	2	2015	Daqing	0	0	0	0	1	0	2.33962e+07	4.22842	0.309834	0.149569	0.0463416	0.427655	4.70151	0.6488	0.2859	4.64209	4.5367	5.50445	10.0867	6.34535	0.411984
48	3	2016	Daqing	0	0	0	0	1	0	2.30749e+07	4.21983	0.309834	0.154944	0.0480069	0.431844	4.55061	0.5607	0.3676	4.69374	4.56176	4.67116	10.38	6.52446	0.413167
48	4	2017	Daqing	0	0	0	0	1	0	2.42209e+07	4.19315	0.309834	0.138637	0.0429543	0.394548	4.58167	0.5501	0.3784	4.75337	4.68559	5.49043	10.4941	6.25939	0.418318
48	5	2018	Daqing	0	0	0	0	1	0	2.46025e+07	4.02384	0.309834	0.141984	0.0439916	0.225938	4.63122	0.5395	0.3892	4.82654	4.68846	5.37665	10.3727	6.56357	0.421132
48	6	2019	Daqing	0	0	0	0	1	0	2.653e+07	4.07112	0.309834	0.113429	0.0351443	0.300752	4.54636	0.5262	0.3882	4.29647	4.71863	5.93756	10.6093	6.521	0.422113
48	7	2020	Daqing	0	0	0	0	1	0	2.6519e+07	4.0863	0.309834	0.137949	0.0427413	0.230463	4.44011	0.4672	0.4268	4.20519	4.79279	5.41563	10.1273	6.56187	0.427212
48	8	2021	Daqing	0	0	0	0	1	0	2.75592e+07	4.02153	0.309834	0.142185	0.0440539	0.41511	4.55166	0.526	0.3782	4.30752	4.85605	5.52667	10.0089	6.48591	0.429286
48	9	2022	Daqing	0	0	0	0	1	0	2.71834e+07	3.95183	0.309834	0.177125	0.0548792	0.563869	4.69311	0.5953	0.3181	4.20396	4.89536	5.13138	10.0387	6.27473	0.359116
48	10	2023	Daqing	0	0	0	0	1	0	2.84696e+07	3.87498	0.309834	0.218264	0.0676256	0.782376	4.65864	0.5712	0.3408	4.28231	4.91683	5.61288	10.1279	6.77861	0.363271
49	1	2014	Nanjing	0	1	0	1	0	1	1.09816e+08	4.67461	0.634015	0.280831	0.178051	1.14989	4.67791	0.4108	0.5649	6.03241	7.35427	16.3207	9.34684	7.18438	1.71687
49	2	2015	Nanjing	0	1	0	1	0	1	1.06206e+08	4.5689	0.634015	0.317162	0.201085	1.07036	4.77213	0.4029	0.5732	6.12909	7.50757	16.2311	9.51219	7.63145	1.71596
49	3	2016	Nanjing	0	1	0	1	0	1	1.04601e+08	4.50327	0.634015	0.364778	0.231275	1.28904	4.84626	0.392	0.5839	6.23209	7.68162	16.6459	9.73081	7.66733	1.70199
49	4	2017	Nanjing	0	1	0	1	0	1	1.05966e+08	4.44969	0.634015	0.372204	0.235983	1.1053	4.96465	0.38015	0.59715	6.32877	7.80703	16.8818	9.44716	7.26326	1.71914
49	5	2018	Nanjing	0	1	0	1	0	1	1.10151e+08	4.46205	0.634015	0.361019	0.228891	1.19277	5.02969	0.3683	0.6104	6.36861	7.95164	16.9181	9.56264	7.39319	1.6147
49	6	2019	Nanjing	0	1	0	1	0	1	1.13745e+08	4.44401	0.634015	0.33805	0.214329	0.521153	5.11006	0.3593	0.6202	6.57037	8.11928	16.9054	9.01276	6.892	1.54577
49	7	2020	Nanjing	0	1	0	1	0	1	1.12387e+08	4.2921	0.634015	0.379664	0.240713	0.734214	5.07093	0.3519	0.6281	6.57967	8.23202	16.8359	8.86267	7.27824	1.48717
49	8	2021	Nanjing	0	1	0	1	0	1	1.16249e+08	4.28862	0.634015	0.364316	0.230981	0.613313	5.16204	0.3609	0.6205	6.67196	8.35981	17.3305	9.20126	7.19349	1.47958
49	9	2022	Nanjing	0	1	0	1	0	1	1.13139e+08	4.31436	0.634015	0.527656	0.334542	0.68835	5.18616	0.359	0.6224	6.66344	8.48056	17.2935	8.8618	6.80357	1.49476
49	10	2023	Nanjing	0	1	0	1	0	1	1.1764e+08	4.31248	0.634015	0.685937	0.434894	1.16613	5.20957	0.3403	0.6414	6.70943	8.59234	17.0912	8.5192	6.9505	1.5019
50	1	2014	Wuxi	0	1	0	0	1	1	5.40581e+07	4.62086	0.0933044	0.210896	0.0196776	0.924044	4.83936	0.4992	0.484	5.56371	6.76499	16.72	9.51208	7.26246	1.65442
50	2	2015	Wuxi	0	1	0	0	1	1	5.24003e+07	4.55164	0.0933044	0.237947	0.0222015	0.833189	4.87472	0.4928	0.4911	5.65165	6.83865	16.7131	9.27059	7.52741	1.65528
50	3	2016	Wuxi	0	1	0	0	1	1	5.18761e+07	4.50552	0.0933044	0.275128	0.0256707	0.949837	4.95059	0.472	0.5134	5.74286	6.94533	17.2618	9.42619	7.67401	1.66306
50	4	2017	Wuxi	0	1	0	0	1	1	5.19341e+07	4.47928	0.0933044	0.2871	0.0267877	0.874367	5.06049	0.47485	0.5124	5.84587	7.01198	17.4029	9.30618	7.2458	1.67466
50	5	2018	Wuxi	0	1	0	0	1	1	5.45643e+07	4.43055	0.0933044	0.256551	0.0239373	0.928837	5.16061	0.4777	0.5114	5.9061	7.0877	17.4284	9.46677	7.38253	1.63728
50	6	2019	Wuxi	0	1	0	0	1	1	5.47165e+07	4.424	0.0933044	0.250376	0.0233612	1.03983	5.1932	0.4748	0.5148	5.71186	7.21205	17.2533	9.0472	7.11192	1.64055
50	7	2020	Wuxi	0	1	0	0	1	1	5.41099e+07	4.32395	0.0933044	0.280879	0.0262072	0.763359	5.11109	0.4649	0.5247	5.7019	7.32079	17.4248	8.83376	7.26821	1.7253
50	8	2021	Wuxi	0	1	0	0	1	1	5.72465e+07	4.30973	0.0933044	0.248769	0.0232113	0.512406	5.23333	0.4793	0.5115	5.80094	7.44946	17.8064	8.83413	7.29492	1.68641
50	9	2022	Wuxi	0	1	0	0	1	1	5.67673e+07	4.31945	0.0933044	0.35319	0.0329542	0.824455	5.29031	0.4833	0.5077	5.81042	7.57876	17.6902	8.41802	6.89095	1.64318
50	10	2023	Wuxi	0	1	0	0	1	1	5.9763e+07	4.30715	0.0933044	0.473937	0.0442205	0.690973	5.32922	0.4773	0.5139	5.87705	7.70926	17.6488	8.00671	6.93226	1.58353
51	1	2014	Xuzhou	0	0	0	0	1	1	1.37118e+08	4.61901	0.76828	0.0800314	0.0614865	1.24443	4.05448	0.4525	0.4521	5.34673	5.60756	15.0845	8.14482	6.79817	1.39635
51	2	2015	Xuzhou	0	0	0	0	1	1	1.31958e+08	4.60122	0.76828	0.0909882	0.0699044	0.962963	4.11922	0.4427	0.4624	5.46317	5.72682	14.8387	8.18505	6.92719	1.40346
51	3	2016	Xuzhou	0	0	0	0	1	1	1.33928e+08	4.57967	0.76828	0.111905	0.0859742	0.904128	4.20238	0.4328	0.4738	5.58327	5.8917	15.2778	8.30011	6.88301	1.38351
51	4	2017	Xuzhou	0	0	0	0	1	1	1.32323e+08	4.71047	0.76828	0.123085	0.0945636	0.935533	4.28349	0.42455	0.48205	5.66536	6.03385	15.6006	8.10357	6.88432	1.38979
51	5	2018	Xuzhou	0	0	0	0	1	1	1.35389e+08	4.69841	0.76828	0.10637	0.0817218	1.02763	4.3427	0.4163	0.4903	5.73722	6.19695	15.3974	8.28621	7.03791	1.41187
51	6	2019	Xuzhou	0	0	0	0	1	1	1.39595e+08	4.60247	0.76828	0.113186	0.0869583	1.13739	4.39615	0.4036	0.501	5.86737	6.36751	15.5646	7.8378	6.71321	1.42735
51	7	2020	Xuzhou	0	0	0	0	1	1	1.40491e+08	4.47547	0.76828	0.130675	0.100395	0.720041	4.3904	0.4005	0.5012	5.79487	6.54421	15.4118	7.62655	6.96629	1.35301
51	8	2021	Xuzhou	0	0	0	0	1	1	1.4105e+08	4.42761	0.76828	0.111781	0.085879	1.04475	4.49573	0.4159	0.4925	6.00092	6.70055	15.6599	8.204	7.0664	1.34798
51	9	2022	Xuzhou	0	0	0	0	1	1	1.36044e+08	4.46475	0.76828	0.171324	0.131624	0.784314	4.54043	0.4248	0.4839	6.01682	6.83935	15.7846	7.99987	6.73356	1.35206
51	10	2023	Xuzhou	0	0	0	0	1	1	1.39406e+08	4.41121	0.76828	0.219274	0.168463	0.921258	4.59191	0.407	0.5064	6.09698	6.98854	15.9402	8.12851	6.80582	1.35988
52	1	2014	Changzhou	0	1	0	0	0	1	6.8554e+07	4.58772	0.121584	0.174356	0.0211988	0.986031	4.64845	0.4913	0.4805	5.19595	6.17165	16.6217	8.56416	7.27378	2.03705
52	2	2015	Changzhou	0	1	0	0	0	1	6.60883e+07	4.54815	0.121584	0.197613	0.0240266	0.928124	4.72047	0.4771	0.4951	5.29353	6.28312	16.5991	8.43216	7.53253	2.06078
52	3	2016	Changzhou	0	1	0	0	0	1	6.50278e+07	4.49694	0.121584	0.229754	0.0279344	1.04514	4.80991	0.4646	0.509	5.39491	6.4041	17.0939	8.4654	7.73162	2.06517
52	4	2017	Changzhou	0	1	0	0	0	1	6.40758e+07	4.47915	0.121584	0.249277	0.0303081	0.860092	4.92333	0.46375	0.512	5.49883	6.50417	17.2228	8.31219	7.2452	2.10334
52	5	2018	Changzhou	0	1	0	0	0	1	6.71915e+07	4.55707	0.121584	0.214353	0.0260619	0.784077	5.0058	0.4629	0.515	5.56574	6.62452	17.271	8.37238	7.40125	2.13426
52	6	2019	Changzhou	0	1	0	0	0	1	6.96696e+07	4.46831	0.121584	0.213571	0.0259668	1.08069	5.05235	0.4769	0.5019	5.48134	6.75617	17.14	7.95566	7.04436	2.04977
52	7	2020	Changzhou	0	1	0	0	0	1	6.86453e+07	4.37338	0.121584	0.237015	0.0288172	0.862482	4.9968	0.4633	0.5157	5.4895	6.92908	17.2657	7.74427	7.28277	1.99333
52	8	2021	Changzhou	0	1	0	0	0	1	7.08721e+07	4.38684	0.121584	0.19943	0.0242475	1.12634	5.11032	0.4767	0.5043	5.67379	7.06624	17.6861	7.68041	7.31325	1.94396
52	9	2022	Changzhou	0	1	0	0	0	1	6.98399e+07	4.36524	0.121584	0.294667	0.0358268	0.967628	5.18315	0.4884	0.4935	5.65465	7.22823	17.5842	7.11216	6.86665	1.94694
52	10	2023	Changzhou	0	1	0	0	0	1	6.64899e+07	4.37084	0.121584	0.338189	0.0411184	0.901564	5.23839	0.4802	0.5022	5.72035	7.39593	17.4584	6.64085	6.91339	1.92383
53	1	2014	Suzhou	0	1	0	0	1	1	1.77023e+08	4.56664	0.583669	0.262973	0.153489	0.930641	4.86696	0.5009	0.4843	6.01496	7.45286	16.9682	11.3389	7.2619	1.52767
53	2	2015	Suzhou	0	1	0	0	1	1	1.65112e+08	4.54106	0.583669	0.288661	0.168482	0.936494	4.9178	0.4857	0.4994	6.10068	7.56009	17.0007	10.8519	7.53364	1.4661
53	3	2016	Suzhou	0	1	0	0	1	1	1.60503e+08	4.46329	0.583669	0.326889	0.190795	1.2815	4.98056	0.4703	0.5154	6.20189	7.69277	17.622	11.2108	7.56338	1.46483
53	4	2017	Suzhou	0	1	0	0	1	1	1.71145e+08	4.43713	0.583669	0.357498	0.208661	1.06184	5.07122	0.4753	0.51175	6.29947	7.78267	17.7668	11.1464	7.26772	1.46217
53	5	2018	Suzhou	0	1	0	0	1	1	1.79948e+08	4.41193	0.583669	0.301283	0.175849	1.10107	5.1577	0.4803	0.5081	6.35383	7.88406	17.7419	11.4496	7.34647	1.40615
53	6	2019	Suzhou	0	1	0	0	1	1	1.81427e+08	4.37447	0.583669	0.295799	0.172649	0.677622	5.18836	0.4746	0.5151	6.66101	8.01025	17.5066	10.9866	7.23938	1.36514
53	7	2020	Suzhou	0	1	0	0	1	1	1.77756e+08	4.29847	0.583669	0.32735	0.191064	0.976431	5.06554	0.4653	0.5249	6.64665	8.13727	17.7844	10.862	7.27335	1.35634
53	8	2021	Suzhou	0	1	0	0	1	1	1.88653e+08	4.25694	0.583669	0.281496	0.1643	1.01597	5.179	0.4786	0.5131	6.80587	8.28154	18.0888	10.9743	7.27796	1.3351
53	9	2022	Suzhou	0	1	0	0	1	1	1.87686e+08	4.2871	0.583669	0.383081	0.223592	0.948471	5.22588	0.4809	0.5111	6.80358	8.41731	17.9535	10.8299	6.93282	1.32517
53	10	2023	Suzhou	0	1	0	0	1	1	1.97971e+08	4.3151	0.583669	0.485474	0.283356	1.0207	5.2502	0.4681	0.5239	6.86515	8.54184	18.0057	10.4319	6.97047	1.30784
54	1	2014	Nantong	0	1	0	0	1	1	4.80003e+07	4.51885	0.17977	0.101238	0.0181995	1.00751	4.34972	0.4975	0.4424	5.3781	6.24035	16.2889	11.3621	7.20376	1.71523
54	2	2015	Nantong	0	1	0	0	1	1	4.57548e+07	4.5181	0.17977	0.115335	0.0207338	1.19771	4.43362	0.4843	0.458	5.47204	6.39647	16.3238	10.6513	7.48998	1.7305
54	3	2016	Nantong	0	1	0	0	1	1	4.49974e+07	4.40511	0.17977	0.136093	0.0244654	0.977955	4.52939	0.4684	0.4774	5.57325	6.52729	16.8995	10.995	7.62624	1.7468
54	4	2017	Nantong	0	1	0	0	1	1	4.53028e+07	4.41218	0.17977	0.156609	0.0281537	1.07509	4.70051	0.46845	0.48085	5.66067	6.66358	17.1346	10.7862	7.21711	1.7778
54	5	2018	Nantong	0	1	0	0	1	1	4.66607e+07	4.33502	0.17977	0.126373	0.022718	1.5604	4.74771	0.4685	0.4843	5.73294	6.78125	17.0767	11.2146	7.31332	1.80159
54	6	2019	Nantong	0	1	0	0	1	1	4.64597e+07	4.28382	0.17977	0.138236	0.0248506	1.0989	4.85432	0.4905	0.4639	5.81761	6.92873	16.8238	11.3925	7.0666	1.82444
54	7	2020	Nantong	0	1	0	0	1	1	4.54178e+07	4.20449	0.17977	0.159639	0.0286983	1.02288	4.86676	0.4749	0.4794	5.8202	7.09952	17.0117	11.1583	7.14717	1.6503
54	8	2021	Nantong	0	1	0	0	1	1	4.69303e+07	4.20849	0.17977	0.135603	0.0243774	1.03662	4.96089	0.4859	0.4701	5.9752	7.25034	17.3082	11.3334	7.1151	1.66082
54	9	2022	Nantong	0	1	0	0	1	1	4.59168e+07	4.26995	0.17977	0.167912	0.0301856	0.871022	4.99082	0.4931	0.4621	5.98062	7.3782	17.2291	11.2105	6.80547	1.65949
54	10	2023	Nantong	0	1	0	0	1	1	4.81313e+07	4.2676	0.17977	0.248294	0.0446358	1.06849	5.02722	0.4849	0.4711	6.04385	7.51142	17.2507	10.7687	7.00205	1.66509
55	1	2014	Lianyungang	0	0	0	0	1	1	4.62996e+07	4.57096	0.326463	0.086779	0.0283301	0.530071	3.79047	0.4526	0.4142	4.30325	5.043	14.6338	8.759	6.87295	1.56454
55	2	2015	Lianyungang	0	0	0	0	1	1	4.39974e+07	4.51981	0.326463	0.0991093	0.0323555	0.69081	3.87983	0.4438	0.4253	4.4197	5.18237	14.547	9.08651	6.9533	1.57636
55	3	2016	Lianyungang	0	0	0	0	1	1	4.79273e+07	4.43147	0.326463	0.120731	0.0394141	0.877598	3.97005	0.4418	0.4313	4.53615	5.32151	14.8232	9.15369	6.89632	1.57938
55	4	2017	Lianyungang	0	0	0	0	1	1	4.80302e+07	4.35798	0.326463	0.129915	0.0424124	0.793489	4.12351	0.4387	0.4391	4.64276	5.49443	15.2301	9.06913	6.88368	1.5912
55	5	2018	Lianyungang	0	0	0	0	1	1	4.99965e+07	4.38994	0.326463	0.104059	0.0339713	0.894906	4.1163	0.4356	0.4469	4.71967	5.67722	14.8328	9.38772	7.03274	1.56389
55	6	2019	Lianyungang	0	0	0	0	1	1	5.04446e+07	4.41721	0.326463	0.108182	0.0353173	0.816245	4.24166	0.4343	0.4503	4.75602	5.8465	15.0439	8.89583	6.74289	1.58915
55	7	2020	Lianyungang	0	0	0	0	1	1	5.03997e+07	4.31552	0.326463	0.12852	0.0419569	1.2365	4.26694	0.4187	0.4635	4.70437	6.04396	15.0075	8.75619	7.04803	1.58921
55	8	2021	Lianyungang	0	0	0	0	1	1	5.27126e+07	4.33225	0.326463	0.112981	0.036884	1.23255	4.39463	0.4362	0.4571	4.79025	6.24235	15.289	9.47765	7.15304	1.60186
55	9	2022	Lianyungang	0	0	0	0	1	1	5.19447e+07	4.3047	0.326463	0.168359	0.0549629	1.03199	4.46639	0.453	0.4411	4.78556	6.3977	15.2271	8.79142	6.91701	1.60278
55	10	2023	Lianyungang	0	0	0	0	1	1	5.50297e+07	4.26357	0.326463	0.218264	0.0712551	0.971398	4.553	0.461	0.4392	4.84988	6.55084	15.5572	8.96676	6.69566	1.61066
56	1	2014	Huai'an	0	0	0	1	0	1	2.90574e+07	4.64804	0.321154	0.0735357	0.0236163	0.828083	3.92664	0.4423	0.4408	4.45991	5.08608	15.2851	8.78178	7.03371	1.30351
56	2	2015	Huai'an	0	0	0	1	0	1	2.85823e+07	4.56386	0.321154	0.0860422	0.0276328	0.868223	4.03353	0.4286	0.4593	4.57547	5.2283	15.1624	8.63457	7.18937	1.32303
56	3	2016	Huai'an	0	0	0	1	0	1	2.77207e+07	4.49627	0.321154	0.10723	0.0344375	1.05187	4.1343	0.4161	0.4774	4.68567	5.43991	15.5993	8.85748	7.22785	1.33111
56	4	2017	Huai'an	0	0	0	1	0	1	2.96403e+07	4.49049	0.321154	0.123013	0.039506	1.05608	4.22198	0.41745	0.4795	4.78506	5.63096	15.9472	8.5862	7.12147	1.31924
56	5	2018	Huai'an	0	0	0	1	0	1	3.09087e+07	4.49551	0.321154	0.10793	0.0346621	1.60085	4.29325	0.4188	0.4816	4.82001	5.80013	15.7548	8.96284	7.28832	1.33958
56	6	2019	Huai'an	0	0	0	1	0	1	3.08531e+07	4.43564	0.321154	0.111754	0.0358904	1.09349	4.36365	0.4178	0.4825	5.16216	5.9563	15.7518	8.29055	6.85785	1.34676
56	7	2020	Huai'an	0	0	0	1	0	1	3.06864e+07	4.33134	0.321154	0.12824	0.0411847	1.19084	4.47172	0.4052	0.4929	5.12149	6.1379	15.8046	8.52141	7.1041	1.35691
56	8	2021	Huai'an	0	0	0	1	0	1	3.2409e+07	4.33906	0.321154	0.089975	0.0288958	0.98585	4.60285	0.4152	0.4919	5.20853	6.31308	16.1606	9.04506	7.14755	1.35753
56	9	2022	Huai'an	0	0	0	1	0	1	3.20304e+07	4.32695	0.321154	0.17809	0.0571944	0.947403	4.64491	0.4242	0.4818	5.20411	6.46877	16.1467	8.28418	6.62647	1.3665
56	10	2023	Huai'an	0	0	0	1	0	1	3.43128e+07	4.29419	0.321154	0.236547	0.0759682	1.0143	4.70347	0.4034	0.5043	5.24509	6.63784	16.1386	8.46064	6.9437	1.37498
57	1	2014	Yangzhou	0	1	0	1	0	1	2.8202e+07	4.53514	0.120676	0.11367	0.0137173	0.999092	4.41466	0.51	0.4286	4.7257	5.61036	15.7882	9.42326	7.11225	1.59694
57	2	2015	Yangzhou	0	1	0	1	0	1	2.68073e+07	4.53307	0.120676	0.132279	0.0159629	1.12701	4.49588	0.5009	0.4389	4.81783	5.73521	15.7188	9.16968	7.4214	1.59763
57	3	2016	Yangzhou	0	1	0	1	0	1	2.63838e+07	4.44436	0.120676	0.158792	0.0191624	1.12232	4.59664	0.4939	0.4496	4.91177	5.86025	16.1799	9.37127	7.51733	1.44834
57	4	2017	Yangzhou	0	1	0	1	0	1	2.81587e+07	4.5524	0.120676	0.175348	0.0211604	0.905186	4.72617	0.4869	0.45985	5.00663	5.9934	16.477	9.10428	7.13432	1.45811
57	5	2018	Yangzhou	0	1	0	1	0	1	2.9391e+07	4.4993	0.120676	0.14083	0.0169948	1.16913	4.79533	0.4799	0.4701	5.04795	6.13784	16.4219	9.36127	7.35519	1.47624
57	6	2019	Yangzhou	0	1	0	1	0	1	2.92615e+07	4.45165	0.120676	0.142644	0.0172137	0.890085	4.8587	0.4749	0.4751	4.95808	6.2869	16.3474	8.71813	6.86764	1.47571
57	7	2020	Yangzhou	0	1	0	1	0	1	2.86159e+07	4.33034	0.120676	0.164408	0.0198401	0.787261	4.88872	0.4606	0.4886	4.92674	6.4425	16.3628	8.7322	7.14097	1.46138
57	8	2021	Yangzhou	0	1	0	1	0	1	3.04362e+07	4.34889	0.120676	0.142433	0.0171883	0.923551	4.98745	0.4789	0.4737	4.99784	6.56873	16.7504	9.06521	7.17913	1.46988
57	9	2022	Yangzhou	0	1	0	1	0	1	3.00332e+07	4.35449	0.120676	0.214815	0.025923	1.10505	5.04428	0.4884	0.4656	5.02316	6.69897	16.6981	8.39398	6.74941	1.45714
57	10	2023	Yangzhou	0	1	0	1	0	1	3.19887e+07	4.31672	0.120676	0.286373	0.0345584	1.06448	5.08723	0.4728	0.4818	5.11237	6.88333	16.6723	8.26151	6.96762	1.46973
58	1	2014	Suqian	0	0	0	0	1	1	2.26922e+07	4.5877	0.213486	0.0661501	0.0141221	0.625489	3.68795	0.4834	0.389	4.03389	4.99927	15.1244	8.59189	6.96806	1.28778
58	2	2015	Suqian	0	0	0	0	1	1	2.24036e+07	4.55254	0.213486	0.0789322	0.0168509	0.970067	3.78084	0.4851	0.3935	4.13779	5.13386	14.9888	8.54168	7.08856	1.311
58	3	2016	Suqian	0	0	0	0	1	1	2.24296e+07	4.49174	0.213486	0.103851	0.0221706	1.10424	3.87766	0.4849	0.3981	4.25638	5.27831	15.3951	8.73311	7.09329	1.23182
58	4	2017	Suqian	0	0	0	0	1	1	2.18127e+07	4.57944	0.213486	0.116407	0.0248512	1.22891	4.01786	0.47505	0.4118	4.35848	5.40423	15.7408	8.5054	7.05711	1.23792
58	5	2018	Suqian	0	0	0	0	1	1	2.53934e+07	4.54898	0.213486	0.0969076	0.0206884	1.37608	4.02367	0.4652	0.4255	4.42343	5.54659	15.4778	8.87092	7.20869	1.23944
58	6	2019	Suqian	0	0	0	0	1	1	2.85314e+07	4.52619	0.213486	0.103006	0.0219904	0.819156	4.14059	0.4273	0.468	4.88314	5.73134	15.547	8.2341	6.82076	1.4153
58	7	2020	Suqian	0	0	0	0	1	1	2.81371e+07	4.43221	0.213486	0.117835	0.0251561	0.587643	4.1821	0.4191	0.4764	4.83476	5.93329	15.5954	8.35746	7.07148	1.45529
58	8	2021	Suqian	0	0	0	0	1	1	2.8815e+07	4.37855	0.213486	0.107613	0.0229738	0.927406	4.31048	0.4337	0.4714	4.98385	6.09698	15.927	8.95029	7.12309	1.46574
58	9	2022	Suqian	0	0	0	0	1	1	2.75066e+07	4.40301	0.213486	0.160075	0.0341738	1.07489	4.41222	0.4484	0.4605	4.98763	6.24157	15.922	8.35966	6.67458	1.46715
58	10	2023	Suqian	0	0	0	0	1	1	2.8785e+07	4.36606	0.213486	0.219237	0.0468041	1.02443	4.48163	0.4415	0.4699	5.06726	6.39912	15.9755	8.57202	6.88624	1.45343
59	1	2014	Hangzhou	0	1	0	1	0	0	6.35705e+07	4.55109	0.236641	0.279387	0.0661143	1.31219	4.64259	0.4177	0.5525	6.0406	7.61855	16.8248	9.54847	7.53383	0.965564
59	2	2015	Hangzhou	0	1	0	1	0	0	6.35918e+07	4.50271	0.236641	0.321916	0.0761785	1.0831	4.72055	0.3889	0.5824	6.15214	7.71402	16.8634	9.69068	7.82397	0.976741
59	3	2016	Hangzhou	0	1	0	1	0	0	6.30806e+07	4.45144	0.236641	0.366151	0.0866462	1.02367	4.82259	0.3642	0.6089	6.24924	7.84247	17.8638	8.95204	7.65689	0.982532
59	4	2017	Hangzhou	0	1	0	1	0	0	6.18638e+07	4.43458	0.236641	0.397009	0.0939486	0.719545	4.90611	0.3513	0.62395	6.34869	7.95765	17.8432	8.90483	7.44598	0.989642
59	5	2018	Hangzhou	0	1	0	1	0	0	6.25599e+07	4.39295	0.236641	0.344575	0.0815405	0.627487	4.94293	0.3384	0.639	6.34832	8.18528	17.7697	8.89358	7.43597	0.980259
59	6	2019	Hangzhou	0	1	0	1	0	0	6.2582e+07	4.38898	0.236641	0.331583	0.0784661	0.378347	5.02694	0.3171	0.6617	6.42772	8.32452	17.688	8.63181	7.48009	0.988993
59	7	2020	Hangzhou	0	1	0	1	0	0	6.39603e+07	4.2116	0.236641	0.387303	0.0916519	0.666667	4.91718	0.2993	0.6804	6.40613	8.50075	17.807	8.3352	7.59262	1.00392
59	8	2021	Hangzhou	0	1	0	1	0	0	6.47371e+07	4.21927	0.236641	0.365626	0.086522	0.635167	5.00968	0.3031	0.6785	6.51375	8.62446	18.3545	8.62326	7.46407	1.00801
59	9	2022	Hangzhou	0	1	0	1	0	0	6.08437e+07	4.27783	0.236641	0.518392	0.122673	0.833629	5.02774	0.2997	0.6819	6.59216	8.72912	17.9643	8.60599	7.23268	0.986887
59	10	2023	Hangzhou	0	1	0	1	0	0	6.2967e+07	4.2619	0.236641	0.670683	0.158711	0.763966	5.08221	0.2825	0.7002	6.64257	8.82922	18.1097	8.4247	7.1703	0.986234
60	1	2014	Jiaxing	0	1	0	0	1	1	3.56133e+07	4.51681	0.436589	0.21284	0.0929238	0.708885	4.29671	0.541	0.4158	4.90308	6.08522	17.3216	10.9291	7.31264	2.06054
60	2	2015	Jiaxing	0	1	0	0	1	1	3.39172e+07	4.5217	0.436589	0.23286	0.101664	0.921955	4.34186	0.5261	0.4344	5.00701	6.15663	17.3735	10.6276	7.62422	2.0659
60	3	2016	Jiaxing	0	1	0	0	1	1	3.34784e+07	4.40562	0.436589	0.24568	0.107261	0.91724	4.43044	0.5206	0.444	5.09895	6.25098	18.0692	11.1992	7.52139	1.92209
60	4	2017	Jiaxing	0	1	0	0	1	1	3.44278e+07	4.42129	0.436589	0.243798	0.106439	0.760608	4.54871	0.52965	0.44085	5.19663	6.39257	18.1573	11.2321	7.32819	1.92754
60	5	2018	Jiaxing	0	1	0	0	1	1	3.61664e+07	4.37519	0.436589	0.19847	0.0866499	0.92108	4.64302	0.5387	0.4377	5.26713	6.51777	18.1076	11.4126	7.4255	1.95169
60	6	2019	Jiaxing	0	1	0	0	1	1	3.6121e+07	4.31701	0.436589	0.192117	0.0838764	0.572762	4.72518	0.5387	0.4389	5.34832	6.68517	17.8664	10.9374	7.40266	1.96259
60	7	2020	Jiaxing	0	1	0	0	1	1	3.58074e+07	4.22887	0.436589	0.221881	0.0968707	0.722943	4.63026	0.5192	0.4583	5.34346	6.91037	18.2128	10.9013	7.31351	1.95974
60	8	2021	Jiaxing	0	1	0	0	1	1	3.86616e+07	4.22397	0.436589	0.195491	0.0853492	0.924703	4.75637	0.5435	0.4359	5.42717	7.09562	18.525	11.0549	7.43023	1.9453
60	9	2022	Jiaxing	0	1	0	0	1	1	3.82579e+07	4.28353	0.436589	0.279081	0.121844	0.830151	4.80233	0.5519	0.4267	5.45649	7.25123	18.3106	10.9155	7.11544	1.95264
60	10	2023	Jiaxing	0	1	0	0	1	1	4.05388e+07	4.27068	0.436589	0.362839	0.158412	0.812434	4.84301	0.5348	0.4452	5.52683	7.39899	18.4692	10.5385	6.94638	1.79943
61	1	2014	Huzhou	0	1	0	1	0	1	1.76929e+07	4.55755	0.57673	0.180704	0.104218	0.996986	4.20345	0.5108	0.4277	4.46728	5.44887	16.8609	9.50357	7.34855	1.29055
61	2	2015	Huzhou	0	1	0	1	0	1	2.00983e+07	4.54923	0.57673	0.19115	0.110242	1.14836	4.26119	0.4926	0.4487	4.56843	5.52539	16.849	9.58151	7.66364	1.31718
61	3	2016	Huzhou	0	1	0	1	0	1	2.00012e+07	4.48987	0.57673	0.198648	0.114566	1.45442	4.34523	0.4813	0.4629	4.67177	5.61326	17.5181	9.73556	7.6711	1.32715
61	4	2017	Huzhou	0	1	0	1	0	1	2.0298e+07	4.46261	0.57673	0.229556	0.132392	1.25287	4.41826	0.47485	0.47375	4.77757	5.78899	17.5835	9.65518	7.35463	1.36735
61	5	2018	Huzhou	0	1	0	1	0	1	2.15603e+07	4.39304	0.57673	0.210159	0.121205	1.20618	4.50318	0.4684	0.4846	4.86541	5.95882	17.5765	9.66936	7.44539	1.38814
61	6	2019	Huzhou	0	1	0	1	0	1	2.12825e+07	4.38519	0.57673	0.202104	0.116559	1.02847	4.63077	0.511	0.4463	4.96234	6.17763	17.4279	9.28906	7.30502	1.38574
61	7	2020	Huzhou	0	1	0	1	0	1	2.12141e+07	4.24521	0.57673	0.226578	0.130674	1.1373	4.55995	0.4961	0.4602	4.95894	6.38409	17.6218	9.11583	7.41339	1.39845
61	8	2021	Huzhou	0	1	0	1	0	1	2.27664e+07	4.27408	0.57673	0.199565	0.115095	1.42289	4.67781	0.5117	0.4475	5.0474	6.57731	18.0519	9.23682	7.40658	1.41735
61	9	2022	Huzhou	0	1	0	1	0	1	2.23297e+07	4.32566	0.57673	0.283451	0.163475	1.40423	4.72652	0.5107	0.4474	5.07276	6.77819	17.8417	8.92024	7.0919	1.41271
61	10	2023	Huzhou	0	1	0	1	0	1	2.35624e+07	4.33262	0.57673	0.393479	0.226931	1.24979	4.76384	0.4928	0.4676	5.14045	6.95976	17.911	8.6294	7.01294	1.40567
62	1	2014	Zhoushan	0	1	0	0	1	0	1.52809e+07	4.12997	0.0910504	0.395297	0.0359919	0.589888	4.48578	0.4189	0.4817	3.62855	4.95303	16.9733	11.6307	7.46494	1.30378
62	2	2015	Zhoushan	0	1	0	0	1	0	1.4148e+07	4.192	0.0910504	0.380564	0.0346505	0.90486	4.55507	0.4114	0.487	3.72694	4.9825	17.089	11.1148	7.55983	1.32302
62	3	2016	Zhoushan	0	1	0	0	1	0	1.37664e+07	4.07419	0.0910504	0.238719	0.0217355	0.675068	4.67715	0.4109	0.487	3.82296	4.99992	17.7496	11.4007	7.56933	1.33817
62	4	2017	Zhoushan	0	1	0	0	1	0	1.40022e+07	4.15271	0.0910504	0.233528	0.0212629	0.554401	4.65284	0.3681	0.52665	3.92333	5.13208	17.7776	11.5638	7.3369	1.32351
62	5	2018	Zhoushan	0	1	0	0	1	0	1.44444e+07	3.96472	0.0910504	0.198201	0.0180463	0.581395	4.72286	0.3253	0.5663	3.98314	5.30015	17.7208	11.7372	7.29413	1.3172
62	6	2019	Zhoushan	0	1	0	0	1	0	1.43932e+07	3.98243	0.0910504	0.190539	0.0173486	0.58812	4.7603	0.3466	0.5464	4.05369	5.49139	17.5404	11.0251	7.64131	1.30706
62	7	2020	Zhoushan	0	1	0	0	1	0	1.38893e+07	3.98447	0.0910504	0.221074	0.0201289	0.721103	4.86853	0.3902	0.5086	3.93519	5.59963	17.962	11.1259	7.2067	1.32214
62	8	2021	Zhoushan	0	1	0	0	1	0	1.5027e+07	3.93709	0.0910504	0.200998	0.018301	0.782681	4.98778	0.4425	0.4642	4.0117	5.77385	18.0617	11.0167	7.5505	1.34818
62	9	2022	Zhoushan	0	1	0	0	1	0	1.49627e+07	3.95813	0.0910504	0.276317	0.0251588	0.66041	5.1188	0.487	0.4254	4.05221	5.90952	17.8399	11.3768	7.15647	1.32625
62	10	2023	Zhoushan	0	1	0	0	1	0	1.53833e+07	3.97335	0.0910504	0.352839	0.0321262	0.41841	5.18918	0.4781	0.4344	4.12365	6.04398	17.9956	10.6897	6.84748	1.35435
63	1	2014	Wenzhou	0	1	0	1	0	0	3.8165e+07	4.34538	0.262955	0.167615	0.0440753	0.744952	3.85266	0.4717	0.5009	5.48495	6.58253	18.8265	8.19837	7.56467	0.680895
63	2	2015	Wenzhou	0	1	0	1	0	0	4.15085e+07	4.30224	0.262955	0.191559	0.0503713	0.612316	3.9277	0.438	0.534	5.59014	6.62369	18.901	8.07725	7.63173	0.697373
63	3	2016	Wenzhou	0	1	0	1	0	0	4.07908e+07	4.24689	0.262955	0.19433	0.0511001	0.820298	4.0214	0.4109	0.5617	5.70608	6.68604	19.481	8.11886	7.59922	0.702226
63	4	2017	Wenzhou	0	1	0	1	0	0	4.06112e+07	4.24629	0.262955	0.208049	0.0547076	0.593161	4.07506	0.40355	0.57095	5.72443	6.75741	19.428	8.11351	7.28503	0.711368
63	5	2018	Wenzhou	0	1	0	1	0	0	4.16094e+07	4.13469	0.262955	0.172776	0.0454322	0.899101	4.17523	0.3962	0.5802	5.81027	6.9048	19.4032	8.08902	7.42144	0.742704
63	6	2019	Wenzhou	0	1	0	1	0	0	4.11478e+07	4.08674	0.262955	0.168011	0.0441792	0.52739	4.26584	0.4257	0.5514	5.90151	7.05008	19.2434	7.80914	7.45979	1.23072
63	7	2020	Wenzhou	0	1	0	1	0	0	4.05835e+07	4.08923	0.262955	0.215989	0.0567954	0.456621	4.27341	0.4125	0.5643	5.8573	7.21269	19.73	7.79512	7.13815	1.24558
63	8	2021	Wenzhou	0	1	0	1	0	0	4.41754e+07	4.03851	0.262955	0.167457	0.0440336	0.399145	4.36792	0.4207	0.5575	5.94219	7.36235	19.8124	7.84976	7.52017	1.26862
63	9	2022	Wenzhou	0	1	0	1	0	0	4.38195e+07	4.08291	0.262955	0.244102	0.0641878	0.563852	4.42013	0.421	0.5569	5.97739	7.49721	19.4608	8.06238	7.26334	1.28266
63	10	2023	Wenzhou	0	1	0	1	0	0	5.43869e+07	4.03772	0.262955	0.327375	0.0860847	0.555985	4.49782	0.4131	0.5663	6.05375	7.64073	19.7587	7.91769	7.1284	1.29092
64	1	2014	Lishui	0	0	0	0	1	1	6.72261e+06	4.28952	0.292373	0.126387	0.0369521	1.63934	3.90114	0.4807	0.4351	3.86357	4.94485	18.6512	6.99031	7.61263	0.857949
64	2	2015	Lishui	0	0	0	0	1	1	6.85782e+06	4.18064	0.292373	0.138867	0.0406008	2.60922	3.94499	0.4567	0.4605	3.94986	5.00516	18.7377	6.91048	7.73741	0.879079
64	3	2016	Lishui	0	0	0	0	1	1	6.83829e+06	4.08365	0.292373	0.144821	0.0423418	2.39243	4.02959	0.449	0.472	4.04592	5.03919	19.2473	6.87749	7.69599	0.888224
64	4	2017	Lishui	0	0	0	0	1	1	6.91005e+06	4.11515	0.292373	0.152527	0.0445947	1.94381	4.05178	0.43165	0.4951	4.15255	5.14869	19.2139	6.74735	7.43368	0.89945
64	5	2018	Lishui	0	0	0	0	1	1	7.30032e+06	4.04558	0.292373	0.131176	0.0383522	1.79357	4.15279	0.4143	0.5182	4.22378	5.25873	19.1777	6.53012	7.38688	0.896139
64	6	2019	Lishui	0	0	0	0	1	1	7.29682e+06	3.98387	0.292373	0.128665	0.0376181	1.81885	4.20374	0.3868	0.5452	4.30129	5.40845	19.0978	6.33928	7.57075	0.907699
64	7	2020	Lishui	0	0	0	0	1	1	7.01189e+06	3.92094	0.292373	0.145586	0.0425654	1.27982	4.12408	0.3604	0.5714	4.28701	5.62175	19.433	5.99302	7.4076	0.914848
64	8	2021	Lishui	0	0	0	0	1	1	7.27583e+06	3.88176	0.292373	0.13016	0.0380552	1.22066	4.22099	0.3725	0.5643	4.34753	5.79231	19.4375	6.7967	7.54572	0.919994
64	9	2022	Lishui	0	0	0	0	1	1	7.14454e+06	3.91902	0.292373	0.196755	0.0575259	0.876908	4.28788	0.3856	0.5501	4.38806	5.97622	19.1644	7.10702	7.3565	0.876122
64	10	2023	Lishui	0	0	0	0	1	1	7.97945e+06	3.94123	0.292373	0.262846	0.076849	0.867225	4.35553	0.3767	0.5647	4.46779	6.15609	19.3651	7.09761	7.24497	0.873227
65	1	2014	Quzhou	0	0	0	1	0	1	2.76213e+07	4.40089	0.426537	0.121133	0.0516678	1.18264	3.77826	0.5012	0.4247	3.91957	4.97981	17.6792	8.94513	7.7433	0.912344
65	2	2015	Quzhou	0	0	0	1	0	1	2.73545e+07	4.26922	0.426537	0.140222	0.05981	0.927383	3.98615	0.4666	0.4597	4.00912	5.06513	17.7031	8.99494	7.97525	0.925013
65	3	2016	Quzhou	0	0	0	1	0	1	2.72339e+07	4.22521	0.426537	0.130253	0.0555579	1.02738	4.06528	0.4511	0.4784	4.10974	5.10743	18.3124	8.76498	7.76734	0.94675
65	4	2017	Quzhou	0	0	0	1	0	1	2.67562e+07	4.2568	0.426537	0.15252	0.0650554	0.962537	4.11496	0.4505	0.4867	4.2164	5.25852	18.2735	8.64776	7.55192	0.950032
65	5	2018	Quzhou	0	0	0	1	0	1	2.76011e+07	4.16706	0.426537	0.131143	0.0559372	0.906404	4.20374	0.4499	0.495	4.27313	5.4117	18.1853	8.49142	7.42037	0.950707
65	6	2019	Quzhou	0	0	0	1	0	1	2.78349e+07	4.14663	0.426537	0.138047	0.0588821	0.707676	4.2639	0.4137	0.5311	4.32688	5.54313	18.2045	8.44184	7.66472	0.962804
65	7	2020	Quzhou	0	0	0	1	0	1	2.80463e+07	4.0368	0.426537	0.151202	0.0644934	0.710326	4.27933	0.4027	0.5412	4.31991	5.71378	18.3632	8.05661	7.6619	0.979198
65	8	2021	Quzhou	0	0	0	1	0	1	2.86784e+07	4.07338	0.426537	0.136761	0.0583337	0.961176	4.40884	0.4323	0.5208	4.42982	5.87631	18.7649	8.49155	7.54221	0.981642
65	9	2022	Quzhou	0	0	0	1	0	1	2.76444e+07	4.11679	0.426537	0.211395	0.0901678	0.848956	4.47214	0.4363	0.5172	4.47513	6.05594	18.3985	8.67846	7.44817	0.987564
65	10	2023	Quzhou	0	0	0	1	0	1	2.88903e+07	4.12188	0.426537	0.302483	0.12902	0.715137	4.52896	0.4276	0.5295	4.5755	6.22315	18.4899	8.36163	7.39949	0.993103
66	1	2014	Xuancheng	0	1	0	1	0	0	1.30194e+07	4.36289	0.503686	0.0978681	0.0492948	0.688705	3.57588	0.514	0.3575	3.62537	4.41977	15.3742	10.3282	7.47854	0.860798
66	2	2015	Xuancheng	0	1	0	1	0	0	1.55982e+07	4.32565	0.503686	0.111014	0.0559159	0.533713	3.62727	0.4872	0.3879	3.7436	4.50016	15.2511	11.3907	7.76566	0.943629
66	3	2016	Xuancheng	0	1	0	1	0	0	1.55416e+07	4.32157	0.503686	0.115831	0.0583426	0.697007	3.70721	0.4747	0.4047	3.8625	4.64569	15.9171	11.076	7.84523	0.969707
66	4	2017	Xuancheng	0	1	0	1	0	0	1.55752e+07	4.3746	0.503686	0.11738	0.0591225	0.779183	3.81699	0.4809	0.4074	3.97314	4.80911	15.9263	10.8543	7.48638	0.992528
66	5	2018	Xuancheng	0	1	0	1	0	0	1.61559e+07	4.27561	0.503686	0.111386	0.0561037	0.928306	3.91332	0.4871	0.4101	3.95361	4.92809	15.9681	10.675	7.47221	0.976529
66	6	2019	Xuancheng	0	1	0	1	0	0	1.61552e+07	4.25081	0.503686	0.102125	0.0514389	0.619296	4.07446	0.473	0.4312	4.11616	5.01359	15.9986	10.2595	7.33726	1.02501
66	7	2020	Xuancheng	0	1	0	1	0	0	1.62451e+07	4.16016	0.503686	0.1178	0.0593342	0.488912	4.16358	0.4717	0.4275	4.13776	5.17123	15.9499	10.0852	7.64327	1.33696
66	8	2021	Xuancheng	0	1	0	1	0	0	1.69617e+07	4.1331	0.503686	0.109088	0.054946	1.03946	4.29794	0.4858	0.4204	4.32697	5.32338	16.4812	10.2329	7.44464	1.34768
66	9	2022	Xuancheng	0	1	0	1	0	0	1.63608e+07	4.16153	0.503686	0.16162	0.0814056	1.06105	4.34189	0.4896	0.4166	4.35176	5.48444	16.2361	9.97564	7.17963	1.34711
66	10	2023	Xuancheng	0	1	0	1	0	0	1.72065e+07	4.13347	0.503686	0.231726	0.116717	0.824742	4.36129	0.4644	0.4435	4.44468	5.64165	16.3385	9.92919	7.18516	1.35548
67	1	2014	Suzhou (Anhui)	0	0	0	1	0	0	1.67323e+07	4.494	0.549471	0.0805739	0.044273	0.135014	3.03951	0.4194	0.3529	3.53874	4.22931	15.4829	8.19446	6.88365	1.3613
67	2	2015	Suzhou (Anhui)	0	0	0	1	0	0	1.6028e+07	4.4828	0.549471	0.0897331	0.0493057	0.262525	3.10973	0.3794	0.4035	3.74832	4.39252	15.2169	8.26246	7.00622	1.4474
67	3	2016	Suzhou (Anhui)	0	0	0	1	0	0	1.58108e+07	4.59501	0.549471	0.0877417	0.0482115	0.497989	3.18924	0.3794	0.4282	3.86477	4.5843	15.6904	8.38662	6.97854	1.5899
67	4	2017	Suzhou (Anhui)	0	0	0	1	0	0	1.59065e+07	4.68557	0.549471	0.103381	0.0568047	0.475796	3.26025	0.3739	0.4521	3.9772	4.82695	16.0253	8.08165	6.95462	1.65721
67	5	2018	Suzhou (Anhui)	0	0	0	1	0	0	1.84706e+07	4.6013	0.549471	0.0870249	0.0478177	0.901601	3.35888	0.3684	0.476	4.0152	5.04488	15.8607	8.19234	7.11138	1.75591
67	6	2019	Suzhou (Anhui)	0	0	0	1	0	0	1.82896e+07	4.55579	0.549471	0.0689184	0.0378687	1.15877	3.54884	0.3589	0.4957	4.65199	5.24485	16.0346	7.77577	6.69632	1.93048
67	7	2020	Suzhou (Anhui)	0	0	0	1	0	0	1.82109e+07	4.46628	0.549471	0.0792899	0.0435675	0.844595	3.64722	0.3521	0.4963	4.6845	5.45191	15.9378	7.654	6.98883	2.13804
67	8	2021	Suzhou (Anhui)	0	0	0	1	0	0	1.926e+07	4.41801	0.549471	0.0782433	0.0429924	1.23551	3.70593	0.3547	0.4922	4.81991	5.57454	16.1993	8.19431	7.03926	2.13925
67	9	2022	Suzhou (Anhui)	0	0	0	1	0	0	1.89345e+07	4.41867	0.549471	0.118932	0.0653499	1.04512	3.73469	0.3468	0.5011	4.8073	5.7149	16.3146	7.90989	6.716	2.13814
67	10	2023	Suzhou (Anhui)	0	0	0	1	0	0	1.96707e+07	4.39571	0.549471	0.163744	0.0899725	0.929887	3.77016	0.3226	0.5297	4.87701	5.84034	16.3633	7.93014	6.81383	2.13985
68	1	2014	Chuzhou	0	1	0	0	0	0	1.75169e+07	4.52596	0.545341	0.0990837	0.0540344	0.513102	3.41976	0.5362	0.2875	3.70475	4.64232	15.8689	9.22519	7.13477	1.23106
68	2	2015	Chuzhou	0	1	0	0	0	0	1.74565e+07	4.45136	0.545341	0.106574	0.0581191	0.788955	3.48535	0.5322	0.2981	3.8221	4.78944	15.7586	9.34387	7.37654	1.23073
68	3	2016	Chuzhou	0	1	0	0	0	0	1.71778e+07	4.5123	0.545341	0.120026	0.0654553	0.79984	3.56391	0.4971	0.3444	3.94188	4.96147	16.1698	9.49544	7.44922	1.27871
68	4	2017	Chuzhou	0	1	0	0	0	0	1.69062e+07	4.52609	0.545341	0.10882	0.0593441	0.564878	3.67673	0.50665	0.35285	4.05073	5.13533	16.5215	9.19252	7.18907	1.30024
68	5	2018	Chuzhou	0	1	0	0	0	0	1.75209e+07	4.51697	0.545341	0.147912	0.0806622	0.997677	3.78417	0.5162	0.3613	4.15741	5.3207	16.4692	9.32123	7.39029	1.32739
68	6	2019	Chuzhou	0	1	0	0	0	0	1.74929e+07	4.45834	0.545341	0.0844685	0.0460642	0.691857	4.25461	0.4908	0.4235	4.73428	5.4894	16.4783	8.84443	6.84652	1.36335
68	7	2020	Chuzhou	0	1	0	0	0	0	1.78745e+07	4.33411	0.545341	0.100291	0.054693	0.528701	4.33188	0.4875	0.4228	4.77287	5.70967	16.4473	8.70849	7.22353	1.51213
68	8	2021	Chuzhou	0	1	0	0	0	0	1.83076e+07	4.31668	0.545341	0.0910285	0.0496415	0.686813	4.43394	0.4893	0.425	5.00764	5.83377	16.8569	9.15233	7.10359	1.51813
68	9	2022	Chuzhou	0	1	0	0	0	0	1.75671e+07	4.33348	0.545341	0.146474	0.0798782	0.932018	4.49758	0.5008	0.4156	5.04727	5.99713	16.8624	8.88045	6.75485	1.52397
68	10	2023	Chuzhou	0	1	0	0	0	0	1.85076e+07	4.29977	0.545341	0.219524	0.119716	0.706906	4.53609	0.4925	0.4295	5.13247	6.16348	16.7788	8.71736	6.8728	1.5364
69	1	2014	Chizhou	0	1	0	1	0	1	1.71018e+07	4.17973	0.298004	0.072002	0.0214569	0.691742	3.59091	0.4714	0.396	2.87002	3.83264	15.2412	10.6409	7.6103	0.952369
69	2	2015	Chizhou	0	1	0	1	0	1	1.69601e+07	4.03387	0.298004	0.097733	0.0291248	0.789889	3.63795	0.4614	0.4091	2.9856	3.86796	15.2889	11.1411	7.8334	1.01425
69	3	2016	Chizhou	0	1	0	1	0	1	1.65727e+07	4.31137	0.298004	0.107725	0.0321026	1.10854	3.71159	0.4377	0.4415	3.1004	3.92268	15.724	11.0594	7.91465	1.03786
69	4	2017	Chizhou	0	1	0	1	0	1	1.62931e+07	4.48227	0.298004	0.107835	0.0321353	0.707676	3.76533	0.4303	0.4546	3.21373	4.02622	15.8242	10.8156	7.65686	1.04536
69	5	2018	Chizhou	0	1	0	1	0	1	1.66761e+07	4.37824	0.298004	0.104204	0.0310532	0.762538	3.84727	0.4229	0.4677	3.24064	4.11045	15.8541	10.7588	7.61355	1.03989
69	6	2019	Chizhou	0	1	0	1	0	1	1.66774e+07	4.40453	0.298004	0.0973787	0.0290193	0.853811	4.02922	0.4415	0.4573	3.68457	4.22784	15.9415	10.499	7.42943	1.12263
69	7	2020	Chizhou	0	1	0	1	0	1	1.68778e+07	4.18459	0.298004	0.111595	0.0332558	0.541516	4.17197	0.4407	0.458	3.70458	4.45001	15.7629	10.2228	7.75227	1.12394
69	8	2021	Chizhou	0	1	0	1	0	1	1.706e+07	4.20645	0.298004	0.105262	0.0313684	0.936252	4.32003	0.4602	0.4462	3.86576	4.62051	16.2444	10.718	7.5194	1.13002
69	9	2022	Chizhou	0	1	0	1	0	1	1.64552e+07	4.27341	0.298004	0.159289	0.0474688	1.96108	4.39598	0.4661	0.4429	3.84083	4.82492	16.02	11.1058	7.27331	1.13823
69	10	2023	Chizhou	0	1	0	1	0	1	1.73313e+07	4.26225	0.298004	0.217284	0.0647514	1.16979	4.4297	0.4396	0.4729	3.88413	4.99194	16.0785	10.9457	7.36589	1.13871
70	1	2014	Fuyang	0	0	1	0	0	0	2.02874e+07	4.37555	0.536439	0.0405767	0.021767	0.335046	2.72805	0.4244	0.3426	4.09169	4.56561	15.9732	8.13613	6.98352	1.28007
70	2	2015	Fuyang	0	0	1	0	0	0	2.01886e+07	4.35012	0.536439	0.0499205	0.0267793	0.644444	2.78012	0.4074	0.3667	4.2117	4.77656	15.7657	8.43872	6.9826	1.33372
70	3	2016	Fuyang	0	0	1	0	0	0	2.59479e+07	4.52755	0.536439	0.0621658	0.0333482	0.968567	2.87028	0.3979	0.3865	4.32991	5.05613	16.2041	8.56576	7.15679	1.50504
70	4	2017	Fuyang	0	0	1	0	0	0	2.58782e+07	4.61703	0.536439	0.0625424	0.0335502	1.24005	2.97226	0.40845	0.39545	4.44502	5.32565	16.4978	8.22591	7.27673	1.60239
70	5	2018	Fuyang	0	0	1	0	0	0	2.64042e+07	4.5316	0.536439	0.0691831	0.0371125	1.1002	3.07218	0.419	0.4044	4.56664	5.57712	16.4776	8.70672	7.33611	1.77021
70	6	2019	Fuyang	0	0	1	0	0	0	2.64091e+07	4.58996	0.536439	0.0616671	0.0330806	0.991061	3.4921	0.382	0.4885	5.17874	5.76682	16.7854	8.33838	6.70187	1.84424
70	7	2020	Fuyang	0	0	1	0	0	0	2.65053e+07	4.47357	0.536439	0.0719757	0.0386106	0.584795	3.53803	0.3708	0.4895	5.21306	5.9257	16.6671	7.96629	7.09803	2.09666
70	8	2021	Fuyang	0	0	1	0	0	0	2.79661e+07	4.41864	0.536439	0.0676518	0.0362911	0.838509	3.62498	0.3747	0.4893	5.407	6.04052	16.9854	8.59434	6.97195	2.10308
70	9	2022	Fuyang	0	0	1	0	0	0	3.0923e+07	4.4397	0.536439	0.110917	0.0595004	1.11012	3.67991	0.3777	0.488	5.43656	6.15304	17.1103	8.74948	6.74821	2.10605
70	10	2023	Fuyang	0	0	1	0	0	0	3.55811e+07	4.46108	0.536439	0.172738	0.0926636	0.641652	3.71284	0.3518	0.5179	5.52231	6.26834	17.1337	8.80057	6.87477	2.11
71	1	2014	Liu'an	0	0	1	1	0	1	2.02644e+07	4.4114	0.339586	0.0618199	0.0209932	0.860215	2.95548	0.4747	0.3289	3.9269	4.56242	16.097	7.56626	7.26207	1.21854
71	2	2015	Liu'an	0	0	1	1	0	1	1.96372e+07	4.38519	0.339586	0.0626559	0.0212771	0.98936	3.06917	0.4608	0.3617	3.88094	4.68395	16.0827	7.78345	7.37958	1.2099
71	3	2016	Liu'an	0	0	1	1	0	1	1.91656e+07	4.3312	0.339586	0.0759963	0.0258073	1.11695	3.14837	0.4427	0.3739	3.99169	4.78147	16.5062	7.9395	7.55744	1.29817
71	4	2017	Liu'an	0	0	1	1	0	1	1.93717e+07	4.40244	0.339586	0.181619	0.0616751	0.913068	3.19483	0.4244	0.40755	4.10233	5.03528	16.7181	7.56737	7.33993	1.39248
71	5	2018	Liu'an	0	0	1	1	0	1	1.89437e+07	4.42964	0.339586	0.176018	0.0597731	1.41407	3.28582	0.4061	0.4412	4.20241	5.21868	16.6199	7.7317	7.42979	1.42975
71	6	2019	Liu'an	0	0	1	1	0	1	1.90704e+07	4.34791	0.339586	0.136196	0.0462502	0.596383	3.50766	0.3614	0.5047	4.51201	5.39368	16.7954	7.43962	6.8756	1.58475
71	7	2020	Liu'an	0	0	1	1	0	1	1.88087e+07	4.32515	0.339586	0.163953	0.0556761	0.892193	3.63492	0.3635	0.4934	4.53801	5.56202	16.9131	7.10257	7.52082	1.62345
71	8	2021	Liu'an	0	0	1	1	0	1	1.96047e+07	4.26114	0.339586	0.15934	0.0541097	0.778532	3.77712	0.3879	0.4795	4.74985	5.69374	17.0794	7.36216	7.22709	1.62695
71	9	2022	Liu'an	0	0	1	1	0	1	1.94072e+07	4.2962	0.339586	0.229454	0.0779192	0.745105	3.82085	0.3915	0.4749	4.77343	5.82678	17.1769	7.73567	6.88749	1.63789
71	10	2023	Liu'an	0	0	1	1	0	1	2.07632e+07	4.20613	0.339586	0.327365	0.111168	0.908193	3.88078	0.3901	0.4811	4.85509	5.94936	17.1405	7.55237	6.98539	1.64941
72	1	2014	Bengbu	0	0	0	0	1	0	8.44148e+06	4.52596	0.0741279	0.0745446	0.00552584	0.45302	3.57072	0.519	0.326	3.92507	4.19362	15.6842	9.07226	7.02769	1.3023
72	2	2015	Bengbu	0	0	0	0	1	0	8.22543e+06	4.48882	0.0741279	0.0886984	0.00657503	0.593788	3.64459	0.4796	0.3699	4.04419	4.78038	15.5249	9.12347	7.17903	1.48087
72	3	2016	Bengbu	0	0	0	0	1	0	8.1852e+06	4.49266	0.0741279	0.0970368	0.00719313	0.977753	3.73421	0.4395	0.4161	4.1651	4.94174	15.9472	9.21302	7.20011	1.551
72	4	2017	Bengbu	0	0	0	0	1	0	8.24921e+06	4.56987	0.0741279	0.0958376	0.00710424	0.780891	3.83369	0.44205	0.42515	4.28377	5.05343	16.3985	8.66191	7.10293	1.59603
72	5	2018	Bengbu	0	0	0	0	1	0	1.15533e+07	4.54378	0.0741279	0.0894836	0.00663324	0.892857	3.92518	0.4446	0.4342	4.41092	5.19404	16.3293	8.53171	7.28872	1.58814
72	6	2019	Bengbu	0	0	0	0	1	0	1.14439e+07	4.47474	0.0741279	0.0834046	0.00618261	0.530314	4.10213	0.4112	0.475	4.78925	5.33886	16.4588	8.17685	6.74015	1.5915
72	7	2020	Bengbu	0	0	0	0	1	0	1.13969e+07	4.37662	0.0741279	0.0964895	0.00715256	0.60855	4.14645	0.4009	0.4767	4.78958	5.45905	16.3704	8.31329	7.06781	1.85986
72	8	2021	Bengbu	0	0	0	0	1	0	1.21802e+07	4.37119	0.0741279	0.0899217	0.00666571	0.788271	4.09629	0.3389	0.5244	4.85785	5.55244	16.7292	8.91344	6.95798	1.87464
72	9	2022	Bengbu	0	0	0	0	1	0	1.2052e+07	4.3871	0.0741279	0.135996	0.0100811	0.885902	4.10659	0.3289	0.5273	4.83329	5.69443	16.7798	8.69776	6.7169	1.86271
72	10	2023	Bengbu	0	0	0	0	1	0	1.27347e+07	4.2204	0.0741279	0.185244	0.0137317	0.569842	4.16514	0.3227	0.5448	4.90351	5.85368	16.734	8.51033	6.78057	1.86574
73	1	2014	Ma'anshan	0	1	0	1	0	1	5.74355e+07	4.56997	0.618019	0.0987527	0.061031	0.569395	4.09586	0.6234	0.3188	3.62042	4.70351	16.4091	9.03051	7.24276	1.72611
73	2	2015	Ma'anshan	0	1	0	1	0	1	5.29897e+07	4.49822	0.618019	0.099382	0.0614199	0.748216	4.10762	0.5666	0.3752	3.73421	4.77424	16.2194	9.89823	7.60249	1.73084
73	3	2016	Ma'anshan	0	1	0	1	0	1	5.14404e+07	4.40465	0.618019	0.128889	0.0796557	1.04895	4.18712	0.554	0.3899	3.85148	4.89893	16.6343	10.0685	7.70135	1.755
73	4	2017	Ma'anshan	0	1	0	1	0	1	5.18508e+07	4.5144	0.618019	0.134203	0.0829402	0.674157	4.3136	0.54495	0.40435	3.96926	4.99952	16.8141	9.76178	7.29541	1.77303
73	5	2018	Ma'anshan	0	1	0	1	0	1	5.50693e+07	4.48038	0.618019	0.125542	0.0775876	1.28539	4.41516	0.5359	0.4188	4.07745	5.08785	16.8801	9.81616	7.39634	1.78365
73	6	2019	Ma'anshan	0	1	0	1	0	1	5.6401e+07	4.45853	0.618019	0.121124	0.0748566	0.845535	4.49833	0.4895	0.4659	4.35025	5.21219	16.8832	9.3241	6.93635	1.81106
73	7	2020	Ma'anshan	0	1	0	1	0	1	5.47073e+07	4.25813	0.618019	0.142614	0.0881384	1.00167	4.61523	0.4783	0.4765	4.37675	5.41319	16.8105	9.13225	7.41671	1.91035
73	8	2021	Ma'anshan	0	1	0	1	0	1	5.79184e+07	4.28869	0.618019	0.137714	0.08511	1.24187	4.72748	0.4945	0.4629	4.54101	5.53602	17.3275	9.43586	7.19521	1.91702
73	9	2022	Ma'anshan	0	1	0	1	0	1	5.8016e+07	4.33891	0.618019	0.211462	0.130688	1.4807	4.75439	0.4916	0.4649	4.56251	5.67015	17.2659	9.19921	6.89849	1.92368
73	10	2023	Ma'anshan	0	1	0	1	0	1	6.14119e+07	4.33327	0.618019	0.283844	0.175421	0.924341	4.77382	0.4652	0.4927	4.65173	5.81546	17.1138	8.93361	6.96084	1.93011
74	1	2014	Huaibei	0	0	0	1	0	0	2.28772e+07	4.57978	0.169868	0.0885847	0.0150477	0.298253	3.56456	0.6342	0.2895	3.09005	4.19768	15.6768	7.94695	6.89384	1.38161
74	2	2015	Huaibei	0	0	0	1	0	0	2.40219e+07	4.54946	0.169868	0.0927493	0.0157552	0.708789	3.55698	0.581	0.341	3.34411	4.25097	15.3524	8.19811	6.98173	1.43892
74	3	2016	Huaibei	0	0	0	1	0	0	2.64135e+07	4.53242	0.169868	0.12298	0.0208905	0.718735	3.59531	0.5634	0.3595	3.4527	4.37639	15.8505	8.35051	6.98759	1.55819
74	4	2017	Huaibei	0	0	0	1	0	0	2.7023e+07	4.68417	0.169868	0.107471	0.0182559	0.636206	3.72954	0.55575	0.37255	3.56424	4.46395	16.1467	8.07671	6.98842	1.58081
74	5	2018	Huaibei	0	0	0	1	0	0	2.82693e+07	4.62948	0.169868	0.0995427	0.0169092	0.849407	3.78333	0.5481	0.3856	3.47964	4.54022	15.983	8.27202	7.12511	1.59759
74	6	2019	Huaibei	0	0	0	1	0	0	2.80619e+07	4.61763	0.169868	0.0928637	0.0157746	0.526316	3.86397	0.4273	0.5051	3.81756	4.68203	16.2138	7.82975	6.66664	1.60416
74	7	2020	Huaibei	0	0	0	1	0	0	2.77144e+07	4.49121	0.169868	0.106752	0.0181338	0.547994	4.03709	0.4173	0.5112	3.83039	4.85086	16.1664	7.54367	6.9976	1.87632
74	8	2021	Huaibei	0	0	0	1	0	0	2.91992e+07	4.42009	0.169868	0.103527	0.017586	0.608108	4.12744	0.4203	0.5086	3.9537	4.95554	16.4102	8.07894	7.02083	1.90879
74	9	2022	Huaibei	0	0	0	1	0	0	3.5746e+07	4.45887	0.169868	0.147197	0.0250041	1.1759	4.19571	0.4378	0.4938	3.90171	5.07203	16.5139	7.95188	6.71824	1.9595
74	10	2023	Huaibei	0	0	0	1	0	0	3.65254e+07	4.39111	0.169868	0.172537	0.0293086	0.698603	4.25042	0.4284	0.506	3.96007	5.18975	16.5336	7.97912	6.82901	1.97629
75	1	2014	Anqing	0	1	1	0	1	0	1.83438e+07	4.37555	0.380526	0.0801169	0.0304866	0.484379	3.36065	0.5276	0.3349	4.09461	4.83604	15.9802	9.14234	7.47819	1.09142
75	2	2015	Anqing	0	1	1	0	1	0	2.68996e+07	4.32881	0.380526	0.0875134	0.0333012	0.631988	3.43724	0.5036	0.3653	4.10821	4.96169	16.0374	9.53495	7.66541	1.29814
75	3	2016	Anqing	0	1	1	0	1	0	2.67325e+07	4.40535	0.380526	0.0983224	0.0374143	0.625	3.50538	0.4749	0.3997	4.22198	4.99817	16.3963	9.72404	7.81949	1.34547
75	4	2017	Anqing	0	1	1	0	1	0	2.74076e+07	4.41765	0.380526	0.0959943	0.0365284	0.702905	3.60897	0.4868	0.39835	4.3362	5.13896	16.5759	9.40694	7.55894	1.4008
75	5	2018	Anqing	0	1	1	0	1	0	3.38773e+07	4.41905	0.380526	0.0944287	0.0359326	1.01356	3.71572	0.4987	0.397	4.40046	5.28273	16.6021	9.52851	7.55765	1.44874
75	6	2019	Anqing	0	1	1	0	1	0	3.44497e+07	4.42364	0.380526	0.0802754	0.0305469	0.862069	3.92344	0.4492	0.4598	4.69538	5.4096	16.6441	9.38184	7.18939	1.54026
75	7	2020	Anqing	0	1	1	0	1	0	3.41596e+07	4.22504	0.380526	0.0954965	0.036339	0.846891	4.07217	0.4323	0.4704	4.72596	5.56618	16.5728	8.93723	7.6732	1.91963
75	8	2021	Anqing	0	1	1	0	1	0	3.60735e+07	4.19421	0.380526	0.0918349	0.0349456	0.949706	4.15429	0.4373	0.4671	4.85527	5.70792	17.0091	8.94263	7.35661	1.94401
75	9	2022	Anqing	0	1	1	0	1	0	3.53562e+07	4.29662	0.380526	0.14449	0.0549821	0.956669	4.19675	0.4391	0.466	4.87286	5.85348	16.952	9.58072	7.10574	1.94571
75	10	2023	Anqing	0	1	1	0	1	0	3.68886e+07	4.25344	0.380526	0.201726	0.0767622	0.94053	4.24252	0.4253	0.4856	4.94815	5.98584	16.9652	9.09645	7.23405	1.96233
76	1	2014	Huangshan	0	0	0	1	0	1	3.81605e+06	3.99423	0.489111	0.104076	0.0509046	0.853278	3.61915	0.4617	0.4306	3.23237	3.9631	12.845	13.6828	7.77317	0.638116
76	2	2015	Huangshan	0	0	0	1	0	1	4.07757e+06	3.94236	0.489111	0.113441	0.0554854	0.859331	3.65827	0.3989	0.4973	3.33628	4.03656	12.9749	14.1942	8.03316	0.692276
76	3	2016	Huangshan	0	0	0	1	0	1	4.00834e+06	3.90911	0.489111	0.11786	0.0576466	0.964873	3.73541	0.3887	0.5135	3.44399	4.10946	13.8202	13.4169	8.00844	0.716574
76	4	2017	Huangshan	0	0	0	1	0	1	4.01301e+06	3.99843	0.489111	0.124939	0.0611089	0.74454	3.78988	0.36885	0.5403	3.55195	4.27162	13.7609	13.2562	7.76651	0.731246
76	5	2018	Huangshan	0	0	0	1	0	1	4.21599e+06	3.81103	0.489111	0.120775	0.0590727	0.834128	3.88319	0.349	0.5671	3.63083	4.41775	13.6858	12.8373	7.65824	0.733726
76	6	2019	Huangshan	0	0	0	1	0	1	4.13836e+06	4.02432	0.489111	0.113977	0.0557476	0.623462	4.05791	0.3464	0.5782	3.82041	4.55645	13.8727	12.4406	7.69767	0.760694
76	7	2020	Huangshan	0	0	0	1	0	1	4.08002e+06	3.974	0.489111	0.132839	0.0649731	1.34947	4.15795	0.3471	0.5741	3.83363	4.69076	13.6625	12.4531	7.89329	0.796756
76	8	2021	Huangshan	0	0	0	1	0	1	4.19362e+06	3.87559	0.489111	0.122653	0.0599909	1.46133	4.27567	0.3584	0.5664	3.97794	4.81763	14.1622	12.8818	7.72325	0.797685
76	9	2022	Huangshan	0	0	0	1	0	1	4.05205e+06	3.94426	0.489111	0.181922	0.08898	1.14201	4.3242	0.3544	0.5676	3.93084	4.97308	13.7249	12.9425	7.46195	0.801819
76	10	2023	Huangshan	0	0	0	1	0	1	4.51846e+06	3.922	0.489111	0.237292	0.116062	0.988293	4.37318	0.3439	0.5798	3.96765	5.07145	14.0815	13.424	7.5221	0.802645
77	1	2014	Bozhou	0	0	1	1	0	0	6.61277e+06	4.4941	0.346338	0.048511	0.0168012	0.565519	2.87746	0.3946	0.3853	3.65947	4.1616	15.9941	7.68226	6.94098	1.34257
77	2	2015	Bozhou	0	0	1	1	0	0	6.71573e+06	4.47345	0.346338	0.0626475	0.0216972	0.686813	2.93231	0.3927	0.4004	3.77593	4.36056	15.4819	8.60252	6.92531	1.41747
77	3	2016	Bozhou	0	0	1	1	0	0	8.66433e+06	4.50341	0.346338	0.0768856	0.0266284	0.510783	3.02582	0.3871	0.4157	3.89617	4.64103	16.0051	8.88319	7.05166	1.57892
77	4	2017	Bozhou	0	0	1	1	0	0	8.71485e+06	4.67471	0.346338	0.0711407	0.0246387	0.937115	3.10839	0.38805	0.431	3.96763	4.89576	16.3499	8.52048	7.06549	1.66154
77	5	2018	Bozhou	0	0	1	1	0	0	8.83374e+06	4.61509	0.346338	0.0747774	0.0258983	0.644719	3.20059	0.389	0.4463	4.07761	5.1137	16.3208	8.73714	7.17289	1.82772
77	6	2019	Bozhou	0	0	1	1	0	0	8.69089e+06	4.59906	0.346338	0.0592413	0.0205175	0.630871	3.50598	0.3555	0.5083	4.57149	5.29329	16.6407	8.22726	6.62766	1.91985
77	7	2020	Bozhou	0	0	1	1	0	0	8.64375e+06	4.5006	0.346338	0.0736375	0.0255035	0.533184	3.58784	0.3499	0.5083	4.59684	5.47242	16.5151	7.94168	6.98993	2.16524
77	8	2021	Bozhou	0	0	1	1	0	0	9.07863e+06	4.43003	0.346338	0.0702757	0.0243392	0.798702	3.67653	0.3452	0.517	4.77919	5.61419	16.754	8.53769	6.96355	2.16336
77	9	2022	Bozhou	0	0	1	1	0	0	9.0756e+06	4.45461	0.346338	0.108246	0.0374897	0.956113	3.74379	0.3486	0.515	4.77763	5.7424	16.893	8.47884	6.74458	2.14224
77	10	2023	Bozhou	0	0	1	1	0	0	9.68581e+06	4.42159	0.346338	0.152374	0.0527728	0.60859	3.80535	0.3485	0.5222	4.86874	5.86969	16.8987	8.48939	6.89002	2.14071
78	1	2014	Sanming	0	0	0	1	0	1	2.9232e+07	4.01608	0.204483	0.110423	0.0225796	1.0761	4.16806	0.5249	0.3241	3.70092	4.78221	19.0162	8.36114	7.53942	0.619464
78	2	2015	Sanming	0	0	0	1	0	1	2.82361e+07	3.95188	0.204483	0.1228	0.0251105	1.20174	4.21918	0.5109	0.342	3.79429	4.79339	19.1453	8.60969	7.72975	0.636447
78	3	2016	Sanming	0	0	0	1	0	1	2.78898e+07	3.88784	0.204483	0.14001	0.0286297	0.851946	4.29403	0.501	0.3509	3.87252	4.83983	19.3005	8.87219	7.85494	0.645811
78	4	2017	Sanming	0	0	0	1	0	1	2.75507e+07	3.94599	0.204483	0.136915	0.0279968	1.19622	4.42413	0.51345	0.3543	3.97675	4.87744	19.4671	8.79817	7.40919	0.660788
78	5	2018	Sanming	0	0	0	1	0	1	2.84006e+07	3.90824	0.204483	0.120158	0.0245703	1.13852	4.51531	0.5259	0.3577	4.07499	4.91814	19.296	8.48116	7.49794	0.665056
78	6	2019	Sanming	0	0	0	1	0	1	2.885e+07	3.84962	0.204483	0.109696	0.022431	1.05218	4.61156	0.5392	0.3442	4.36193	5.02607	19.5018	8.62459	7.50313	0.670281
78	7	2020	Sanming	0	0	0	1	0	1	2.87947e+07	3.81235	0.204483	0.122635	0.0250768	1.38317	4.68494	0.5189	0.3649	4.3589	5.13439	19.4581	8.79989	7.36606	0.670368
78	8	2021	Sanming	0	0	0	1	0	1	2.93254e+07	3.86264	0.204483	0.111661	0.0228328	1.25511	4.77788	0.509	0.381	4.44485	5.23767	19.6611	8.44331	7.2281	0.683623
78	9	2022	Sanming	0	0	0	1	0	1	2.83209e+07	3.85517	0.204483	0.168231	0.0344004	1.34639	4.83663	0.5083	0.3825	4.48105	5.34719	19.2815	8.84394	7.40617	0.697427
78	10	2023	Sanming	0	0	0	1	0	1	2.96366e+07	3.78919	0.204483	0.162738	0.0332772	1.04273	4.81333	0.4465	0.4355	4.51543	5.45931	19.5757	8.61355	7.36391	0.715785
79	1	2014	Nanping	0	0	0	1	0	1	1.58436e+07	3.96049	0.500546	0.118024	0.0590765	1.95463	3.85108	0.4411	0.3386	3.81109	4.61714	18.9953	6.5237	7.73555	0.57481
79	2	2015	Nanping	0	0	0	1	0	1	1.57513e+07	3.91505	0.500546	0.153349	0.0767581	1.45349	3.93049	0.4316	0.3525	3.91969	4.6924	19.1258	6.47188	7.85983	0.591857
79	3	2016	Nanping	0	0	0	1	0	1	1.4708e+07	3.83866	0.500546	0.138185	0.0691681	1.7094	4.0075	0.4214	0.3575	4.0194	4.76111	19.4244	6.6841	7.8809	0.594444
79	4	2017	Nanping	0	0	0	1	0	1	1.43628e+07	3.91186	0.500546	0.126532	0.063335	1.3696	4.10928	0.4271	0.38115	4.11946	4.86999	19.5502	6.58593	7.52529	0.601712
79	5	2018	Nanping	0	0	0	1	0	1	1.75766e+07	3.90308	0.500546	0.11026	0.05519	1.244	4.2011	0.4328	0.4048	4.21226	4.92851	19.4661	6.55619	7.44819	0.604642
79	6	2019	Nanping	0	0	0	1	0	1	2.06386e+07	3.83847	0.500546	0.103059	0.0515858	1.2116	4.30455	0.4173	0.4241	4.29131	5.03239	19.5501	6.34388	7.63309	0.609867
79	7	2020	Nanping	0	0	0	1	0	1	2.09379e+07	3.81531	0.500546	0.114585	0.0573549	1.3424	4.31619	0.3783	0.4574	4.25188	5.11988	19.6756	6.19172	7.49673	0.608219
79	8	2021	Nanping	0	0	0	1	0	1	2.16114e+07	3.79071	0.500546	0.104377	0.0522457	1.564	4.3715	0.3565	0.4802	4.33205	5.23182	19.8853	6.22243	7.49955	0.612747
79	9	2022	Nanping	0	0	0	1	0	1	2.05891e+07	3.8284	0.500546	0.159166	0.0796699	1.82939	4.42048	0.3549	0.4818	4.33724	5.33487	19.5927	6.35816	7.56305	0.617626
79	10	2023	Nanping	0	0	0	1	0	1	2.14168e+07	3.77488	0.500546	0.157937	0.0790549	1.37271	4.45399	0.3568	0.4751	4.43386	5.41949	19.7748	6.48314	7.4841	0.617618
80	1	2014	Ningde	0	0	0	1	0	0	1.9946e+07	4.13491	0.295995	0.111582	0.0330278	0.989876	3.87886	0.5128	0.3141	3.72575	4.88121	19.3149	8.51382	7.61647	0.797026
80	2	2015	Ningde	0	0	0	1	0	0	1.86455e+07	4.00598	0.295995	0.125065	0.0370187	0.811048	3.95136	0.5109	0.3189	3.84041	4.93613	19.3869	8.59051	7.69188	0.842105
80	3	2016	Ningde	0	0	0	1	0	0	1.82164e+07	3.9677	0.295995	0.132875	0.0393304	0.991962	4.03172	0.497	0.3268	3.93642	5.00391	19.8139	8.73613	7.77233	0.87333
80	4	2017	Ningde	0	0	0	1	0	0	1.84988e+07	4.09329	0.295995	0.152637	0.0451797	1.1636	4.12655	0.49785	0.3381	4.03439	5.05712	19.8472	8.78829	7.40156	0.878828
80	5	2018	Ningde	0	0	0	1	0	0	1.94159e+07	4.05382	0.295995	0.117782	0.0348627	0.799864	4.20287	0.4987	0.3494	4.11269	5.15811	19.804	8.56243	7.42237	0.900439
80	6	2019	Ningde	0	0	0	1	0	0	1.9431e+07	3.94529	0.295995	0.113257	0.0335236	0.671615	4.4338	0.5122	0.3599	4.44092	5.29879	19.7683	8.53008	7.45379	0.911181
80	7	2020	Ningde	0	0	0	1	0	0	1.90398e+07	3.976	0.295995	0.131767	0.0390025	0.729797	4.42534	0.5039	0.3717	4.41328	5.43646	20.0934	8.55429	7.24881	0.899055
80	8	2021	Ningde	0	0	0	1	0	0	2.169e+07	3.92048	0.295995	0.116649	0.0345275	0.758443	4.60551	0.5541	0.3316	4.47753	5.58783	20.2348	8.41329	7.46159	0.916683
80	9	2022	Ningde	0	0	0	1	0	0	2.16213e+07	3.91858	0.295995	0.18084	0.0535277	0.731707	4.72507	0.5763	0.315	4.51243	5.80566	19.851	8.65765	7.36655	0.932145
80	10	2023	Ningde	0	0	0	1	0	0	2.27678e+07	3.90943	0.295995	0.201278	0.0595774	0.519649	4.79264	0.5611	0.3336	4.53751	5.9887	20.1505	8.55806	7.33285	0.968138
81	1	2014	Zhangzhou	0	0	0	0	1	1	3.91724e+07	4.08479	0.180526	0.109793	0.0198205	0.960908	3.92563	0.4977	0.3624	4.23729	5.05581	21.1074	8.89547	7.30854	0.887112
81	2	2015	Zhangzhou	0	0	0	0	1	1	3.82446e+07	4.02555	0.180526	0.113039	0.0204064	1.33889	4.01764	0.4853	0.3806	4.35284	5.23157	21.4042	8.99836	7.53273	0.930901
81	3	2016	Zhangzhou	0	0	0	0	1	1	3.79778e+07	4.09046	0.180526	0.122728	0.0221555	1.18726	4.13029	0.4675	0.3995	4.47232	5.36631	21.318	9.02739	7.86755	0.971802
81	4	2017	Zhangzhou	0	0	0	0	1	1	3.7427e+07	4.19606	0.180526	0.133372	0.0240771	1.45046	4.25158	0.4728	0.40515	4.58745	5.50661	21.6081	9.27515	7.28521	0.956626
81	5	2018	Zhangzhou	0	0	0	0	1	1	3.80931e+07	4.18613	0.180526	0.119489	0.0215709	1.33971	4.34513	0.4781	0.4108	4.71097	5.56489	21.5335	8.95761	7.36817	0.974162
81	6	2019	Zhangzhou	0	0	0	0	1	1	3.84526e+07	4.10298	0.180526	0.113668	0.0205199	0.812819	4.5226	0.4882	0.4103	5.18534	5.67596	21.7605	9.05169	7.34334	0.977654
81	7	2020	Zhangzhou	0	0	0	0	1	1	3.89322e+07	4.02056	0.180526	0.128342	0.0231691	0.802304	4.48869	0.4525	0.4377	5.13412	5.84029	21.8655	9.31301	6.99922	1.00132
81	8	2021	Zhangzhou	0	0	0	0	1	1	3.9628e+07	4.05178	0.180526	0.112581	0.0203237	1.09864	4.59732	0.4898	0.4048	5.19549	5.99934	21.9774	9.1926	6.95334	0.991597
81	9	2022	Zhangzhou	0	0	0	0	1	1	3.83397e+07	4.01621	0.180526	0.169668	0.0306294	1.02041	4.72365	0.5012	0.3987	5.24924	6.14768	21.3376	9.33386	7.37335	1.02508
81	10	2023	Zhangzhou	0	0	0	0	1	1	4.11463e+07	3.98099	0.180526	0.169274	0.0305583	0.874243	4.72816	0.4704	0.425	5.33758	6.27714	21.7054	9.11646	7.29462	1.04756
82	1	2014	Longyan	0	0	0	1	1	1	3.49616e+07	3.9586	0.432338	0.119353	0.0516011	1.12851	4.13862	0.5405	0.3437	4.02534	4.86129	20.2544	6.54855	7.35507	0.71484
82	2	2015	Longyan	0	0	0	1	1	1	3.35541e+07	3.89977	0.432338	0.145401	0.0628623	0.969227	4.20265	0.5262	0.3584	4.15823	4.91314	20.4546	6.59099	7.64801	0.746053
82	3	2016	Longyan	0	0	0	1	1	1	3.37919e+07	3.91879	0.432338	0.173641	0.0750714	1.22959	4.28157	0.5101	0.372	4.28909	4.96577	20.42	6.67734	7.88924	0.750879
82	4	2017	Longyan	0	0	0	1	1	1	3.09885e+07	3.89737	0.432338	0.167478	0.0724073	1.17491	4.40986	0.49475	0.3953	4.39838	5.10115	20.6638	6.86576	7.36368	0.757278
82	5	2018	Longyan	0	0	0	1	1	1	3.1034e+07	3.91977	0.432338	0.125759	0.0543704	1.18135	4.50706	0.4794	0.4186	4.50802	5.21045	20.4788	6.6311	7.50588	0.764799
82	6	2019	Longyan	0	0	0	1	1	1	3.12738e+07	3.83592	0.432338	0.123727	0.0534918	0.75337	4.61982	0.4546	0.4377	4.87746	5.35814	20.734	6.65667	7.49301	0.773855
82	7	2020	Longyan	0	0	0	1	1	1	3.19529e+07	3.76949	0.432338	0.13103	0.0566493	1.28158	4.65917	0.4399	0.4486	4.83565	5.48611	20.8296	6.80952	7.2684	0.770262
82	8	2021	Longyan	0	0	0	1	1	1	3.23951e+07	3.84313	0.432338	0.10958	0.0473757	1.09326	4.72638	0.4289	0.4727	4.92474	5.61105	20.9652	6.7547	7.04318	0.775731
82	9	2022	Longyan	0	0	0	1	1	1	3.04307e+07	3.78229	0.432338	0.16826	0.0727451	1.10108	4.80173	0.4284	0.4777	4.96122	5.7492	20.3935	6.9523	7.40868	0.786929
82	10	2023	Longyan	0	0	0	1	1	1	3.08733e+07	3.74584	0.432338	0.167826	0.0725578	0.848861	4.8096	0.4036	0.4991	5.00199	5.85352	20.7191	6.88873	7.29126	0.794255
83	1	2014	Jingdezhen	0	1	0	1	0	0	5.90883e+06	4.21172	0.302774	0.0937216	0.0283765	0.340716	3.81635	0.581	0.3442	3.17757	3.74657	17.7816	6.66937	7.78261	0.895267
83	2	2015	Jingdezhen	0	1	0	1	0	0	5.68409e+06	4.17705	0.302774	0.10442	0.0316156	0.393082	3.85473	0.5668	0.3591	3.29438	3.91018	17.7561	6.55347	7.93423	0.895457
83	3	2016	Jingdezhen	0	1	0	1	0	0	5.61089e+06	4.18241	0.302774	0.110677	0.0335101	0.846623	3.93161	0.5553	0.371	3.40324	4.05061	18.191	6.15605	7.84206	0.912184
83	4	2017	Jingdezhen	0	1	0	1	0	0	5.75654e+06	4.17857	0.302774	0.100672	0.0304809	1.34869	3.85875	0.51525	0.41455	3.51433	4.23103	18.1997	5.94822	7.72116	0.915431
83	5	2018	Jingdezhen	0	1	0	1	0	0	5.90527e+06	4.02801	0.302774	0.0785474	0.0237821	0.959646	3.92638	0.4752	0.4581	3.52829	4.40404	18.211	6.21256	7.65568	0.908955
83	6	2019	Jingdezhen	0	1	0	1	0	0	5.81989e+06	3.99321	0.302774	0.0928136	0.0281016	0.843558	4.01147	0.4423	0.4916	3.63581	4.55604	18.356	5.78892	7.51279	0.908955
83	7	2020	Jingdezhen	0	1	0	1	0	0	5.6689e+06	3.87484	0.302774	0.106649	0.0322906	0.616414	4.07981	0.4316	0.4974	3.84529	4.7219	18.2419	6.05317	7.69429	1.04097
83	8	2021	Jingdezhen	0	1	0	1	0	0	6.04046e+06	3.896	0.302774	0.0979689	0.0296625	0.609607	4.07823	0.4419	0.4936	4.004	4.9008	18.4985	9.00378	7.58263	1.04113
83	9	2022	Jingdezhen	0	1	0	1	0	0	5.961e+06	3.96217	0.302774	0.162719	0.0492671	0.607829	4.29776	0.4475	0.4893	4.0484	5.06053	18.0481	9.39162	7.4708	1.03455
83	10	2023	Jingdezhen	0	1	0	1	0	0	6.31041e+06	3.91257	0.302774	0.239275	0.0724462	0.75522	4.30604	0.4307	0.5055	4.10448	5.21024	17.713	9.37054	7.46731	0.139681
84	1	2014	Pingxiang	0	1	1	1	0	1	2.21225e+07	4.45998	0.493053	0.0754569	0.0372042	0.764888	3.82575	0.5896	0.3428	3.28299	3.81046	18.0889	8.03979	7.53097	1.80031
84	2	2015	Pingxiang	0	1	1	1	0	1	2.71045e+07	4.4211	0.493053	0.0877547	0.0432677	0.823687	3.87397	0.567	0.3642	3.41134	3.98766	17.9397	8.51905	7.66261	1.81415
84	3	2016	Pingxiang	0	1	1	1	0	1	2.71892e+07	4.41444	0.493053	0.102013	0.0502979	1.1701	3.95757	0.55	0.3929	3.52069	4.12378	18.1258	9.06836	7.70824	1.85487
84	4	2017	Pingxiang	0	1	1	1	0	1	2.67688e+07	4.36487	0.493053	0.103692	0.0511258	0.589391	3.67341	0.50755	0.4345	3.63536	4.28202	18.2284	8.68312	7.53926	1.85696
84	5	2018	Pingxiang	0	1	1	1	0	1	2.71733e+07	4.27714	0.493053	0.104444	0.0514966	1.39316	3.95713	0.4651	0.4761	3.65022	4.44012	18.2361	9.00187	7.34821	1.8516
84	6	2019	Pingxiang	0	1	1	1	0	1	2.75425e+07	4.26605	0.493053	0.0877384	0.0432597	0.924731	3.87135	0.445	0.4818	3.47486	4.60175	18.2282	8.61897	7.61043	1.8516
84	7	2020	Pingxiang	0	1	1	1	0	1	2.80098e+07	4.10832	0.493053	0.104416	0.0514826	0.839329	3.97597	0.4361	0.4849	3.50344	4.78278	18.3212	9.05605	7.41279	2.43697
84	8	2021	Pingxiang	0	1	1	1	0	1	2.86199e+07	4.14226	0.493053	0.0984024	0.0485176	0.993321	4.11718	0.4495	0.4819	3.66303	4.91798	18.9128	8.64369	7.24797	2.45755
84	9	2022	Pingxiang	0	1	1	1	0	1	2.72383e+07	4.1543	0.493053	0.137125	0.06761	0.965274	4.16202	0.444	0.4862	3.71513	5.07042	18.7054	8.83084	7.34943	2.44294
84	10	2023	Pingxiang	0	1	1	1	0	1	2.77903e+07	4.09865	0.493053	0.182837	0.0901483	1.02736	4.15569	0.4128	0.5197	3.7808	5.21317	19.0227	8.58523	7.29079	2.37745
85	1	2014	Jiujiang	0	1	0	0	1	1	3.23394e+07	4.30886	0.575368	0.0809619	0.0465829	0.518969	3.61354	0.5534	0.3698	3.93617	4.81266	16.2931	8.29704	7.60033	1.02081
85	2	2015	Jiujiang	0	1	0	0	1	1	2.98059e+07	4.34585	0.575368	0.0943633	0.0542936	0.824176	3.67643	0.5332	0.3928	4.06295	4.97804	16.3089	8.88709	7.81802	0.986817
85	3	2016	Jiujiang	0	1	0	0	1	1	2.96637e+07	4.37564	0.575368	0.100391	0.0577619	1.01388	3.76903	0.5195	0.4077	4.18477	5.1674	16.6057	9.06058	7.8086	1.02313
85	4	2017	Jiujiang	0	1	0	0	1	1	2.98542e+07	4.38196	0.575368	0.102282	0.0588497	1.29585	4.00447	0.51215	0.41645	4.30299	5.33441	16.6395	8.68461	7.72757	1.06288
85	5	2018	Jiujiang	0	1	0	0	1	1	3.45318e+07	4.33807	0.575368	0.0958307	0.0551379	1.04128	4.0123	0.5048	0.4252	4.32029	5.52669	16.6242	8.66317	7.54604	1.01984
85	6	2019	Jiujiang	0	1	0	0	1	1	3.52688e+07	4.37809	0.575368	0.088665	0.051015	1.0334	4.15236	0.4838	0.4483	4.75419	5.68126	16.5947	8.53477	7.35656	1.06132
85	7	2020	Jiujiang	0	1	0	0	1	1	3.57396e+07	4.2301	0.575368	0.105148	0.0604987	0.582363	4.25334	0.4733	0.456	4.78424	5.85879	16.5567	8.64308	7.68784	1.31119
85	8	2021	Jiujiang	0	1	0	0	1	1	3.6834e+07	4.16923	0.575368	0.0986687	0.0567708	0.883039	4.40123	0.4778	0.4561	4.94721	5.99663	17.212	8.09672	7.41324	1.37236
85	9	2022	Jiujiang	0	1	0	0	1	1	3.57543e+07	4.22799	0.575368	0.145636	0.0837944	0.901352	4.48094	0.4784	0.4573	5.00123	6.12624	16.9696	8.71691	7.20931	1.36228
85	10	2023	Jiujiang	0	1	0	0	1	1	3.79233e+07	4.19291	0.575368	0.216284	0.124443	0.969529	4.43753	0.4329	0.4994	5.06106	6.22993	17.2051	8.52712	7.29415	1.34796
86	1	2014	Yingtan	0	1	0	0	0	0	1.01616e+07	4.24095	0.0673024	0.087431	0.00588432	1.13157	3.9705	0.6199	0.3017	2.7124	3.6317	18.4022	7.16581	7.73405	1.1339
86	2	2015	Yingtan	0	1	0	0	0	0	9.41744e+06	4.21366	0.0673024	0.091684	0.00617056	0.706638	4.01761	0.5938	0.329	2.84824	3.81046	18.3936	7.21981	7.93523	1.13961
86	3	2016	Yingtan	0	1	0	0	0	0	9.25083e+06	4.22925	0.0673024	0.117719	0.00792279	1.06249	4.09661	0.5818	0.3423	2.96868	3.97357	18.7445	7.24914	7.85644	1.17584
86	4	2017	Yingtan	0	1	0	0	0	0	9.51531e+06	4.24968	0.0673024	0.0955666	0.00643186	1.22549	4.16995	0.5661	0.36155	3.08067	4.09004	18.8125	7.18386	7.57047	1.17753
86	5	2018	Yingtan	0	1	0	0	0	0	9.84027e+06	4.21851	0.0673024	0.092151	0.00620198	0.885478	4.24739	0.5504	0.3808	3.09463	4.21693	18.7231	7.20108	7.53411	1.1726
86	6	2019	Yingtan	0	1	0	0	0	0	9.74015e+06	4.20822	0.0673024	0.085707	0.00576829	1.01184	4.38056	0.5276	0.4039	3.19584	4.35192	18.8223	6.99278	7.64432	1.1726
86	7	2020	Yingtan	0	1	0	0	0	0	9.56444e+06	4.10989	0.0673024	0.102617	0.00690638	0.458473	4.43247	0.5117	0.414	3.53549	4.57035	18.9001	7.10766	7.61936	1.53592
86	8	2021	Yingtan	0	1	0	0	0	0	1.04566e+07	4.01885	0.0673024	0.0956763	0.00643924	0.426105	4.59582	0.5236	0.4108	3.70185	4.75204	19.2324	7.53799	7.51473	1.53842
86	9	2022	Yingtan	0	1	0	0	0	0	1.04099e+07	4.05611	0.0673024	0.143577	0.00966311	0.542888	4.67387	0.5252	0.4117	3.7453	4.9354	18.9137	7.8345	7.49678	1.54007
86	10	2023	Yingtan	0	1	0	0	0	0	1.07324e+07	3.99224	0.0673024	0.201927	0.0135902	0.60638	4.7093	0.5153	0.4263	3.82159	5.13201	19.0522	7.68313	7.54311	1.51882
87	1	2014	Ganzhou	0	0	1	1	0	1	1.44304e+07	4.2112	0.652161	0.0728985	0.0475416	1.1804	3.07768	0.4575	0.3892	4.14248	5.25957	20.2958	5.9146	7.35538	0.744283
87	2	2015	Ganzhou	0	0	1	1	0	1	1.43136e+07	4.12085	0.652161	0.0911205	0.0594253	1.08865	3.14191	0.441	0.4093	4.26089	5.43701	20.2345	5.96215	7.682	0.752991
87	3	2016	Ganzhou	0	0	1	1	0	1	1.42051e+07	4.20379	0.652161	0.0934827	0.0609658	0.75159	3.24886	0.4164	0.4321	4.36976	5.64974	20.2803	6.08786	7.86421	0.785103
87	4	2017	Ganzhou	0	0	1	1	0	1	1.43827e+07	4.27383	0.652161	0.0936233	0.0610575	1.16489	3.36871	0.4209	0.44275	4.48531	5.83363	20.3857	6.37663	7.37438	0.788278
87	5	2018	Ganzhou	0	0	1	1	0	1	1.44602e+07	4.20082	0.652161	0.0932508	0.0608145	0.977135	3.47905	0.4254	0.4534	4.50171	6.00319	20.2293	6.3332	7.5028	0.787742
87	6	2019	Ganzhou	0	0	1	1	0	1	1.42585e+07	4.1332	0.652161	0.086008	0.0560911	0.67243	3.68808	0.3938	0.4979	5.0995	6.17884	20.3387	6.56406	7.59602	0.787742
87	7	2020	Ganzhou	0	0	1	1	0	1	1.39551e+07	4.02188	0.652161	0.102575	0.0668952	0.616776	3.70755	0.3811	0.5051	5.12663	6.35687	20.5659	7.03481	7.36239	1.14818
87	8	2021	Ganzhou	0	0	1	1	0	1	2.42928e+07	3.93862	0.652161	0.0957255	0.0624285	1.06312	3.83842	0.3963	0.5013	5.29214	6.494	20.9677	6.64165	7.10616	1.15072
87	9	2022	Ganzhou	0	0	1	1	0	1	3.04733e+07	3.99408	0.652161	0.147928	0.0964731	1.07489	3.91904	0.4029	0.4974	5.34711	6.61347	20.3055	6.89612	7.39979	1.15408
87	10	2023	Ganzhou	0	0	1	1	0	1	3.19584e+07	3.94262	0.652161	0.201684	0.13153	0.829214	3.93662	0.3917	0.5092	5.40405	6.71822	20.7154	6.90028	7.3247	1.14188
88	1	2014	Yichun (Jiangxi)	0	1	0	0	0	1	4.15683e+07	4.2246	0.132105	0.0563827	0.00744846	1.33448	3.32374	0.5414	0.3114	3.82282	4.6994	18.1616	7.09903	7.5969	0.983823
88	2	2015	Yichun (Jiangxi)	0	1	0	0	0	1	3.97748e+07	4.0714	0.132105	0.0676518	0.00893716	1.13748	3.38293	0.5173	0.3371	3.97153	4.88174	18.0848	7.35812	7.77522	1.00359
88	3	2016	Yichun (Jiangxi)	0	1	0	0	0	1	3.99332e+07	4.3146	0.132105	0.07378	0.00974673	1.02152	3.47411	0.4507	0.3943	4.08807	5.0538	18.3638	7.5392	7.75057	1.06599
88	4	2017	Yichun (Jiangxi)	0	1	0	0	0	1	3.9572e+07	4.32189	0.132105	0.073166	0.00966562	1.31803	3.58743	0.44945	0.4113	4.20095	5.25353	18.4344	7.26058	7.62689	1.07001
88	5	2018	Yichun (Jiangxi)	0	1	0	0	0	1	4.03191e+07	4.20259	0.132105	0.0835088	0.011032	1.41669	3.66865	0.4482	0.4283	4.21365	5.44626	18.4318	7.46023	7.43591	1.06551
88	6	2019	Yichun (Jiangxi)	0	1	0	0	0	1	4.04699e+07	4.19979	0.132105	0.0677636	0.00895194	1.48498	3.87499	0.4228	0.4667	4.48391	5.59808	18.4586	7.15501	7.55244	1.06551
88	7	2020	Yichun (Jiangxi)	0	1	0	0	0	1	4.12135e+07	4.03163	0.132105	0.0806011	0.0106478	1.14317	4.01552	0.4079	0.4763	4.51043	5.75713	18.4997	7.36992	7.54183	1.46081
88	8	2021	Yichun (Jiangxi)	0	1	0	0	0	1	4.23509e+07	4.0585	0.132105	0.0762282	0.0100702	0.909898	4.15821	0.424	0.471	4.67425	5.89524	19.0513	7.19661	7.33039	1.462
88	9	2022	Yichun (Jiangxi)	0	1	0	0	0	1	5.0193e+07	4.07919	0.132105	0.121785	0.0160885	1.29148	4.24672	0.4345	0.4644	4.72827	6.02534	18.8529	7.40861	7.29579	1.46496
88	10	2023	Yichun (Jiangxi)	0	1	0	0	0	1	5.1494e+07	4.05811	0.132105	0.184273	0.0243434	0.944287	4.24779	0.4101	0.4896	4.76471	6.1226	19.0541	7.24532	7.35072	1.46494
89	1	2014	Shangrao	0	1	0	0	1	1	1.79685e+07	4.1968	0.388792	0.0589792	0.0229307	0.848963	3.14506	0.5025	0.3599	4.00406	4.81551	17.6906	7.39882	7.74933	0.88477
89	2	2015	Shangrao	0	1	0	0	1	1	1.73441e+07	4.18656	0.388792	0.0770493	0.0299561	0.891795	3.20409	0.4867	0.3784	4.15954	4.99335	17.7174	7.4286	7.9337	0.888035
89	3	2016	Shangrao	0	1	0	0	1	1	1.71721e+07	4.23176	0.388792	0.0750616	0.0291834	0.965212	3.29569	0.4682	0.4011	4.27822	5.16028	18.1312	7.29977	7.8504	0.922513
89	4	2017	Shangrao	0	1	0	0	1	1	1.7581e+07	4.26914	0.388792	0.0743857	0.0289206	0.412416	3.39793	0.46665	0.41095	4.39734	5.39545	18.1606	7.14567	7.6468	0.927143
89	5	2018	Shangrao	0	1	0	0	1	1	1.8062e+07	4.15266	0.388792	0.0799675	0.0310907	1.17335	3.48293	0.4651	0.4208	4.414	5.58852	18.1188	7.19242	7.55369	0.925548
89	6	2019	Shangrao	0	1	0	0	1	1	1.78117e+07	4.13232	0.388792	0.0701083	0.0272576	0.727126	3.60656	0.3895	0.5017	4.51431	5.74731	18.204	6.9244	7.60971	0.925548
89	7	2020	Shangrao	0	1	0	0	1	1	1.75087e+07	4.03337	0.388792	0.0815338	0.0316997	0.607424	3.69957	0.3819	0.5053	4.8117	5.89828	18.2131	6.94284	7.67192	1.19203
89	8	2021	Shangrao	0	1	0	0	1	1	1.86322e+07	4.02643	0.388792	0.078265	0.0304288	1.02732	3.85187	0.3947	0.5015	4.97599	6.03982	18.5608	7.99736	7.56812	1.19235
89	9	2022	Shangrao	0	1	0	0	1	1	1.84073e+07	4.06924	0.388792	0.121845	0.0473722	0.92493	3.94012	0.3984	0.5014	5.03285	6.17373	18.2165	8.31731	7.49488	1.1926
89	10	2023	Shangrao	0	1	0	0	1	1	1.97227e+07	4.05363	0.388792	0.183728	0.0714321	0.760797	3.97067	0.3848	0.5173	5.09824	6.30329	18.2508	8.23195	7.48594	1.18939
90	1	2014	Ji'an	0	1	1	0	0	1	1.41859e+07	4.21173	0.205402	0.0617187	0.0126771	1.15379	3.23813	0.5107	0.3251	3.52866	4.47376	19.2489	6.81323	7.47511	0.897085
90	2	2015	Ji'an	0	1	1	0	0	1	1.35408e+07	4.09737	0.205402	0.0671357	0.0137898	1.04482	3.30204	0.4947	0.3416	3.68504	4.65905	19.0647	6.97423	7.72904	0.896898
90	3	2016	Ji'an	0	1	1	0	0	1	1.33526e+07	4.19838	0.205402	0.0802103	0.0164754	1.20196	3.39357	0.4851	0.3553	3.80368	4.8467	19.2917	7.09326	7.79255	0.90616
90	4	2017	Ji'an	0	1	1	0	0	1	1.36736e+07	4.3715	0.205402	0.0800515	0.0164427	1.30641	3.48056	0.4693	0.3912	3.92191	5.05023	19.3708	6.90332	7.45406	0.907457
90	5	2018	Ji'an	0	1	1	0	0	1	1.40263e+07	4.23712	0.205402	0.0772001	0.015857	1.19728	3.5611	0.4535	0.4271	3.94002	5.23166	19.2996	6.94267	7.4419	0.907993
90	6	2019	Ji'an	0	1	1	0	0	1	1.38821e+07	4.19353	0.205402	0.0661876	0.013595	0.994292	3.7391	0.4534	0.444	4.05435	5.40352	19.3622	6.83939	7.64443	0.911153
90	7	2020	Ji'an	0	1	1	0	0	1	1.36493e+07	4.08428	0.205402	0.0826686	0.0169803	0.943873	3.87758	0.4428	0.4488	4.47174	5.56415	19.5751	7.14625	7.53917	1.21225
90	8	2021	Ji'an	0	1	1	0	0	1	1.4613e+07	4.04079	0.205402	0.0816628	0.0167737	0.833768	4.03934	0.4584	0.4434	4.6398	5.71725	20.0302	6.79063	7.20778	1.22076
90	9	2022	Ji'an	0	1	1	0	0	1	1.43623e+07	4.09796	0.205402	0.121047	0.0248634	1.05895	4.12987	0.4654	0.4398	4.69571	5.83915	19.6659	7.13277	7.31204	1.22144
90	10	2023	Ji'an	0	1	1	0	0	1	1.51025e+07	4.01611	0.205402	0.174283	0.035798	0.861178	4.12873	0.441	0.4647	4.76358	5.94674	19.9383	7.02003	7.28987	1.22097
91	1	2014	Fuzhou (Jiangxi)	0	1	0	1	0	1	3.95099e+06	4.16802	0.278082	0.0580094	0.0161314	0.98556	3.26266	0.5159	0.3165	3.63626	4.32536	19.0994	7.39052	7.63881	0.761423
91	2	2015	Fuzhou (Jiangxi)	0	1	0	1	0	1	8.48337e+06	4.14889	0.278082	0.0684941	0.019047	0.942096	3.3227	0.497	0.3384	3.76201	4.38898	18.9491	7.55232	7.91551	0.768232
91	3	2016	Fuzhou (Jiangxi)	0	1	0	1	0	1	1.26856e+07	4.144	0.278082	0.0762921	0.0212155	0.880626	3.40979	0.4883	0.349	3.87176	4.72899	19.2935	7.6208	7.82657	0.793287
91	4	2017	Fuzhou (Jiangxi)	0	1	0	1	0	1	1.29658e+07	4.25883	0.278082	0.0748258	0.0208077	1.51515	3.51714	0.44885	0.3977	3.98464	4.91916	19.2969	7.90437	7.47982	0.793446
91	5	2018	Fuzhou (Jiangxi)	0	1	0	1	0	1	1.35243e+07	4.15044	0.278082	0.0741921	0.0206315	1.23086	3.53299	0.4094	0.4464	3.99662	5.08065	19.1541	7.84937	7.50429	0.794484
91	6	2019	Fuzhou (Jiangxi)	0	1	0	1	0	1	1.33741e+07	4.13086	0.278082	0.064048	0.0178106	1.31523	3.61824	0.3798	0.4777	3.95641	5.2375	19.2901	7.73405	7.65862	0.794484
91	7	2020	Fuzhou (Jiangxi)	0	1	0	1	0	1	1.3214e+07	4.00962	0.278082	0.0789356	0.0219506	1.52872	3.76827	0.3744	0.4844	3.98762	5.42318	19.4306	8.00548	7.56301	1.02611
91	8	2021	Fuzhou (Jiangxi)	0	1	0	1	0	1	1.41923e+07	3.99958	0.278082	0.0750144	0.0208602	1.19808	3.90972	0.3866	0.4852	4.14548	5.55582	19.8049	7.83564	7.36323	1.02787
91	9	2022	Fuzhou (Jiangxi)	0	1	0	1	0	1	1.40367e+07	4.03125	0.278082	0.119426	0.0332103	1.09685	3.99563	0.3941	0.4817	4.19855	5.6913	19.4175	8.19668	7.38308	1.02553
91	10	2023	Fuzhou (Jiangxi)	0	1	0	1	0	1	1.47658e+07	3.9832	0.278082	0.153274	0.0426227	0.590551	4.04049	0.3909	0.4896	4.26556	5.82373	19.6308	7.91345	7.50924	1.02814
92	1	2014	Zaozhuang	0	0	0	0	0	0	4.86955e+07	4.86971	0.194961	0.0933362	0.0181969	0.553427	3.94913	0.5433	0.3821	4.2859	4.61984	14.6367	8.21922	6.65877	1.80559
92	2	2015	Zaozhuang	0	0	0	0	0	0	4.69528e+07	4.83429	0.194961	0.109134	0.021277	0.676091	3.96446	0.5269	0.3972	4.38873	4.68008	14.3928	8.21529	6.81441	1.83348
92	3	2016	Zaozhuang	0	0	0	0	0	0	4.96845e+07	4.74252	0.194961	0.0918549	0.0179081	0.978953	4.00704	0.5124	0.4119	4.4912	4.70055	14.7845	8.35645	6.8511	1.84939
92	4	2017	Zaozhuang	0	0	0	0	0	0	5.17653e+07	4.6702	0.194961	0.0972497	0.0189599	0.778816	4.07411	0.51005	0.41945	4.58714	4.79713	15.0685	8.14727	6.82066	1.87868
92	5	2018	Zaozhuang	0	0	0	0	0	0	5.40091e+07	4.67941	0.194961	0.0888789	0.0173279	0.44603	4.11457	0.5077	0.427	4.55419	4.89997	14.9288	8.24359	6.92379	1.92301
92	6	2019	Zaozhuang	0	0	0	0	0	0	5.41759e+07	4.6768	0.194961	0.0893513	0.01742	0.764088	3.76352	0.4351	0.4711	4.52336	5.04743	15.0755	7.78113	6.71595	1.95559
92	7	2020	Zaozhuang	0	0	0	0	0	0	5.5369e+07	4.56764	0.194961	0.101416	0.0197722	0.630858	3.80564	0.4062	0.498	4.49736	5.15343	14.8056	7.51678	6.93917	2.04971
92	8	2021	Zaozhuang	0	0	0	0	0	0	5.70264e+07	4.54347	0.194961	0.0915273	0.0178443	1.05393	3.92421	0.4073	0.4969	4.64604	5.30335	15.0849	8.29324	7.03318	2.05023
92	9	2022	Zaozhuang	0	0	0	0	0	0	5.78918e+07	4.51037	0.194961	0.138667	0.0270348	0.787138	3.97182	0.3943	0.5104	4.61956	5.4438	15.2159	8.82633	6.75243	2.06336
92	10	2023	Zaozhuang	0	0	0	0	0	0	5.8919e+07	4.45665	0.194961	0.175283	0.0341733	0.93622	4.03359	0.3815	0.5254	4.72617	5.59488	15.5032	9.00318	6.76241	2.04514
93	1	2014	Jining	0	0	0	1	0	0	9.73647e+07	4.84035	0.214158	0.0731182	0.0156588	0.735159	3.83326	0.4907	0.3958	5.15312	5.51818	14.3728	8.63185	6.59817	1.66183
93	2	2015	Jining	0	0	0	1	0	0	9.20985e+07	4.77131	0.214158	0.0787942	0.0168744	0.809005	3.88216	0.4725	0.4143	5.25279	5.57638	14.0769	8.59277	6.70147	1.68845
93	3	2016	Jining	0	0	0	1	0	0	9.13115e+07	4.68441	0.214158	0.0904977	0.0193808	0.983822	3.94472	0.4532	0.4351	5.33363	5.64297	14.5062	8.81322	6.84044	1.71278
93	4	2017	Jining	0	0	0	1	0	0	9.1272e+07	4.66131	0.214158	0.0920081	0.0197042	0.824176	4.01512	0.45315	0.44115	5.42018	5.74078	14.7415	8.61685	6.75307	1.75191
93	5	2018	Jining	0	0	0	1	0	0	9.28128e+07	4.6166	0.214158	0.0866626	0.0185594	0.85934	4.07706	0.4531	0.4472	5.43288	5.85463	14.715	8.74769	6.8241	1.81172
93	6	2019	Jining	0	0	0	1	0	0	9.28428e+07	4.65015	0.214158	0.0817924	0.0175165	0.583139	3.95759	0.4027	0.482	5.37236	6.0101	14.8025	8.13997	6.60022	1.83746
93	7	2020	Jining	0	0	0	1	0	0	9.28881e+07	4.58022	0.214158	0.0944186	0.0202205	0.563698	3.98477	0.3921	0.4911	5.36003	6.16978	14.473	7.88024	6.79263	1.89146
93	8	2021	Jining	0	0	0	1	0	0	9.51823e+07	4.55903	0.214158	0.0861604	0.0184519	0.578268	4.1064	0.4014	0.4836	5.50517	6.3271	14.8021	8.91602	7.00353	1.89737
93	9	2022	Jining	0	0	0	1	0	0	9.48837e+07	4.52873	0.214158	0.139176	0.0298056	0.628571	4.15816	0.389	0.4961	5.50656	6.46262	14.9219	8.83408	6.72226	1.90944
93	10	2023	Jining	0	0	0	1	0	0	9.81645e+07	4.49012	0.214158	0.184374	0.0394851	0.610329	4.20082	0.3759	0.5103	5.61047	6.59547	15.3329	9.03767	6.64675	1.91204
94	1	2014	Linyi	0	0	0	1	0	0	9.20644e+07	4.89	0.297142	0.0779148	0.0231517	0.897628	3.55626	0.4619	0.4426	5.30253	5.70123	14.3796	8.09958	6.58783	1.55826
94	2	2015	Linyi	0	0	0	1	0	0	9.11636e+07	4.79779	0.297142	0.087466	0.0259898	0.724638	3.60158	0.4483	0.4596	5.4094	5.81789	14.219	8.33665	6.77511	1.5728
94	3	2016	Linyi	0	0	0	1	0	0	8.96418e+07	4.66589	0.297142	0.0966458	0.0287175	0.975213	3.6585	0.4312	0.4797	5.51665	5.97595	14.4758	8.4279	6.80484	1.58475
94	4	2017	Linyi	0	0	0	1	0	0	8.78328e+07	4.66469	0.297142	0.102528	0.0304654	0.760296	3.71909	0.4306	0.48565	5.43244	6.10303	14.7979	8.21498	6.80815	1.61047
94	5	2018	Linyi	0	0	0	1	0	0	9.20758e+07	4.60972	0.297142	0.0961988	0.0285847	0.953029	3.79625	0.43	0.4916	5.5143	6.23212	14.558	8.31861	6.91705	1.66258
94	6	2019	Linyi	0	0	0	1	0	0	9.55486e+07	4.65852	0.297142	0.0856315	0.0254447	0.61488	3.76614	0.3788	0.5322	5.54831	6.38288	14.7777	7.93102	6.75226	1.71904
94	7	2020	Linyi	0	0	0	1	0	0	9.89824e+07	4.53395	0.297142	0.0993481	0.0295205	0.736143	3.77464	0.3655	0.5428	5.53268	6.55057	14.4798	7.67404	7.00204	1.79491
94	8	2021	Linyi	0	0	0	1	0	0	1.03604e+08	4.53281	0.297142	0.0925148	0.02749	0.405915	3.90369	0.3873	0.5241	5.68054	6.70397	14.7611	8.34565	7.02476	1.82685
94	9	2022	Linyi	0	0	0	1	0	0	1.00005e+08	4.45253	0.297142	0.140867	0.0418574	0.799744	3.96085	0.397	0.5145	5.67633	6.80241	14.7976	9.27021	6.83564	1.86561
94	10	2023	Linyi	0	0	0	1	0	0	1.03844e+08	4.41791	0.297142	0.186274	0.0553498	0.56304	4.01928	0.3889	0.5244	5.77663	6.9101	15.1879	9.55402	6.71187	1.89384
95	1	2014	Tai'an	0	0	0	1	0	0	6.55832e+07	4.70913	0.0223346	0.0865378	0.00193279	0.818084	3.98626	0.4763	0.437	4.78945	5.06991	11.8638	13.0367	6.65831	1.86123
95	2	2015	Tai'an	0	0	0	1	0	0	6.67662e+07	4.68282	0.0223346	0.106269	0.00237347	0.595124	4.03406	0.4628	0.4519	4.89156	5.19327	11.6818	12.8027	6.73042	1.95542
95	3	2016	Tai'an	0	0	0	1	0	0	6.66357e+07	4.72194	0.0223346	0.100257	0.00223919	0.834327	4.07799	0.4479	0.4674	4.9855	5.26614	12.0347	13.0864	7.04102	1.97675
95	4	2017	Tai'an	0	0	0	1	0	0	6.52192e+07	4.67172	0.0223346	0.0995232	0.00222282	0.571956	4.14998	0.4451	0.47345	5.08036	5.3488	12.2228	13.0897	6.75952	1.99346
95	5	2018	Tai'an	0	0	0	1	0	0	6.60651e+07	4.61788	0.0223346	0.0966154	0.00215787	0.989057	4.16998	0.4423	0.4795	5.07128	5.46142	12.0966	13.1361	6.99558	2.00825
95	6	2019	Tai'an	0	0	0	1	0	0	6.67207e+07	4.65844	0.0223346	0.0869298	0.00194155	0.871016	3.85541	0.389	0.5025	5.10749	5.5971	12.4017	12.0628	6.71044	2.05805
95	7	2020	Tai'an	0	0	0	1	0	0	6.85882e+07	4.57155	0.0223346	0.104372	0.00233112	0.733578	3.92306	0.3905	0.5011	4.62728	5.74822	12.0049	12.0618	6.89282	2.15182
95	8	2021	Tai'an	0	0	0	1	0	0	6.96692e+07	4.57954	0.0223346	0.099109	0.00221357	0.855667	4.00582	0.3891	0.5015	4.75514	5.88006	12.3754	13.1195	7.16175	2.15158
95	9	2022	Tai'an	0	0	0	1	0	0	6.6468e+07	4.45551	0.0223346	0.129463	0.0028915	0.985793	4.07801	0.4021	0.4882	4.75524	5.98356	12.4373	12.3304	6.85908	2.18212
95	10	2023	Tai'an	0	0	0	1	0	0	6.77253e+07	4.41695	0.0223346	-0.154829	-0.00345806	0.694303	4.12457	0.4061	0.4851	4.85735	6.11362	13.0955	12.637	6.78756	2.15215
96	1	2014	Liaocheng	0	0	0	0	1	0	6.29748e+07	4.90174	0.554804	0.0589141	0.0326858	0.455581	3.74908	0.5186	0.3605	4.56389	5.12052	14.4832	9.16166	6.44585	1.98809
96	2	2015	Liaocheng	0	0	0	0	1	0	7.19243e+07	4.90159	0.554804	0.0698082	0.0387299	0.632644	3.80094	0.5107	0.3705	4.66364	5.218	14.0806	9.57502	6.53838	1.99989
96	3	2016	Liaocheng	0	0	0	0	1	0	7.24055e+07	4.82583	0.554804	0.0898954	0.0498743	0.629426	3.86334	0.4948	0.387	4.76484	5.34689	14.4342	9.74102	6.71708	2.03152
96	4	2017	Liaocheng	0	0	0	0	1	0	7.66205e+07	4.76215	0.554804	0.0739816	0.0410453	0.776313	3.90814	0.49285	0.3987	4.85111	5.45019	14.669	9.5781	6.46855	2.15201
96	5	2018	Liaocheng	0	0	0	0	1	0	7.90858e+07	4.72661	0.554804	0.0827037	0.0458843	0.635593	3.94999	0.4909	0.4104	4.89136	5.49934	14.6449	9.91952	6.63602	2.34329
96	6	2019	Liaocheng	0	0	0	0	1	0	7.64703e+07	4.71653	0.554804	0.0718414	0.0398579	0.798802	3.6144	0.357	0.5024	4.95155	5.57513	14.7751	9.19292	6.51507	2.38917
96	7	2020	Liaocheng	0	0	0	0	1	0	7.45087e+07	4.58814	0.554804	0.0855436	0.0474599	0.340955	3.66164	0.3435	0.5127	4.38333	5.65869	14.2092	9.49637	6.60817	2.44046
96	8	2021	Liaocheng	0	0	0	0	1	0	8.11866e+07	4.57006	0.554804	0.0825215	0.0457833	0.743045	3.79515	0.3663	0.4919	4.51912	5.73368	14.6094	9.88313	6.89909	2.46296
96	9	2022	Liaocheng	0	0	0	0	1	0	7.88843e+07	4.52012	0.554804	0.124332	0.0689801	0.912548	3.85004	0.3757	0.4803	4.51942	5.83895	14.5245	9.40483	6.63903	2.4857
96	10	2023	Liaocheng	0	0	0	0	1	0	8.13764e+07	4.50649	0.554804	0.164127	0.0910584	0.993461	3.90721	0.3703	0.4883	4.61881	5.93162	15.092	9.78027	6.51278	2.50301
97	1	2014	Heze	0	0	0	1	0	0	3.10318e+07	4.92311	0.691484	0.0540684	0.0373874	0.666667	3.2751	0.5358	0.3469	4.80009	4.97469	14.8832	8.84253	6.64132	1.88586
97	2	2015	Heze	0	0	0	1	0	0	3.00651e+07	4.87166	0.691484	0.0625626	0.0432611	0.770975	3.34463	0.5279	0.3596	4.90684	5.09707	14.4492	8.93266	6.63195	1.8861
97	3	2016	Heze	0	0	0	1	0	0	2.93104e+07	4.81345	0.691484	0.0752961	0.052066	0.343573	3.39799	0.5127	0.3777	5.01264	5.19576	15.0358	9.21653	6.78948	1.91589
97	4	2017	Heze	0	0	0	1	0	0	2.93526e+07	4.73271	0.691484	0.0645406	0.0446288	0.345722	3.48302	0.51135	0.38495	5.10622	5.29535	15.2931	8.92585	6.71887	1.99745
97	5	2018	Heze	0	0	0	1	0	0	3.01141e+07	4.71318	0.691484	0.071437	0.0493975	0.973279	3.56059	0.51	0.3922	5.19925	5.4238	15.3177	9.26417	6.7312	2.15992
97	6	2019	Heze	0	0	0	1	0	0	2.98191e+07	4.68251	0.691484	0.0637891	0.0441091	0.456621	3.66015	0.4263	0.4788	5.28735	5.57062	15.4454	8.55507	6.52782	2.23805
97	7	2020	Heze	0	0	0	1	0	0	3.01077e+07	4.57135	0.691484	0.074841	0.0517513	0.505872	3.6788	0.402	0.4987	5.09825	5.70189	15.1945	8.39431	6.62202	2.29118
97	8	2021	Heze	0	0	0	1	0	0	3.18628e+07	4.61352	0.691484	0.0718951	0.0497143	0.590206	3.81476	0.4156	0.4858	5.25561	5.83612	15.4923	8.85617	6.99295	2.33892
97	9	2022	Heze	0	0	0	1	0	0	3.14559e+07	4.59304	0.691484	0.107014	0.0739986	0.526431	3.87731	0.413	0.4888	5.24152	5.97691	15.4452	8.59988	6.62682	2.41951
97	10	2023	Heze	0	0	0	1	0	0	3.30731e+07	4.57207	0.691484	0.133728	0.092471	0.709063	3.94269	0.4031	0.5024	5.34723	6.12081	15.8089	8.84462	6.6608	2.4907
98	1	2014	Dezhou	0	0	0	0	0	1	3.47174e+07	4.9328	0.382973	0.0642769	0.0246163	1.21279	3.82081	0.5031	0.3926	4.71563	4.97318	14.4094	9.10319	6.19534	2.11151
98	2	2015	Dezhou	0	0	0	0	0	1	3.3629e+07	4.95513	0.382973	0.0681346	0.0260938	0.646932	3.87249	0.4936	0.4032	4.83422	5.04084	13.7878	9.86146	6.65633	2.12193
98	3	2016	Dezhou	0	0	0	0	0	1	3.31831e+07	4.85027	0.382973	0.0923994	0.0353865	1.02693	3.929	0.4784	0.4206	4.93804	5.1069	14.0446	9.8076	6.70042	2.13426
98	4	2017	Dezhou	0	0	0	0	0	1	3.277e+07	4.77453	0.382973	0.0861086	0.0329773	0.939159	3.99309	0.47775	0.4244	5.03508	5.19172	14.2861	9.54714	6.38478	2.13824
98	5	2018	Dezhou	0	0	0	0	0	1	3.38146e+07	4.68052	0.382973	0.0866673	0.0331913	1.21307	4.06478	0.4771	0.4282	5.0275	5.2746	14.072	9.93362	6.63349	2.10716
98	6	2019	Dezhou	0	0	0	0	0	1	3.40397e+07	4.67563	0.382973	0.0766567	0.0293575	0.751597	3.9569	0.4182	0.4787	4.71342	5.39997	14.3202	9.16515	6.43309	2.12353
98	7	2020	Dezhou	0	0	0	0	0	1	3.44004e+07	4.58488	0.382973	0.0873511	0.0334531	0.478174	4.005	0.4014	0.4924	4.71352	5.53494	13.9213	9.00876	6.54666	2.12878
98	8	2021	Dezhou	0	0	0	0	0	1	3.5428e+07	4.56762	0.382973	0.0824241	0.0315662	0.720777	4.13072	0.4113	0.4835	4.85169	5.67005	14.2473	9.58741	6.87887	2.10268
98	9	2022	Dezhou	0	0	0	0	0	1	3.44276e+07	4.51578	0.382973	0.117028	0.0448187	1.04895	4.17473	0.4154	0.4826	4.84848	5.79844	14.1339	9.15794	6.59977	2.11894
98	10	2023	Dezhou	0	0	0	0	0	1	3.62693e+07	4.46768	0.382973	0.132733	0.0508331	0.902846	4.22675	0.4014	0.4993	4.94334	5.93298	14.6901	9.17357	6.43532	0.48658
99	1	2014	Binzhou	0	0	0	0	1	0	8.40959e+07	4.77675	0.0788483	0.0837523	0.00660373	0.551116	4.08693	0.503	0.4043	4.31242	5.21027	14.1517	9.21192	6.29287	1.65252
99	2	2015	Binzhou	0	0	0	0	1	0	1.0357e+08	4.71095	0.0788483	0.0841023	0.00663132	0.639921	4.11397	0.4883	0.4193	4.39892	5.32712	13.7753	9.40353	6.72559	1.67634
99	3	2016	Binzhou	0	0	0	0	1	0	1.10654e+08	4.6607	0.0788483	0.1166	0.00919374	1.07773	4.15489	0.4626	0.4434	4.4883	5.46032	13.9414	9.33948	6.72861	1.69966
99	4	2017	Binzhou	0	0	0	0	1	0	1.248e+08	4.68555	0.0788483	0.11849	0.00934277	1.02867	4.19973	0.45575	0.453	4.57338	5.50442	14.2731	9.14098	6.44692	1.73046
99	5	2018	Binzhou	0	0	0	0	1	0	1.31861e+08	4.67716	0.0788483	0.109948	0.00866923	0.887164	4.21072	0.4489	0.4626	4.59884	5.55444	13.8675	9.37861	6.62388	1.75079
99	6	2019	Binzhou	0	0	0	0	1	0	1.32165e+08	4.64733	0.0788483	0.0990822	0.00781246	0.619718	4.13739	0.4237	0.4827	4.2633	5.58295	14.2916	8.84566	6.35685	1.76315
99	7	2020	Binzhou	0	0	0	0	1	0	1.28881e+08	4.54009	0.0788483	0.109072	0.00860011	0.472473	4.15755	0.4075	0.4956	4.27381	5.66117	13.9049	8.55597	6.47617	1.78698
99	8	2021	Binzhou	0	0	0	0	1	0	1.22161e+08	4.52853	0.0788483	0.0994849	0.00784421	0.797	4.29153	0.422	0.4808	4.41078	5.70975	14.1458	8.93133	6.92807	1.79494
99	9	2022	Binzhou	0	0	0	0	1	0	1.21048e+08	4.46834	0.0788483	0.144789	0.0114164	0.743332	4.32827	0.4258	0.4745	4.40758	5.84036	14.0246	8.23832	6.66577	1.82663
99	10	2023	Binzhou	0	0	0	0	1	0	1.16482e+08	4.41412	0.0788483	0.192643	0.0151896	0.531915	4.37875	0.417	0.4858	4.51058	5.96058	14.7233	8.52165	6.42407	1.84451
100	1	2014	Rizhao	0	0	0	1	0	0	7.19707e+07	4.57158	0.038267	0.0949797	0.00363459	0.80292	4.03156	0.5037	0.4099	4.00302	5.04873	14.2422	8.15002	6.68833	1.53195
100	2	2015	Rizhao	0	0	0	1	0	0	6.86238e+07	4.56973	0.038267	0.10697	0.00409343	0.827301	4.06234	0.4866	0.4292	4.10078	5.27328	14.0647	10.2401	6.70917	1.54402
100	3	2016	Rizhao	0	0	0	1	0	0	6.88281e+07	4.54682	0.038267	0.122213	0.00467674	0.60143	4.13288	0.4726	0.4458	4.1898	5.39125	14.2216	10.3113	6.71913	1.58526
100	4	2017	Rizhao	0	0	0	1	0	0	6.7522e+07	4.45114	0.038267	0.12597	0.00482051	0.974469	4.235	0.47795	0.4435	4.27707	5.39857	14.6143	10.1628	6.8205	1.61898
100	5	2018	Rizhao	0	0	0	1	0	0	6.93489e+07	4.41404	0.038267	0.0992034	0.00379622	0.824025	4.32187	0.4833	0.4412	4.34912	5.45673	14.1179	10.3884	6.91249	1.72295
100	6	2019	Rizhao	0	0	0	1	0	0	8.32067e+07	4.46344	0.038267	0.0973814	0.00372649	0.5386	4.19439	0.4268	0.4873	4.10182	5.53934	14.5028	9.83851	6.63993	1.78833
100	7	2020	Rizhao	0	0	0	1	0	0	8.56048e+07	4.34724	0.038267	0.111454	0.00426502	0.405405	4.2135	0.4207	0.494	4.06866	5.68955	14.2466	9.53406	7.07439	1.89478
100	8	2021	Rizhao	0	0	0	1	0	0	8.73661e+07	4.35267	0.038267	0.10086	0.00385959	0.762943	4.30991	0.4087	0.5036	4.18188	5.81373	14.5906	10.2673	6.98767	1.89887
100	9	2022	Rizhao	0	0	0	1	0	0	8.40355e+07	4.2211	0.038267	0.155922	0.00596666	0.936069	4.35246	0.407	0.5029	4.18528	5.93307	14.4312	9.64273	6.83759	1.92335
100	10	2023	Rizhao	0	0	0	1	0	0	9.02212e+07	4.2223	0.038267	0.217265	0.0083141	0.93187	4.39222	0.3908	0.5178	4.27191	6.02248	14.9827	9.95865	6.48347	1.91844
101	1	2014	Kaifeng	0	0	1	0	1	0	1.81195e+07	4.7514	0.125534	0.0675693	0.00848227	0.801911	3.47982	0.4544	0.3545	4.07468	4.45947	15.6598	8.38088	6.64637	1.41437
101	2	2015	Kaifeng	0	0	1	0	1	0	1.82227e+07	4.67684	0.125534	0.0994269	0.0124815	0.57133	3.56462	0.4094	0.4138	4.31367	4.62307	15.2898	8.56562	6.69349	1.13372
101	3	2016	Kaifeng	0	0	1	0	1	0	1.74221e+07	4.68936	0.125534	0.0917411	0.0115167	0.572614	3.65374	0.4062	0.4299	4.32589	4.77789	15.8111	8.77007	6.95229	1.1944
101	4	2017	Kaifeng	0	0	1	0	1	0	1.71745e+07	4.70819	0.125534	0.0827455	0.0103874	0.563297	3.72576	0.3977	0.45215	4.5484	4.91804	16.0461	8.54585	6.79296	1.52122
101	5	2018	Kaifeng	0	0	1	0	1	0	1.75565e+07	4.75155	0.125534	0.0830718	0.0104284	0.713591	3.78273	0.3892	0.4744	4.58554	5.00981	16.0129	8.91496	6.8094	1.52135
101	6	2019	Kaifeng	0	0	1	0	1	0	1.72016e+07	4.7043	0.125534	0.0790271	0.00992062	0.713359	3.9461	0.4015	0.4639	4.5675	5.13841	16.2046	8.34059	6.52602	1.52436
101	7	2020	Kaifeng	0	0	1	0	1	0	1.73792e+07	4.59713	0.125534	0.0934005	0.011725	0.779854	3.8952	0.3782	0.4684	4.60424	5.2694	16.0424	8.09917	6.6943	1.5239
101	8	2021	Kaifeng	0	0	1	0	1	0	1.79195e+07	4.58264	0.125534	0.0888284	0.011151	0.670523	3.97355	0.3794	0.4716	4.7118	5.38	16.3555	8.78797	6.99043	1.52563
101	9	2022	Kaifeng	0	0	1	0	1	0	1.77638e+07	4.60509	0.125534	0.133546	0.0167646	0.748401	4.02669	0.3867	0.4697	4.7189	5.49191	16.1297	8.58855	6.42577	1.60747
101	10	2023	Kaifeng	0	0	1	0	1	0	1.87318e+07	4.59456	0.125534	0.215274	0.0270243	0.816085	3.98663	0.357	0.5008	4.76628	5.61952	16.3505	8.7007	6.80038	1.64038
102	1	2014	Luoyang	0	0	0	0	1	0	6.20478e+07	4.68001	0.00984961	0.10484	0.00103264	0.920089	3.90029	0.5107	0.4187	4.96229	5.43806	14.6384	7.77856	6.67872	1.20384
102	2	2015	Luoyang	0	0	0	0	1	0	6.17582e+07	4.65525	0.00984961	0.107266	0.00105653	0.715564	3.9453	0.4886	0.4432	5.07834	5.57431	14.3678	8.43187	6.66654	1.20794
102	3	2016	Luoyang	0	0	0	0	1	0	6.0593e+07	4.79384	0.00984961	0.118497	0.00116715	0.944988	4.03265	0.4689	0.4698	5.19705	5.70774	14.8201	8.52853	6.82257	1.27265
102	4	2017	Luoyang	0	0	0	0	1	0	6.06823e+07	4.78298	0.00984961	0.13977	0.00137668	0.479915	4.14285	0.4572	0.4866	5.31096	5.85056	14.9195	9.51298	6.65053	1.27349
102	5	2018	Luoyang	0	0	0	0	1	0	6.04959e+07	4.68653	0.00984961	0.135891	0.00133847	0.864998	4.21519	0.4455	0.5034	5.37292	6.00942	14.7373	9.78139	6.79747	1.28546
102	6	2019	Luoyang	0	0	0	0	1	0	5.86676e+07	4.72653	0.00984961	0.128646	0.00126711	0.60925	4.28925	0.4629	0.4884	5.4755	6.18466	14.9467	9.45019	6.57557	1.29667
102	7	2020	Luoyang	0	0	0	0	1	0	5.75303e+07	4.53477	0.00984961	0.150275	0.00148015	0.671592	4.2887	0.4509	0.4996	5.34976	6.30794	14.7599	9.00576	6.54322	1.30057
102	8	2021	Luoyang	0	0	0	0	1	0	5.83026e+07	4.5373	0.00984961	0.154824	0.00152496	0.84102	4.34523	0.4368	0.5153	5.43423	6.3911	15.086	9.6887	6.94779	1.30527
102	9	2022	Luoyang	0	0	0	0	1	0	5.74865e+07	4.56089	0.00984961	0.234976	0.00231442	0.803909	4.38485	0.4359	0.5186	5.43581	6.43375	15.1078	9.30729	6.32524	1.32155
102	10	2023	Luoyang	0	0	0	0	1	0	6.15819e+07	4.5393	0.00984961	0.327384	0.0032246	0.56338	4.34943	0.3902	0.5707	5.50302	6.53559	15.1443	9.1654	6.76652	1.33513
103	1	2014	Anyang	0	0	0	1	0	1	4.8751e+07	4.86351	0.365316	0.0755191	0.0275884	0.952775	3.56133	0.5236	0.3619	4.09177	4.476	15.1138	9.23414	6.51804	1.60726
103	2	2015	Anyang	0	0	0	1	0	1	4.57383e+07	4.84047	0.365316	0.0898671	0.0328299	0.828116	3.60626	0.5055	0.3859	4.2129	4.61735	14.715	9.75174	6.41054	1.12858
103	3	2016	Anyang	0	0	0	1	0	1	4.45566e+07	4.83498	0.365316	0.0898611	0.0328277	0.780061	3.6789	0.4784	0.417	4.32517	4.75427	15.0656	9.61621	6.88608	1.25097
103	4	2017	Anyang	0	0	0	1	0	1	4.43042e+07	4.88159	0.365316	0.0919251	0.0335817	1.05865	3.78069	0.46995	0.437	4.4302	4.86821	15.3249	9.37908	6.56171	1.75426
103	5	2018	Anyang	0	0	0	1	0	1	4.6808e+07	4.83197	0.365316	0.0898028	0.0328064	1.28398	3.83838	0.4615	0.457	4.47473	4.98611	15.2172	9.71294	6.62887	1.75903
103	6	2019	Anyang	0	0	0	1	0	1	4.78467e+07	4.83023	0.365316	0.0790764	0.0288879	0.826446	3.76127	0.4479	0.4634	4.49991	5.1192	15.3894	9.36537	6.38229	1.76741
103	7	2020	Anyang	0	0	0	1	0	1	4.82723e+07	4.73531	0.365316	0.0911842	0.0333111	0.811194	3.74206	0.4383	0.4578	4.4502	5.26258	15.0958	9.21809	6.36326	1.77506
103	8	2021	Anyang	0	0	0	1	0	1	5.18935e+07	4.65706	0.365316	0.0862705	0.031516	1.05658	3.79975	0.4374	0.4665	4.50861	5.4202	15.4455	9.01603	7.04317	1.78939
103	9	2022	Anyang	0	0	0	1	0	1	5.17349e+07	4.62161	0.365316	0.129811	0.047422	0.888215	3.83622	0.4385	0.4667	4.48699	5.56165	15.092	8.55524	6.51428	1.81448
103	10	2023	Anyang	0	0	0	1	0	1	5.47772e+07	4.56827	0.365316	0.182624	0.0667154	1.0411	3.83016	0.4131	0.4974	4.56357	5.67726	15.5762	9.33535	6.81558	1.81814
104	1	2014	Puyang	0	0	0	0	1	0	1.25948e+07	4.79979	0.792805	0.0727067	0.0576422	0.659134	3.55234	0.5789	0.297	3.71915	3.83159	14.865	8.87079	6.53708	1.54374
104	2	2015	Puyang	0	0	0	0	1	0	1.25785e+07	4.75373	0.792805	0.0943101	0.0747695	0.708144	3.60664	0.5655	0.3159	3.8516	3.99517	14.4429	9.33234	6.53093	1.55899
104	3	2016	Puyang	0	0	0	0	1	0	1.23555e+07	4.758	0.792805	0.155282	0.123108	0.887443	3.69035	0.5476	0.3407	3.97021	4.15228	14.886	9.52132	6.76246	1.61997
104	4	2017	Puyang	0	0	0	0	1	0	1.20766e+07	4.73878	0.792805	0.0894794	0.0709397	0.667441	3.77594	0.5269	0.3677	4.08459	4.30988	15.1333	9.29807	6.5678	1.61717
104	5	2018	Puyang	0	0	0	0	1	0	1.77269e+07	4.71924	0.792805	0.0857808	0.0680075	0.761937	3.82087	0.5062	0.3947	4.12153	4.45769	15.1418	9.64144	6.64483	1.65188
104	6	2019	Puyang	0	0	0	0	1	0	1.75044e+07	4.72451	0.792805	0.0791039	0.062714	0.564749	3.77986	0.3611	0.5171	4.21565	4.62735	15.2557	9.00412	6.49065	1.66643
104	7	2020	Puyang	0	0	0	0	1	0	1.77525e+07	4.62746	0.792805	0.0931682	0.0738642	0.905228	3.7821	0.3533	0.5012	4.18509	4.83024	14.8231	9.13245	6.57656	1.6694
104	8	2021	Puyang	0	0	0	0	1	0	1.84576e+07	4.59955	0.792805	0.0882117	0.0699346	0.985733	3.85293	0.3742	0.5073	4.28025	4.97779	15.1918	9.44164	6.94364	1.67358
104	9	2022	Puyang	0	0	0	0	1	0	1.82304e+07	4.55012	0.792805	0.128477	0.101857	1.01545	3.92148	0.3768	0.4965	4.29865	5.09322	15.0612	9.02382	6.59843	1.71768
104	10	2023	Puyang	0	0	0	0	1	0	1.89382e+07	4.50354	0.792805	0.173284	0.13738	1.10771	3.90645	0.359	0.531	4.35412	5.23358	15.544	9.42502	6.61819	1.80492
105	1	2014	Xinxiang	0	0	0	0	1	1	4.03521e+07	4.88647	0.214776	0.0820892	0.0176308	0.559776	3.51747	0.566	0.3155	4.16477	4.7665	15.1875	8.71226	6.56615	1.51232
105	2	2015	Xinxiang	0	0	0	0	1	1	4.63192e+07	4.84975	0.214776	0.103485	0.0222262	0.351936	3.53631	0.4976	0.3896	4.35351	4.84902	14.8285	9.08714	6.5563	1.2761
105	3	2016	Xinxiang	0	0	0	0	1	1	4.42239e+07	4.82189	0.214776	0.127796	0.0274475	0.982801	3.63244	0.4956	0.4015	4.45713	4.8975	15.2439	9.14533	6.92658	1.31948
105	4	2017	Xinxiang	0	0	0	0	1	1	4.35434e+07	4.74044	0.214776	0.11196	0.0240464	0.903614	3.71264	0.48705	0.4167	4.57082	5.01311	15.5005	9.03197	6.63134	1.54122
105	5	2018	Xinxiang	0	0	0	0	1	1	4.45886e+07	4.71868	0.214776	0.109666	0.0235536	1.16518	3.77735	0.4785	0.4319	4.62462	5.1515	15.4147	9.36961	6.70982	1.62606
105	6	2019	Xinxiang	0	0	0	0	1	1	4.39386e+07	4.62845	0.214776	0.0945363	0.0203041	0.945274	3.91755	0.4587	0.4544	4.60131	5.31211	15.5974	8.90766	6.4749	1.6331
105	7	2020	Xinxiang	0	0	0	0	1	1	4.45262e+07	4.55298	0.214776	0.108068	0.0232105	1.33267	3.87596	0.4486	0.4542	4.57112	5.45703	15.3729	8.68665	6.51234	1.63383
105	8	2021	Xinxiang	0	0	0	0	1	1	4.59977e+07	4.59612	0.214776	0.100913	0.0216737	1.3246	3.95178	0.446	0.4633	4.66025	5.59117	15.7184	9.06031	7.01482	1.63415
105	9	2022	Xinxiang	0	0	0	0	1	1	4.53463e+07	4.60759	0.214776	0.151664	0.0325738	0.632911	4.02813	0.4473	0.4548	4.68	5.70758	15.4423	8.61874	6.42085	1.67971
105	10	2023	Xinxiang	0	0	0	0	1	1	4.72466e+07	4.61384	0.214776	0.241725	0.0519168	0.778452	3.99771	0.4244	0.4871	4.72767	5.81973	15.7676	8.98706	6.7855	1.70981
106	1	2014	Jiaozuo	0	0	0	0	0	1	3.67846e+07	4.7553	0.447948	0.0829571	0.0371605	0.890869	3.95931	0.618	0.3078	4.02179	4.44732	14.7233	8.27227	6.57196	1.8135
106	2	2015	Jiaozuo	0	0	0	0	0	1	4.27665e+07	4.81757	0.447948	0.0983467	0.0440542	0.832043	3.99985	0.5976	0.3313	4.13472	4.54815	14.4773	8.48945	6.5687	1.81512
106	3	2016	Jiaozuo	0	0	0	0	0	1	3.69576e+07	4.79298	0.447948	0.128522	0.0575713	0.997873	4.08063	0.5928	0.3433	4.24695	4.68881	14.8431	8.58993	6.90465	1.96826
106	4	2017	Jiaozuo	0	0	0	0	0	1	3.78469e+07	4.79656	0.447948	0.113858	0.0510023	1.17218	4.16158	0.5793	0.3603	4.36226	4.80689	15.092	9.30385	6.54532	1.97023
106	5	2018	Jiaozuo	0	0	0	0	0	1	3.95232e+07	4.76052	0.447948	0.108798	0.048736	1.15157	4.19461	0.5658	0.3773	4.36759	4.90782	14.9509	9.60242	6.75638	1.9729
106	6	2019	Jiaozuo	0	0	0	0	0	1	4.39677e+07	4.74916	0.447948	0.0991468	0.0444126	0.749451	4.34156	0.5361	0.4097	4.52204	5.02076	15.16	9.26279	6.51534	1.9914
106	7	2020	Jiaozuo	0	0	0	0	0	1	4.80173e+07	4.62366	0.447948	0.116473	0.052174	0.955017	4.10072	0.42	0.5056	4.39862	5.15292	14.9574	8.91333	6.47974	1.97753
106	8	2021	Jiaozuo	0	0	0	0	0	1	5.20976e+07	4.60254	0.447948	0.11023	0.0493773	0.944669	4.105	0.401	0.533	4.45817	5.19653	15.3078	9.54618	7.02057	1.97433
106	9	2022	Jiaozuo	0	0	0	0	0	1	5.18455e+07	4.60297	0.447948	0.164801	0.0738224	0.906855	4.15	0.405	0.53	4.46871	5.1715	15.0822	9.01889	6.31573	2.0003
106	10	2023	Jiaozuo	0	0	0	0	0	1	5.32918e+07	4.57073	0.447948	0.241826	0.108326	0.820837	4.15005	0.3859	0.5539	4.5417	5.3038	15.2879	9.19818	6.72224	2.00663
107	1	2014	Sanmenxia	0	0	0	1	0	1	1.91107e+07	4.72436	0.540545	0.165062	0.0892232	0.62081	4.01203	0.6252	0.285	3.5576	4.07251	13.4032	7.2822	6.67939	0.906975
107	2	2015	Sanmenxia	0	0	0	1	0	1	1.80591e+07	4.71388	0.540545	0.170122	0.0919588	0.951157	4.01964	0.5818	0.3235	3.681	4.20732	13.0947	8.96609	6.65885	0.913553
107	3	2016	Sanmenxia	0	0	0	1	0	1	2.05908e+07	4.70083	0.540545	0.17349	0.0937789	1.14541	4.07574	0.5649	0.342	3.78676	4.2501	13.5768	9.09096	6.7033	0.961214
107	4	2017	Sanmenxia	0	0	0	1	0	1	2.42414e+07	4.67291	0.540545	0.12275	0.0663517	0.722446	4.15852	0.55775	0.3567	3.8997	4.34534	13.504	9.11004	6.65154	0.961309
107	5	2018	Sanmenxia	0	0	0	1	0	1	2.47786e+07	4.65808	0.540545	0.111292	0.0601582	0.813347	4.20907	0.5506	0.3714	3.97733	4.39242	13.336	9.43527	6.54728	0.961414
107	6	2019	Sanmenxia	0	0	0	1	0	1	2.45214e+07	4.61009	0.540545	0.213507	0.11541	0.706166	4.15061	0.4882	0.4174	3.91565	4.52075	13.4381	8.90678	6.59086	0.965511
107	7	2020	Sanmenxia	0	0	0	1	0	1	2.41053e+07	4.48062	0.540545	0.19004	0.102725	0.816034	4.27027	0.4735	0.4252	3.87803	4.52717	13.2938	8.53547	6.42045	0.96976
107	8	2021	Sanmenxia	0	0	0	1	0	1	2.60426e+07	4.5062	0.540545	0.113379	0.0612866	1.02138	4.35287	0.4732	0.4315	3.97993	4.57998	13.6246	9.10957	6.85636	0.978296
107	9	2022	Sanmenxia	0	0	0	1	0	1	2.59599e+07	4.51818	0.540545	0.165899	0.0896759	0.962567	4.41008	0.4808	0.4244	3.99128	4.66104	13.812	8.77924	6.36559	0.989729
107	10	2023	Sanmenxia	0	0	0	1	0	1	2.71099e+07	4.49228	0.540545	0.231726	0.125258	0.839242	4.38046	0.4296	0.4625	4.04297	4.77316	13.715	8.53369	6.76574	0.997999
108	1	2014	Nanyang	0	0	0	1	0	1	7.15439e+07	4.70387	0.458332	0.0496443	0.0227536	1.28721	3.28283	0.465	0.3598	4.93451	5.04505	15.6299	8.12621	6.80537	1.43364
108	2	2015	Nanyang	0	0	0	1	0	1	6.9366e+07	4.67208	0.458332	0.0603142	0.0276439	0.778146	3.35526	0.4426	0.3825	5.05637	5.14933	15.4761	8.40826	6.76384	1.28139
108	3	2016	Nanyang	0	0	0	1	0	1	6.98742e+07	4.64136	0.458332	0.073225	0.0335613	1.04262	3.43431	0.438	0.3965	5.16845	5.23927	15.9678	8.57161	6.90518	1.34038
108	4	2017	Nanyang	0	0	0	1	0	1	6.87103e+07	4.63964	0.458332	0.0694385	0.0318259	1.02786	3.50421	0.4258	0.418	5.27347	5.36033	15.9574	8.40025	6.97054	1.50787
108	5	2018	Nanyang	0	0	0	1	0	1	6.97891e+07	4.67156	0.458332	0.126249	0.057864	0.89561	3.57007	0.4136	0.4395	5.29847	5.45712	15.8421	8.69631	6.97584	1.50314
108	6	2019	Nanyang	0	0	0	1	0	1	7.02594e+07	4.66787	0.458332	0.134518	0.0616538	0.792032	3.63927	0.3323	0.5184	5.33617	5.5774	16.0909	8.27672	6.51725	1.51454
108	7	2020	Nanyang	0	0	0	1	0	1	7.6329e+07	4.49735	0.458332	0.121945	0.0558912	0.60957	3.69672	0.3212	0.5127	5.29768	5.70456	15.8747	7.81867	6.95153	1.51412
108	8	2021	Nanyang	0	0	0	1	0	1	8.17585e+07	4.47777	0.458332	0.0725188	0.0332377	0.683878	3.8043	0.316	0.5157	5.39193	5.80659	16.1255	8.24473	6.88053	1.51813
108	9	2022	Nanyang	0	0	0	1	0	1	7.79096e+07	4.52188	0.458332	0.114188	0.052336	0.923444	3.85744	0.3204	0.5187	5.41425	5.90201	16.3849	8.45334	6.44656	1.57376
108	10	2023	Nanyang	0	0	0	1	0	1	7.98165e+07	4.46562	0.458332	0.163623	0.0749937	0.525026	3.86799	0.2878	0.5512	5.48286	6.05416	16.2898	8.15853	6.88581	1.58456
109	1	2014	Shangqiu	0	0	1	1	0	0	3.50164e+07	4.72191	0.606992	0.0508824	0.0308852	0.679694	3.15098	0.4333	0.346	4.25997	4.61234	15.6187	7.88948	6.79019	2.15344
109	2	2015	Shangqiu	0	0	1	1	0	0	3.2465e+07	4.67484	0.606992	0.0640971	0.0389064	0.805976	3.21647	0.4179	0.3741	4.39836	4.73422	15.0867	8.59396	6.76983	1.85793
109	3	2016	Shangqiu	0	0	1	1	0	0	3.19645e+07	4.72872	0.606992	0.081954	0.0497454	0.814863	3.30806	0.4142	0.3917	4.52019	4.85869	15.6577	8.89524	6.8979	1.66198
109	4	2017	Shangqiu	0	0	1	1	0	0	3.21218e+07	4.64354	0.606992	0.0768746	0.0466622	0.489451	3.40508	0.4138	0.40925	4.63696	4.96437	15.9379	8.6044	6.89032	2.30739
109	5	2018	Shangqiu	0	0	1	1	0	0	3.34512e+07	4.66596	0.606992	0.0764145	0.046383	0.748947	3.48655	0.4134	0.4268	4.71983	5.08779	15.9156	8.87314	6.93125	2.31245
109	6	2019	Shangqiu	0	0	1	1	0	0	3.5024e+07	4.624	0.606992	0.0678055	0.0411574	0.662894	3.68183	0.41	0.4427	4.99771	5.28861	16.179	8.2618	6.54869	2.32474
109	7	2020	Shangqiu	0	0	1	1	0	0	3.48245e+07	4.54834	0.606992	0.080435	0.0488234	0.505149	3.62282	0.3783	0.4453	4.94889	5.42597	16.0318	7.97079	6.82047	2.32392
109	8	2021	Shangqiu	0	0	1	1	0	0	3.67848e+07	4.50261	0.606992	0.0799336	0.048519	0.537153	3.6808	0.3737	0.4392	5.00361	5.49445	16.2686	8.52024	6.97811	2.3229
109	9	2022	Shangqiu	0	0	1	1	0	0	3.62701e+07	4.5115	0.606992	0.119665	0.072636	0.636943	3.74306	0.3788	0.4365	5.02277	5.5668	16.2797	8.43352	6.66336	2.32945
109	10	2023	Shangqiu	0	0	1	1	0	0	3.5247e+07	4.45361	0.606992	0.152839	0.0927721	0.654834	3.6989	0.3255	0.4854	5.07027	5.68659	16.4253	8.54429	6.8303	2.34912
110	1	2014	Xinyang	0	0	1	0	1	1	3.66923e+07	4.67641	0.708503	0.058836	0.0416855	1.04351	3.31382	0.4154	0.3343	4.3546	4.7075	16.3717	7.81042	7.08188	1.31976
110	2	2015	Xinyang	0	0	1	0	1	1	3.56713e+07	4.62883	0.708503	0.0660726	0.0468126	1.21667	3.40642	0.4018	0.3565	4.28649	4.86054	16.3188	7.99159	7.18449	1.16176
110	3	2016	Xinyang	0	0	1	0	1	1	3.55274e+07	4.51092	0.708503	0.0941332	0.0666936	1.05996	3.45736	0.3955	0.3856	4.58647	4.97168	16.7587	8.18434	7.33154	1.24097
110	4	2017	Xinyang	0	0	1	0	1	1	3.54968e+07	4.48609	0.708503	0.0781306	0.0553558	0.99839	3.5271	0.3857	0.4114	4.68746	5.06398	16.9216	7.76923	7.34763	1.41762
110	5	2018	Xinyang	0	0	1	0	1	1	3.63204e+07	4.58629	0.708503	0.0774246	0.0548556	0.921659	3.60932	0.3759	0.4372	4.73322	5.14886	16.8	8.0579	7.20098	1.42543
110	6	2019	Xinyang	0	0	1	0	1	1	3.64045e+07	4.52415	0.708503	0.075912	0.0537839	0.789335	3.75282	0.3658	0.4539	4.79926	5.25153	17.0862	7.6688	6.69034	1.42658
110	7	2020	Xinyang	0	0	1	0	1	1	3.63498e+07	4.34263	0.708503	0.0882962	0.0625581	0.475357	3.80493	0.3561	0.4524	4.75379	5.3256	16.9629	7.22694	7.3359	1.44103
110	8	2021	Xinyang	0	0	1	0	1	1	3.77052e+07	4.31716	0.708503	0.086712	0.0614357	1.06745	3.89884	0.3475	0.4564	4.83059	5.40584	17.2754	7.52602	7.14888	1.44391
110	9	2022	Xinyang	0	0	1	0	1	1	3.66591e+07	4.39235	0.708503	0.136328	0.0965885	0.577478	3.94646	0.3495	0.4648	4.84428	5.48489	17.4118	8.25977	6.84865	1.50642
110	10	2023	Xinyang	0	0	1	0	1	1	3.84935e+07	4.36234	0.708503	0.214627	0.152064	0.647482	3.88072	0.3131	0.5279	4.88976	5.56308	17.4518	8.04867	7.01179	1.5064
111	1	2014	Zhoukou	0	0	1	1	0	0	1.35958e+07	4.7522	0.317854	0.0425348	0.0135198	0.788782	3.1202	0.5152	0.2542	4.44605	4.40469	16.0247	7.20624	6.7884	1.82635
111	2	2015	Zhoukou	0	0	1	1	0	0	1.37171e+07	4.73513	0.317854	0.0525112	0.0166909	0.634518	3.16666	0.4592	0.3235	4.57958	4.51958	15.6715	7.82923	6.8072	1.58075
111	3	2016	Zhoukou	0	0	1	1	0	0	1.37217e+07	4.67748	0.317854	0.0615805	0.0195736	0.618318	3.24579	0.4595	0.3384	4.69509	4.58128	16.1999	8.06674	6.93773	1.73071
111	4	2017	Zhoukou	0	0	1	1	0	0	1.52427e+07	4.65204	0.317854	0.0531184	0.0168839	0.606259	3.33143	0.4554	0.36005	4.80987	4.69926	16.3817	7.83429	7.03165	1.99471
111	5	2018	Zhoukou	0	0	1	1	0	0	1.87852e+07	4.69328	0.317854	0.0615824	0.0195742	0.561347	3.42807	0.4513	0.3817	4.88474	4.81826	16.4235	8.20243	6.93259	2.00596
111	6	2019	Zhoukou	0	0	1	1	0	0	1.91088e+07	4.64153	0.317854	0.0584507	0.0185788	0.641026	3.60797	0.4397	0.4121	5.12374	5.01201	16.729	7.75843	6.44247	2.0097
111	7	2020	Zhoukou	0	0	1	1	0	0	1.93021e+07	4.51496	0.317854	0.0672521	0.0213763	0.554324	3.58945	0.4111	0.4169	5.10633	5.16746	16.6056	7.45801	6.95297	2.01621
111	8	2021	Zhoukou	0	0	1	1	0	0	2.22416e+07	4.45041	0.317854	0.0677184	0.0215245	0.916753	3.66679	0.4053	0.4202	5.19559	5.30249	16.8207	8.00291	6.94105	2.02131
111	9	2022	Zhoukou	0	0	1	1	0	0	2.16906e+07	4.50921	0.317854	0.103655	0.0329471	0.92972	3.71238	0.4026	0.4231	5.21346	5.4057	16.5856	8.53203	6.52809	2.04283
111	10	2023	Zhoukou	0	0	1	1	0	0	2.26479e+07	4.45818	0.317854	0.172837	0.0549369	0.734238	3.64111	0.3293	0.498	5.27536	5.5524	16.6952	8.59245	6.86385	2.0882
112	1	2014	Zhumadian	0	0	1	1	0	0	2.31378e+07	4.72282	0.134441	0.0457146	0.00614593	0.791659	3.19708	0.4132	0.3519	4.19956	4.5426	15.9247	8.08022	7.00073	1.2777
112	2	2015	Zhumadian	0	0	1	1	0	0	2.34308e+07	4.68945	0.134441	0.0503899	0.00677448	0.721191	3.29587	0.4008	0.3765	4.32428	4.71373	15.8608	8.21662	6.90586	1.13969
112	3	2016	Zhumadian	0	0	1	1	0	0	2.26274e+07	4.66424	0.134441	0.0713091	0.00958687	0.739007	3.34304	0.3923	0.3985	4.44161	4.81027	16.3196	8.20215	7.09005	1.2765
112	4	2017	Zhumadian	0	0	1	1	0	0	2.24253e+07	4.63296	0.134441	0.0640934	0.0086168	0.653595	3.43727	0.3914	0.41695	4.5614	4.95486	16.4726	7.95268	7.15559	1.43003
112	5	2018	Zhumadian	0	0	1	1	0	0	2.31173e+07	4.65662	0.134441	0.0754902	0.010149	0.6744	3.51957	0.3905	0.4354	4.61593	5.09692	16.328	8.1932	7.10233	1.43214
112	6	2019	Zhumadian	0	0	1	1	0	0	2.25627e+07	4.5713	0.134441	0.0601814	0.00809086	1.38785	3.6621	0.4019	0.4275	4.72216	5.25918	16.6214	7.7107	6.50281	1.445
112	7	2020	Zhumadian	0	0	1	1	0	0	2.26026e+07	4.43374	0.134441	0.0743059	0.00998978	0.568703	3.70647	0.3847	0.4236	4.60137	5.41377	16.5422	7.54341	7.07714	1.44505
112	8	2021	Zhumadian	0	0	1	1	0	0	2.3332e+07	4.3743	0.134441	0.0718086	0.00965403	1.11434	3.79022	0.3892	0.4301	4.69684	5.49102	16.7701	7.84185	6.98973	1.47306
112	9	2022	Zhumadian	0	0	1	1	0	0	2.31255e+07	4.46808	0.134441	0.111909	0.0150452	0.572191	3.85304	0.3931	0.4305	4.72379	5.57497	16.8634	8.04161	6.68743	1.4955
112	10	2023	Zhumadian	0	0	1	1	0	0	2.44883e+07	4.46442	0.134441	0.162836	0.0218919	0.902823	3.81404	0.3397	0.4932	4.78644	5.68784	16.9279	7.96931	7.08939	1.50714
113	1	2014	Huangshi	0	1	0	1	0	1	9.49004e+07	4.57861	0.283908	0.0919387	0.0261021	1.287	3.90793	0.5937	0.3201	3.95067	4.42958	16.6493	8.24441	7.4731	1.30107
113	2	2015	Huangshi	0	1	0	1	0	1	9.96665e+07	4.54526	0.283908	0.100616	0.0285658	1.44761	3.91308	0.5536	0.358	4.0645	4.52901	16.6718	8.55008	7.67383	1.44984
113	3	2016	Huangshi	0	1	0	1	0	1	9.16934e+07	4.44391	0.283908	0.106413	0.0302116	1.64182	3.97091	0.5526	0.36	4.17376	4.61809	16.9834	8.89197	7.72921	1.49261
113	4	2017	Huangshi	0	1	0	1	0	1	9.22016e+07	4.41355	0.283908	0.108956	0.0309334	1.21904	4.09339	0.5691	0.35705	4.28121	4.7024	17.0706	8.54998	7.58288	1.53766
113	5	2018	Huangshi	0	1	0	1	0	1	9.28595e+07	4.36858	0.283908	0.114031	0.0323743	0.677507	4.16277	0.5856	0.3541	4.38611	4.79887	17.095	8.73157	7.42995	1.60327
113	6	2019	Huangshi	0	1	0	1	0	1	9.87158e+07	4.3856	0.283908	0.124184	0.0352568	0.608519	4.26985	0.5096	0.4318	4.49789	4.92706	17.1109	8.46694	7.19726	1.68325
113	7	2020	Huangshi	0	1	0	1	0	1	9.77665e+07	4.21818	0.283908	0.127083	0.0360797	0.757959	4.19639	0.4863	0.443	4.32916	5.05543	16.9835	8.37284	7.59923	1.77373
113	8	2021	Huangshi	0	1	0	1	0	1	1.00397e+08	4.25197	0.283908	0.100013	0.0283944	0.977358	4.32998	0.4534	0.478	4.57157	5.17888	17.5678	8.10555	7.29846	1.82697
113	9	2022	Huangshi	0	1	0	1	0	1	9.24406e+07	4.32916	0.283908	0.12504	0.0354997	0.977358	4.42516	0.4753	0.4557	4.58971	5.32595	17.5161	8.49962	7.13324	1.83722
113	10	2023	Huangshi	0	1	0	1	0	1	9.2321e+07	4.34098	0.283908	0.159274	0.045219	0.844347	4.45865	0.4522	0.4805	4.67275	5.45767	17.6327	8.14023	7.20346	1.87846
114	1	2014	Shiyan	0	0	1	1	0	1	5.61793e+06	4.42465	0.700817	0.0978351	0.0685645	1.30238	3.57246	0.5081	0.366	4.00488	4.47985	15.4157	6.60787	6.96935	1.02879
114	2	2015	Shiyan	0	0	1	1	0	1	5.70289e+06	4.39947	0.700817	0.104057	0.0729249	1.67651	3.64886	0.4893	0.3896	4.15796	4.63562	15.5635	6.92218	6.85318	1.13906
114	3	2016	Shiyan	0	0	1	1	0	1	5.66653e+06	4.35794	0.700817	0.109798	0.0769486	1.56411	3.73964	0.4769	0.4017	4.28353	4.73293	16.0223	6.98222	6.93473	1.18166
114	4	2017	Shiyan	0	0	1	1	0	1	5.70919e+06	4.29951	0.700817	0.113487	0.0795339	1.91169	3.86744	0.47975	0.4143	4.40444	4.86133	15.7584	6.68922	7.16611	1.18236
114	5	2018	Shiyan	0	0	1	1	0	1	7.50889e+06	4.3362	0.700817	0.110435	0.0773946	1.33479	3.93625	0.4826	0.4269	4.51636	4.94912	15.7118	7.07614	6.87334	1.25906
114	6	2019	Shiyan	0	0	1	1	0	1	9.0128e+06	4.28311	0.700817	0.107754	0.0755159	1.39952	4.0803	0.4392	0.4755	4.78165	5.02415	15.6886	6.82	6.69993	1.35177
114	7	2020	Shiyan	0	0	1	1	0	1	8.21615e+06	4.14807	0.700817	0.113713	0.0796918	1.17856	4.06567	0.4141	0.4867	4.57883	5.14744	15.5761	6.51552	6.94041	1.26363
114	8	2021	Shiyan	0	0	1	1	0	1	8.62432e+06	4.10314	0.700817	0.110037	0.0771161	1.27203	4.21911	0.3872	0.5162	4.8331	5.25644	15.9187	6.77098	7.02455	1.29337
114	9	2022	Shiyan	0	0	1	1	0	1	8.47757e+06	4.24706	0.700817	0.180415	0.126438	1.29456	4.28884	0.4008	0.5016	4.86328	5.39326	16.3682	6.75175	6.49349	1.31159
114	10	2023	Shiyan	0	0	1	1	0	1	9.08579e+06	4.15811	0.700817	0.219638	0.153926	1.63617	4.31294	0.365	0.5376	4.94382	5.53152	16.0584	6.65748	6.93408	1.31877
115	1	2014	Jingzhou	0	1	0	0	0	0	1.96247e+07	4.79022	0.424	0.0808389	0.0342757	0.60241	3.24937	0.4455	0.3201	4.42058	4.5586	17.4126	8.25022	7.16231	1.48819
115	2	2015	Jingzhou	0	1	0	0	0	0	1.91583e+07	4.62762	0.424	0.0968736	0.0410744	0.955414	3.32773	0.437	0.341	4.54981	4.67341	17.488	8.4411	7.41474	1.56561
115	3	2016	Jingzhou	0	1	0	0	0	0	2.08751e+07	4.53254	0.424	0.103809	0.0440148	0.93801	3.41131	0.4265	0.3519	4.65978	4.77547	17.7048	8.80091	7.3239	1.59875
115	4	2017	Jingzhou	0	1	0	0	0	0	2.39092e+07	4.45687	0.424	0.0981948	0.0416346	0.814402	3.52347	0.4314	0.3606	4.76095	4.93377	17.7743	8.47869	7.34572	1.62768
115	5	2018	Jingzhou	0	1	0	0	0	0	2.78872e+07	4.44318	0.424	0.0899516	0.0381395	1.11508	3.61757	0.4363	0.3693	4.86649	5.07462	17.9343	8.7389	7.14351	1.65005
115	6	2019	Jingzhou	0	1	0	0	0	0	2.83936e+07	4.41378	0.424	0.0848643	0.0359824	0.757745	3.80882	0.3711	0.4563	5.11887	5.2484	17.8678	8.22608	7.06402	1.71612
115	7	2020	Jingzhou	0	1	0	0	0	0	2.87749e+07	4.22767	0.424	0.0946145	0.0401166	0.780379	3.78743	0.3402	0.4686	4.85553	5.38985	17.5586	7.80555	7.38768	1.6603
115	8	2021	Jingzhou	0	1	0	0	0	0	3.07982e+07	4.23212	0.424	0.0885144	0.0375301	0.780379	3.96528	0.3236	0.482	5.08231	5.5073	18.2915	8.09314	7.0203	1.69169
115	9	2022	Jingzhou	0	1	0	0	0	0	3.04523e+07	4.37697	0.424	0.134543	0.0570462	0.765306	4.07034	0.3566	0.4533	5.11811	5.62335	18.3893	8.39175	6.97304	1.75755
115	10	2023	Jingzhou	0	1	0	0	0	0	3.89641e+07	4.31782	0.424	0.174262	0.0738872	0.707935	4.1169	0.3441	0.4633	5.2013	5.7584	18.4665	8.16443	6.99786	1.77847
116	1	2014	Yichang	0	1	1	1	0	1	5.04308e+07	4.81634	0.110369	0.106242	0.0117258	0.802139	4.33558	0.5931	0.2947	4.56906	5.28194	16.7078	6.88116	7.06949	1.32091
116	2	2015	Yichang	0	1	1	1	0	1	5.05851e+07	4.59046	0.110369	0.117363	0.0129532	0.946727	4.4111	0.5869	0.3037	4.69087	5.36279	16.8803	6.9525	7.16165	1.3715
116	3	2016	Yichang	0	1	1	1	0	1	4.89794e+07	4.52018	0.110369	0.139201	0.0153635	1.01978	4.49957	0.5723	0.3202	4.82055	5.46104	17.1699	7.18767	7.27809	1.39929
116	4	2017	Yichang	0	1	1	1	0	1	4.80017e+07	4.50103	0.110369	0.126971	0.0140137	1.61481	4.53615	0.54845	0.35025	4.8906	5.61495	17.0865	6.91125	7.25995	1.46269
116	5	2018	Yichang	0	1	1	1	0	1	4.88254e+07	4.45103	0.110369	0.11813	0.0130379	1.48948	4.58771	0.5246	0.3803	4.99992	5.73817	17.1337	7.06309	7.05311	1.49228
116	6	2019	Yichang	0	1	1	1	0	1	4.84801e+07	4.51047	0.110369	0.111801	0.0123394	1.49401	4.68056	0.4605	0.4462	5.11499	5.86519	17.1831	6.80258	6.85972	1.56434
116	7	2020	Yichang	0	1	1	1	0	1	4.97445e+07	4.26306	0.110369	0.123675	0.0136499	0.650316	4.65212	0.429	0.463	4.93528	5.98834	16.8121	6.46261	7.36921	1.70895
116	8	2021	Yichang	0	1	1	1	0	1	5.01254e+07	4.25265	0.110369	0.114976	0.0126899	0.918288	4.8449	0.4187	0.4718	5.19341	6.14292	17.4699	6.62019	6.97094	1.76547
116	9	2022	Yichang	0	1	1	1	0	1	4.82309e+07	4.3296	0.110369	0.178798	0.0197338	1.08165	4.94558	0.4411	0.4521	5.22931	6.24666	17.7127	6.87175	6.81978	1.78366
116	10	2023	Yichang	0	1	1	1	0	1	5.01744e+07	4.29347	0.110369	0.224193	0.024744	0.924214	4.98887	0.3961	0.4981	5.31397	6.38221	17.639	6.8327	6.98	1.81291
117	1	2014	Xiangyang	0	1	1	0	1	1	4.61921e+07	4.77396	0.234697	0.0688669	0.0161629	0.946644	4.02399	0.5767	0.295	4.63528	5.01569	16.3617	7.07758	6.92121	1.37552
117	2	2015	Xiangyang	0	1	1	0	1	1	4.43937e+07	4.71638	0.234697	0.0954338	0.0223981	0.863931	4.09965	0.5686	0.3125	4.75797	5.12611	16.3653	7.05765	6.86548	1.45311
117	3	2016	Xiangyang	0	1	1	0	1	1	4.45536e+07	4.61972	0.234697	0.10107	0.0237209	0.833464	4.18454	0.554	0.3294	4.88678	5.19437	16.756	7.53019	7.03588	1.40928
117	4	2017	Xiangyang	0	1	1	0	1	1	4.40038e+07	4.60509	0.234697	0.110893	0.0260263	0.988655	4.27653	0.53435	0.35925	4.9985	5.31034	16.7154	7.24947	7.14722	1.51664
117	5	2018	Xiangyang	0	1	1	0	1	1	4.49696e+07	4.61062	0.234697	0.103448	0.024279	1.07864	4.33238	0.5147	0.3891	5.11136	5.40272	16.775	7.52193	6.9087	1.53161
117	6	2019	Xiangyang	0	1	1	0	1	1	4.52515e+07	4.59773	0.234697	0.0977639	0.0229449	0.961376	4.44047	0.4839	0.4227	5.22727	5.52233	16.9105	7.16755	6.57616	1.57079
117	7	2020	Xiangyang	0	1	1	0	1	1	4.62036e+07	4.45288	0.234697	0.107726	0.0252831	0.998361	4.43998	0.4572	0.4313	5.0545	5.64115	16.5918	6.757	7.11062	1.63965
117	8	2021	Xiangyang	0	1	1	0	1	1	4.78257e+07	4.40709	0.234697	0.107998	0.0253469	0.844806	4.61338	0.4443	0.4513	5.28124	5.75521	16.9451	6.96526	6.94314	1.64446
117	9	2022	Xiangyang	0	1	1	0	1	1	4.50648e+07	4.53026	0.234697	0.182659	0.0428695	1.15668	4.70511	0.4692	0.4269	5.31429	5.87861	17.2796	7.21017	6.56534	1.64142
117	10	2023	Xiangyang	0	1	1	0	1	1	5.62953e+07	4.47981	0.234697	0.241973	0.0567904	0.948167	4.707	0.4245	0.4765	5.3921	5.998	17.1599	7.04799	6.97307	1.69759
118	1	2014	Xiaogan	0	1	1	0	0	1	2.12944e+07	4.64711	0.133716	0.0750265	0.0100322	0.999412	3.3283	0.4904	0.3235	4.23314	4.36382	17.0225	8.16676	7.15205	1.63367
118	2	2015	Xiaogan	0	1	1	0	0	1	2.35198e+07	4.6087	0.133716	0.0699334	0.0093512	0.741943	3.39866	0.4843	0.3376	4.37844	4.51664	17.0209	8.02518	7.30087	1.75937
118	3	2016	Xiaogan	0	1	1	0	0	1	2.35031e+07	4.38814	0.133716	0.0809842	0.0108289	0.938017	3.47308	0.4797	0.3417	4.48149	4.62812	17.3285	8.85036	7.46919	1.8587
118	4	2017	Xiaogan	0	1	1	0	0	1	2.30274e+07	4.42384	0.133716	0.0778027	0.0104034	1.31013	3.56914	0.4818	0.35385	4.5781	4.73465	17.4724	8.61465	7.24895	1.8969
118	5	2018	Xiaogan	0	1	1	0	0	1	2.41927e+07	4.44272	0.133716	0.0756859	0.0101204	0.608477	3.66099	0.4839	0.366	4.68718	4.83396	17.5998	9.09351	7.0799	1.9881
118	6	2019	Xiaogan	0	1	1	0	0	1	2.3672e+07	4.42103	0.133716	0.0722533	0.00966142	0.749269	3.84528	0.4273	0.438	4.7984	4.92474	17.7424	8.56965	6.71533	2.02617
118	7	2020	Xiaogan	0	1	1	0	0	1	2.38706e+07	4.21265	0.133716	0.0821513	0.0109849	0.650316	3.939	0.3924	0.4512	4.58623	5.07623	17.3552	8.11425	7.32161	2.09075
118	8	2021	Xiaogan	0	1	1	0	0	1	2.47239e+07	4.2446	0.133716	0.0862072	0.0115273	0.971731	4.10357	0.3938	0.4571	4.78549	5.22053	17.8172	8.36032	7.00403	2.13095
118	9	2022	Xiaogan	0	1	1	0	0	1	2.44956e+07	4.3898	0.133716	0.153272	0.0204948	0.908767	4.19417	0.4148	0.4419	4.82113	5.34251	18.0531	8.42002	6.98051	2.06166
118	10	2023	Xiaogan	0	1	1	0	0	1	2.59481e+07	4.36571	0.133716	0.217252	0.0290501	0.997862	4.24668	0.3866	0.474	4.90656	5.48981	18.0465	7.88826	7.06163	2.10467
119	1	2014	Huanggang	0	1	1	1	0	1	4.08978e+07	4.53779	0.561185	0.0587921	0.0329933	1.09842	3.14104	0.4017	0.3536	4.27061	4.39581	16.3499	8.666	7.37662	1.52947
119	2	2015	Huanggang	0	1	1	1	0	1	3.86992e+07	4.50345	0.561185	0.0691633	0.0388134	0.857719	3.2293	0.3891	0.372	4.47837	4.59644	16.3519	8.83601	7.54282	1.64404
119	3	2016	Huanggang	0	1	1	1	0	1	3.83136e+07	4.4285	0.561185	0.0767532	0.0430727	1.11462	3.30956	0.3789	0.3921	4.57876	4.75411	16.6967	9.2195	7.7116	1.68987
119	4	2017	Huanggang	0	1	1	1	0	1	3.84501e+07	4.43304	0.561185	0.0713059	0.0400158	0.943225	3.41299	0.39385	0.39925	4.68506	4.94726	16.8134	8.85023	7.437	1.74715
119	5	2018	Huanggang	0	1	1	1	0	1	3.93358e+07	4.41416	0.561185	0.0708782	0.0397758	1.03405	3.4696	0.4088	0.4064	4.79169	5.06599	16.8185	9.1221	7.37271	1.79298
119	6	2019	Huanggang	0	1	1	1	0	1	3.95075e+07	4.39316	0.561185	0.072044	0.04043	0.81283	3.60237	0.3773	0.4491	4.89244	5.22548	16.8914	8.82739	7.03441	1.84024
119	7	2020	Huanggang	0	1	1	1	0	1	4.55042e+07	4.23038	0.561185	0.0847635	0.047568	1.13202	3.5775	0.3456	0.4525	4.74504	5.37909	16.7369	8.6294	7.58041	1.88606
119	8	2021	Huanggang	0	1	1	1	0	1	4.78581e+07	4.25462	0.561185	0.0740838	0.0415747	0.842744	3.77391	0.3176	0.4841	4.94435	5.5416	17.2313	8.51591	7.21378	1.919
119	9	2022	Huanggang	0	1	1	1	0	1	4.66727e+07	4.35026	0.561185	0.116728	0.0655059	1.17408	3.86001	0.3443	0.4572	4.97762	5.68765	17.2858	8.94871	7.06381	1.97004
119	10	2023	Huanggang	0	1	1	1	0	1	4.85719e+07	4.30187	0.561185	0.152731	0.0857105	1.04371	3.90826	0.3205	0.4813	5.06062	5.83109	17.2866	8.54104	7.13753	1.99788
120	1	2014	Xianning	0	1	0	1	1	1	1.57138e+07	4.52694	0.57806	0.0909711	0.0525867	1.25087	3.65765	0.4943	0.3273	3.58843	3.9765	17.5042	7.81539	7.41183	1.51472
120	2	2015	Xianning	0	1	0	1	1	1	1.4593e+07	4.4818	0.57806	0.0974575	0.0563362	1.39583	3.71926	0.4859	0.3408	3.69148	4.1415	17.5258	8.16638	7.61387	1.59327
120	3	2016	Xianning	0	1	0	1	1	1	1.88536e+07	4.37326	0.57806	0.114058	0.0659326	1.81087	3.7848	0.4764	0.3572	3.78993	4.27782	17.7255	8.57951	7.64028	1.60793
120	4	2017	Xianning	0	1	0	1	1	1	1.92157e+07	4.36273	0.57806	0.10543	0.0609448	1.52536	3.88769	0.48145	0.36675	3.90648	4.43985	17.835	8.2474	7.59973	1.64731
120	5	2018	Xianning	0	1	0	1	1	1	2.02156e+07	4.31052	0.57806	0.126922	0.0733686	1.59983	3.98257	0.4865	0.3763	4.0185	4.56535	17.9505	8.44726	7.33108	1.64611
120	6	2019	Xianning	0	1	0	1	1	1	2.03127e+07	4.34284	0.57806	0.109104	0.0630684	1.42161	4.13756	0.4419	0.4327	4.13212	4.70726	17.9398	8.03404	7.20834	1.68817
120	7	2020	Xianning	0	1	0	1	1	1	1.98364e+07	4.11481	0.57806	0.127659	0.0737944	0.911458	4.06593	0.4127	0.4449	4.10106	4.85888	17.7198	7.86836	7.49435	1.73239
120	8	2021	Xianning	0	1	0	1	1	1	2.21882e+07	4.13859	0.57806	0.124482	0.0719578	0.965997	4.19259	0.4013	0.4635	4.35918	4.99464	18.3701	7.75531	7.24649	1.77253
120	9	2022	Xianning	0	1	0	1	1	1	2.2146e+07	4.21363	0.57806	0.182674	0.105596	1.22216	4.27294	0.3941	0.4729	4.39734	5.11385	18.3817	7.87042	7.06837	1.73397
120	10	2023	Xianning	0	1	0	1	1	1	2.32599e+07	4.09609	0.57806	0.213733	0.12355	0.958409	4.24325	0.3268	0.5315	4.47201	5.24336	18.511	7.65633	7.12561	0.0494258
121	1	2014	Suizhou	0	0	1	1	0	0	7.67339e+06	4.61794	0.362106	0.0841948	0.0304874	0.578273	3.50122	0.4846	0.3356	3.56776	3.6803	16.6558	7.68418	7.01991	0.888854
121	2	2015	Suizhou	0	0	1	1	0	0	7.55333e+06	4.56727	0.362106	0.0783613	0.0283751	0.53817	3.58074	0.4791	0.3524	3.6878	3.82181	16.6096	7.61451	7.02976	0.955479
121	3	2016	Suizhou	0	0	1	1	0	0	7.61289e+06	4.47262	0.362106	0.0879443	0.0318452	0.782918	3.65845	0.4676	0.3675	3.79796	3.96547	16.9261	8.31663	7.2462	0.98215
121	4	2017	Suizhou	0	0	1	1	0	0	7.44164e+06	4.40221	0.362106	0.0840313	0.0304282	0.829635	3.74748	0.47545	0.3708	3.89466	4.0984	17.0451	8.02727	7.22127	1.03103
121	5	2018	Suizhou	0	0	1	1	0	0	7.57209e+06	4.38498	0.362106	0.0827697	0.0299714	0.815217	3.82168	0.4833	0.3741	3.99927	4.23447	17.1156	8.37014	7.01224	1.06465
121	6	2019	Suizhou	0	0	1	1	0	0	7.6468e+06	4.41844	0.362106	0.0766527	0.0277564	1.17279	3.95852	0.4682	0.3975	4.1815	4.3405	17.3642	7.83544	6.60037	1.13408
121	7	2020	Suizhou	0	0	1	1	0	0	7.82093e+06	4.24807	0.362106	0.0853662	0.0309116	0.542823	3.99772	0.4352	0.4067	3.95034	4.4835	17.0149	7.37213	7.20954	1.13668
121	8	2021	Suizhou	0	0	1	1	0	0	7.83857e+06	4.25526	0.362106	0.0762062	0.0275948	0.676046	4.11254	0.423	0.4271	4.12471	4.58568	17.3294	7.68925	7.00163	1.5629
121	9	2022	Suizhou	0	0	1	1	0	0	7.39191e+06	4.30188	0.362106	0.112744	0.0408254	0.558828	4.18899	0.4407	0.417	4.15205	4.69303	17.6113	8.05952	6.80423	1.31118
121	10	2023	Suizhou	0	0	1	1	0	0	1.4353e+07	4.20494	0.362106	0.131281	0.0475378	0.706952	4.1935	0.4142	0.4427	4.23212	4.80174	17.6271	7.77418	7.05472	1.44033
122	1	2014	Changsha	0	1	0	1	0	0	2.18988e+07	4.62083	0.167815	0.171829	0.0288355	0.926948	4.67919	0.542	0.4181	5.7564	6.94095	17.9916	8.49068	7.40187	1.34871
122	2	2015	Changsha	0	1	0	1	0	0	2.15635e+07	4.48034	0.167815	0.19657	0.0329874	0.752896	4.74878	0.5092	0.4506	5.91096	7.11217	17.6922	9.58776	7.54953	1.35755
122	3	2016	Changsha	0	1	0	1	0	0	2.15338e+07	4.41643	0.167815	0.213111	0.0357632	0.752896	4.82126	0.4823	0.478	6.02039	7.23084	17.8304	10.1141	7.57382	1.37349
122	4	2017	Changsha	0	1	0	1	0	0	2.15256e+07	4.44314	0.167815	0.224562	0.0376849	0.618334	4.87678	0.4529	0.51275	6.11979	7.37659	18.0375	9.9596	7.53573	1.37438
122	5	2018	Changsha	0	1	0	1	0	0	2.19923e+07	4.42098	0.167815	0.199159	0.0334218	0.683274	4.9194	0.4235	0.5475	6.16648	7.51539	18.0833	10.2513	7.26276	1.37285
122	6	2019	Changsha	0	1	0	1	0	0	2.19527e+07	4.42983	0.167815	0.200746	0.0336882	0.489922	4.94076	0.3836	0.5854	6.26283	7.65261	17.9496	9.79549	7.35096	1.37432
122	7	2020	Changsha	0	1	0	1	0	0	2.21211e+07	4.25952	0.167815	0.235432	0.0395091	0.507375	4.8146	0.3903	0.5748	6.10251	7.7874	17.9325	9.71798	7.36711	1.37568
122	8	2021	Changsha	0	1	0	1	0	0	2.28585e+07	4.32279	0.167815	0.210711	0.0353606	0.599084	4.87325	0.3957	0.5722	6.23668	7.90013	18.6208	9.4338	7.21706	1.37936
122	9	2022	Changsha	0	1	0	1	0	0	2.19092e+07	4.26476	0.167815	0.296091	0.0496886	0.643623	4.90676	0.4002	0.5675	6.26064	7.99344	18.5374	9.88434	7.21992	1.38445
122	10	2023	Changsha	0	1	0	1	0	0	2.35611e+07	4.25481	0.167815	0.382383	0.0641697	0.289436	4.91945	0.3744	0.5941	6.32107	8.09594	18.8156	9.64702	7.10807	1.38778
123	1	2014	Zhuzhou	0	1	1	0	1	0	1.98736e+07	4.59308	0.37299	0.0964359	0.0359696	0.645399	4.00261	0.5924	0.3304	4.31639	4.70887	17.6431	9.35454	7.46396	1.22377
123	2	2015	Zhuzhou	0	1	1	0	1	0	1.94198e+07	4.40426	0.37299	0.112834	0.0420859	0.754148	4.07178	0.5726	0.3505	4.43041	4.75581	17.4519	10.1952	7.60907	1.22616
123	3	2016	Zhuzhou	0	1	1	0	1	0	2.44759e+07	4.38316	0.37299	0.116727	0.043538	0.911546	4.12844	0.5298	0.391	4.53955	4.89443	17.4945	11.2002	7.71031	1.2278
123	4	2017	Zhuzhou	0	1	1	0	1	0	2.45697e+07	4.40416	0.37299	0.111483	0.0415822	0.507983	4.14239	0.48325	0.4419	4.64291	5.05923	17.6129	10.7136	7.49235	1.24439
123	5	2018	Zhuzhou	0	1	1	0	1	0	2.4998e+07	4.33162	0.37299	0.111345	0.0415306	0.47553	4.18116	0.4367	0.4928	4.66873	5.21203	17.5929	10.8269	7.36704	1.23633
123	6	2019	Zhuzhou	0	1	1	0	1	0	2.49078e+07	4.38933	0.37299	0.105373	0.039303	0.547196	4.31238	0.4525	0.4741	4.76608	5.3774	17.5801	10.6167	7.52712	1.23631
123	7	2020	Zhuzhou	0	1	1	0	1	0	2.4917e+07	4.19634	0.37299	0.121282	0.0452371	0.662361	4.37678	0.4627	0.4549	4.69166	5.53248	17.6194	11.3187	7.38972	1.23809
123	8	2021	Zhuzhou	0	1	1	0	1	0	2.57727e+07	4.26565	0.37299	0.112219	0.0418564	0.782661	4.47565	0.476	0.4482	4.82585	5.6627	18.2835	10.4994	7.33356	1.23871
123	9	2022	Zhuzhou	0	1	1	0	1	0	2.51653e+07	4.27135	0.37299	0.15944	0.0594695	0.577787	4.53565	0.4737	0.4504	4.8497	5.7782	17.9973	10.841	7.37569	1.23896
123	10	2023	Zhuzhou	0	1	1	0	1	0	2.60515e+07	4.26346	0.37299	0.216833	0.0808765	0.392157	4.5537	0.44	0.4847	4.91401	5.91183	18.486	10.4961	7.24527	1.23898
124	1	2014	Shaoyang	0	0	0	1	0	0	1.75466e+07	4.48159	0.205605	0.0556213	0.011436	0.618109	2.86209	0.3816	0.4031	4.19163	4.32014	17.7477	6.86391	7.33123	1.05373
124	2	2015	Shaoyang	0	0	0	1	0	0	1.75471e+07	4.42126	0.205605	0.0659762	0.0135651	0.580416	2.95262	0.3663	0.4179	4.31146	4.49028	17.7578	6.99036	7.45053	1.05819
124	3	2016	Shaoyang	0	0	0	1	0	0	1.66698e+07	4.36979	0.205605	0.0853907	0.0175568	0.859454	3.0439	0.3553	0.4311	4.42463	4.65681	17.9767	7.26543	7.41016	1.06273
124	4	2017	Shaoyang	0	0	0	1	0	0	1.68077e+07	4.39465	0.205605	0.0611704	0.012577	0.488298	3.09775	0.35345	0.45675	4.52854	4.84386	17.9843	6.89625	7.35571	1.08128
124	5	2018	Shaoyang	0	0	0	1	0	0	1.69617e+07	4.25892	0.205605	0.0652175	0.0134091	1.06505	3.18544	0.3516	0.4824	4.59297	4.95526	17.9612	7.10994	7.31165	1.08176
124	6	2019	Shaoyang	0	0	0	1	0	0	1.65993e+07	4.25602	0.205605	0.0524688	0.0107879	0.941018	3.37892	0.2768	0.5602	4.82039	5.09196	17.8104	6.90697	7.45526	1.08425
124	7	2020	Shaoyang	0	0	0	1	0	0	1.63762e+07	4.08763	0.205605	0.0628331	0.0129188	0.437637	3.53494	0.3105	0.5118	4.79482	5.27888	17.8503	6.80838	7.28432	1.08502
124	8	2021	Shaoyang	0	0	0	1	0	0	1.68503e+07	4.11006	0.205605	0.0639859	0.0131558	0.765625	3.63186	0.3193	0.5142	4.92896	5.27468	18.5789	6.46443	7.23194	1.08569
124	9	2022	Shaoyang	0	0	0	1	0	0	1.67794e+07	4.12633	0.205605	0.0952053	0.0195747	0.845666	3.69737	0.3205	0.5121	4.94792	5.53692	18.3795	6.50198	7.07846	1.08636
124	10	2023	Shaoyang	0	0	0	1	0	0	1.77579e+07	4.04667	0.205605	0.131273	0.0269905	0.97035	3.75553	0.3286	0.5117	5.00952	5.67451	18.7958	6.52665	6.99309	1.08795
125	1	2014	Yueyang	0	1	0	1	0	1	2.6105e+07	4.5487	0.529828	0.077429	0.0410241	1.0018	3.86832	0.5387	0.3533	4.50602	4.34637	17.8164	8.91701	7.35206	1.36493
125	2	2015	Yueyang	0	1	0	1	0	1	2.54748e+07	4.39172	0.529828	0.106757	0.0565628	0.947963	3.9402	0.5013	0.3888	4.6256	4.49366	17.7901	9.49494	7.58433	1.36635
125	3	2016	Yueyang	0	1	0	1	0	1	2.52173e+07	4.36486	0.529828	0.0966593	0.0512128	0.953307	4.00427	0.4738	0.4147	4.73872	4.61777	17.9422	9.71297	7.45711	1.37041
125	4	2017	Yueyang	0	1	0	1	0	1	2.5743e+07	4.34026	0.529828	0.0950701	0.0503708	0.555662	4.00119	0.4457	0.45165	4.83359	4.87311	18.0921	9.43829	7.53738	1.37527
125	5	2018	Yueyang	0	1	0	1	0	1	2.6321e+07	4.38361	0.529828	0.0973833	0.0515964	1.00924	4.08033	0.4176	0.4886	4.8827	5.09612	18.2108	9.57551	7.27923	1.38508
125	6	2019	Yueyang	0	1	0	1	0	1	2.68072e+07	4.36301	0.529828	0.0852232	0.0451536	1.03448	4.17986	0.4037	0.4958	5.08245	5.29213	18.058	9.1046	7.27996	1.36951
125	7	2020	Yueyang	0	1	0	1	0	1	2.67685e+07	4.17804	0.529828	0.101056	0.0535425	0.833591	4.36778	0.4055	0.4795	5.0588	5.50439	17.9027	9.01577	7.44305	1.35003
125	8	2021	Yueyang	0	1	0	1	0	1	2.75367e+07	4.20494	0.529828	0.0991851	0.052551	1.06413	4.46898	0.4165	0.4783	5.19732	5.64956	18.6528	8.9315	7.19522	1.33268
125	9	2022	Yueyang	0	1	0	1	0	1	3.17694e+07	4.24143	0.529828	0.145047	0.0768498	1.14704	4.53961	0.4176	0.4793	5.22435	5.77258	18.6634	9.17861	7.06727	1.34704
125	10	2023	Yueyang	0	1	0	1	0	1	4.5314e+07	4.20568	0.529828	0.206352	0.109331	1.13946	4.57212	0.3939	0.5065	5.31485	5.91608	18.8986	8.97983	7.02494	1.34471
126	1	2014	Changde	0	1	1	0	1	0	2.56275e+07	4.5713	0.338437	0.0776632	0.0262841	0.826865	3.76619	0.4765	0.3891	4.40647	4.52616	17.1327	8.56057	7.2399	1.1863
126	2	2015	Changde	0	1	1	0	1	0	3.0515e+07	4.38923	0.338437	0.0851093	0.0288042	0.735048	3.83747	0.4568	0.4121	4.54911	4.68255	17.2842	8.70315	7.34015	1.18766
126	3	2016	Changde	0	1	1	0	1	0	3.04732e+07	4.40582	0.338437	0.0932743	0.0315675	0.802593	3.92282	0.4256	0.4446	4.66155	4.85411	17.4323	8.86347	7.47957	1.239
126	4	2017	Changde	0	1	1	0	1	0	2.79335e+07	4.4271	0.338437	0.0931322	0.0315194	0.646054	3.97101	0.40215	0.4817	4.76347	5.06538	17.4995	8.39891	7.37592	1.24272
126	5	2018	Changde	0	1	1	0	1	0	2.83169e+07	4.32044	0.338437	0.0930502	0.0314917	0.671141	4.0632	0.3787	0.5188	4.83688	5.19708	17.5276	8.51651	7.31173	1.24589
126	6	2019	Changde	0	1	1	0	1	0	2.82969e+07	4.40581	0.338437	0.0803492	0.0271932	0.879507	4.13505	0.4036	0.4872	4.98655	5.3484	17.4649	8.07436	7.3099	1.24614
126	7	2020	Changde	0	1	1	0	1	0	2.85508e+07	4.22831	0.338437	0.0979471	0.033149	0.68135	4.25556	0.4117	0.4643	4.96197	5.52654	17.1483	7.51308	7.39531	1.24823
126	8	2021	Changde	0	1	1	0	1	0	2.9716e+07	4.24433	0.338437	0.0946001	0.0320162	1.01254	4.34534	0.4161	0.4687	5.09611	5.66822	18.0344	8.26927	7.1527	1.25631
126	9	2022	Changde	0	1	1	0	1	0	2.86331e+07	4.27388	0.338437	0.130089	0.0440269	0.667426	4.40425	0.4124	0.4718	5.12001	5.78427	18.1966	8.52057	6.98224	1.25757
126	10	2023	Changde	0	1	1	0	1	0	2.95806e+07	4.20982	0.338437	0.184024	0.0622805	0.653258	4.43488	0.3887	0.4988	5.18151	5.8651	18.2784	8.3497	6.90581	1.2556
127	1	2014	Zhangjiajie	0	0	1	0	1	0	2.95687e+06	4.51467	0.215948	0.0952358	0.020566	0.778844	3.29772	0.2431	0.6409	2.75529	3.5233	16.909	6.24519	7.26738	0.933515
127	2	2015	Zhangjiajie	0	0	1	0	1	0	2.97684e+06	4.36746	0.215948	0.12043	0.0260066	0.812577	3.38184	0.2276	0.6566	2.87563	3.61421	17.2372	6.3484	7.40066	0.933187
127	3	2016	Zhangjiajie	0	0	1	0	1	0	2.97869e+06	4.31093	0.215948	0.113767	0.0245677	0.889504	3.47507	0.2124	0.6733	2.98622	3.73252	17.357	6.45941	7.54513	0.937404
127	4	2017	Zhangjiajie	0	0	1	0	1	0	3.04763e+06	4.26225	0.215948	0.115254	0.0248889	0.904799	3.56019	0.1948	0.6973	3.08746	4.02036	17.3771	6.09911	7.38426	0.945921
127	5	2018	Zhangjiajie	0	0	1	0	1	0	3.09589e+06	4.12586	0.215948	0.120693	0.0260634	0.792883	3.63016	0.1772	0.7213	3.13581	4.19232	17.3329	6.13577	7.36037	0.947405
127	6	2019	Zhangjiajie	0	0	1	0	1	0	3.04988e+06	4.05802	0.215948	0.101013	0.0218136	0.361111	3.57703	0.1474	0.727	3.23303	4.35741	17.2818	5.85367	7.22729	0.949969
127	7	2020	Zhangjiajie	0	0	1	0	1	0	2.4481e+06	3.82376	0.215948	0.117212	0.0253116	0.755317	3.60299	0.1565	0.696	2.98048	4.51589	16.9318	5.14207	7.49185	0.965597
127	8	2021	Zhangjiajie	0	0	1	0	1	0	2.53038e+06	3.92826	0.215948	0.114465	0.0247184	1.24404	3.64631	0.1414	0.7172	3.0193	4.65019	17.744	5.48001	7.22344	0.969312
127	9	2022	Zhangjiajie	0	0	1	0	1	0	2.4369e+06	4.02937	0.215948	0.159248	0.0343892	0.874587	3.67138	0.1281	0.7238	3.04425	4.76141	18.0194	5.98479	6.96314	0.971694
127	10	2023	Zhangjiajie	0	0	1	0	1	0	2.66462e+06	4.02175	0.215948	0.207254	0.044756	0.822639	3.71162	0.1159	0.7403	3.10543	4.91608	17.9949	5.88842	6.97823	0.973673
128	1	2014	Yiyang	0	1	0	1	0	1	1.40663e+07	4.44705	0.00512754	0.060759	0.000311544	0.903762	3.35327	0.4403	0.3748	3.8159	4.00593	17.4251	8.6501	7.33846	1.28844
128	2	2015	Yiyang	0	1	0	1	0	1	1.32548e+07	4.40917	0.00512754	0.0699843	0.000358847	1.00382	3.42674	0.4211	0.3933	4.04995	4.12192	17.3556	9.27762	7.45346	1.29249
128	3	2016	Yiyang	0	1	0	1	0	1	1.30901e+07	4.33318	0.00512754	0.0719455	0.000368903	1.20567	3.51963	0.3976	0.42	4.16118	4.28719	17.4951	9.506	7.49698	1.307
128	4	2017	Yiyang	0	1	0	1	0	1	1.35145e+07	4.31071	0.00512754	0.0725003	0.000371748	1.11639	3.59715	0.3892	0.4497	4.26239	4.51606	17.6189	9.1017	7.43324	1.30982
128	5	2018	Yiyang	0	1	0	1	0	1	1.37219e+07	4.25347	0.00512754	0.0850356	0.000436023	1.11547	3.6873	0.3808	0.4794	4.27139	4.67024	17.6476	9.23325	7.31322	1.31398
128	6	2019	Yiyang	0	1	0	1	0	1	1.3568e+07	4.46216	0.00512754	0.0705073	0.000361529	0.665093	3.70323	0.426	0.4179	4.28827	4.83857	17.5187	8.83024	7.34196	1.322
128	7	2020	Yiyang	0	1	0	1	0	1	1.32824e+07	4.24631	0.00512754	0.081426	0.000417515	0.640644	3.86669	0.428	0.3994	4.263	5.03665	17.3407	8.47503	7.39008	1.32727
128	8	2021	Yiyang	0	1	0	1	0	1	1.4231e+07	4.24299	0.00512754	0.0803726	0.000412114	0.762746	3.96266	0.4423	0.3972	4.40589	5.20428	18.187	8.66594	7.2224	1.33095
128	9	2022	Yiyang	0	1	0	1	0	1	1.41218e+07	4.31611	0.00512754	0.114109	0.000585096	0.815869	4.0131	0.4485	0.3861	4.43186	5.34806	18.2108	8.94103	7.08394	1.33769
128	10	2023	Yiyang	0	1	0	1	0	1	1.50254e+07	4.05368	0.00512754	0.153283	0.000785966	0.777076	4.03543	0.4359	0.3986	4.5017	5.47708	18.458	8.74436	6.96656	1.34269
129	1	2014	Yongzhou	0	0	0	1	0	0	5.30145e+06	4.36754	0.513861	0.0525035	0.0269795	0.377294	3.19027	0.3773	0.4059	3.74542	4.15879	19.0483	7.76657	7.34885	1.03423
129	2	2015	Yongzhou	0	0	0	1	0	0	5.44678e+06	4.32178	0.513861	0.058935	0.0302844	0.521999	3.2666	0.3653	0.4171	3.9662	4.37402	19.0296	8.01046	7.64882	1.03562
129	3	2016	Yongzhou	0	0	0	1	0	0	5.457e+06	4.19689	0.513861	0.067345	0.0346059	0.603242	3.35843	0.3483	0.443	4.07738	4.57009	19.0877	8.85504	7.54335	1.04071
129	4	2017	Yongzhou	0	0	0	1	0	0	5.58855e+06	4.23319	0.513861	0.0668629	0.0343582	0.644792	3.40781	0.3426	0.47115	4.179	4.77658	19.1352	8.5723	7.44341	1.0329
129	5	2018	Yongzhou	0	0	0	1	0	0	5.45744e+06	4.24259	0.513861	0.0760721	0.0390905	0.426363	3.49757	0.3369	0.4993	4.27603	4.90756	19.011	8.62027	7.50337	1.03473
129	6	2019	Yongzhou	0	0	0	1	0	0	5.34756e+06	4.18165	0.513861	0.0583354	0.0299763	0.529595	3.61127	0.3103	0.5159	4.37431	5.04744	18.9883	8.41901	7.52845	1.03769
129	7	2020	Yongzhou	0	0	0	1	0	0	5.19506e+06	4.0355	0.513861	0.0698231	0.0358793	0.473624	3.63793	0.3197	0.4934	4.3605	5.1991	19.1938	8.76157	7.34395	1.03917
129	8	2021	Yongzhou	0	0	0	1	0	0	1.56718e+07	4.03788	0.513861	0.0689559	0.0354338	0.716218	3.76403	0.3291	0.4949	4.49899	5.31975	19.804	8.06279	7.32547	1.0446
129	9	2022	Yongzhou	0	0	0	1	0	0	1.55552e+07	4.10299	0.513861	0.10057	0.0516788	1.10317	3.84261	0.3275	0.4934	4.52409	5.43996	19.3755	8.32615	7.313	1.04472
129	10	2023	Yongzhou	0	0	0	1	0	0	1.6435e+07	4.03772	0.513861	0.153274	0.0787614	0.752669	3.88859	0.3244	0.4987	4.50357	5.55917	19.8017	8.28534	7.21637	1.04272
130	1	2014	Chenzhou	0	0	1	0	1	1	2.64184e+07	4.31058	0.451169	0.0708207	0.0319521	0.817121	3.68885	0.5678	0.3367	4.27921	4.35717	19.4041	7.01344	7.29729	0.90867
130	2	2015	Chenzhou	0	0	1	0	1	1	2.46146e+07	4.25336	0.451169	0.0907438	0.0409408	1.28894	3.75378	0.5465	0.3558	4.3939	4.54935	19.2905	7.32358	7.61871	0.897227
130	3	2016	Chenzhou	0	0	1	0	1	1	2.46251e+07	4.18828	0.451169	0.083054	0.0374714	1.39405	3.84355	0.5206	0.3813	4.50547	4.6652	18.6958	11.2911	7.73731	0.900494
130	4	2017	Chenzhou	0	0	1	0	1	1	2.4653e+07	4.29072	0.451169	0.0866833	0.0391088	0.984318	3.83155	0.4854	0.42325	4.60487	4.82404	18.7826	11.0659	7.41448	0.926636
130	5	2018	Chenzhou	0	0	1	0	1	1	2.48069e+07	4.11415	0.451169	0.0921475	0.0415741	1.02269	3.92162	0.4502	0.4652	4.64152	4.93316	18.705	10.8244	7.45763	0.927014
130	6	2019	Chenzhou	0	0	1	0	1	1	2.47607e+07	4.0698	0.451169	0.0766985	0.034604	0.781365	3.92711	0.3834	0.5184	4.73967	5.10259	18.7068	10.5988	7.56381	0.930152
130	7	2020	Chenzhou	0	0	1	0	1	1	2.49143e+07	3.97127	0.451169	0.0906328	0.0408907	0.623105	3.98119	0.3863	0.5002	4.52395	5.27293	18.9313	11.8402	7.34292	0.932427
130	8	2021	Chenzhou	0	0	1	0	1	1	2.54334e+07	3.98155	0.451169	0.0912014	0.0411472	1.2056	4.08332	0.3946	0.5004	4.66001	5.40059	19.515	10.5576	7.31548	0.935151
130	9	2022	Chenzhou	0	0	1	0	1	1	2.40782e+07	4.02266	0.451169	0.136917	0.0617725	1.42189	4.16094	0.3925	0.5011	4.68709	5.53523	18.9376	11.1675	7.43103	0.935865
130	10	2023	Chenzhou	0	0	1	0	1	1	2.47829e+07	3.96899	0.451169	0.187573	0.0846269	0.702302	4.20986	0.3859	0.5095	4.76082	5.66333	19.4173	10.9072	7.34571	0.935839
131	1	2014	Huaihua	0	0	1	0	1	1	9.69766e+06	4.39907	0.4041	0.0740217	0.0299122	0.578466	3.19327	0.4366	0.4185	3.80906	4.24231	17.3581	6.20518	7.38406	0.740201
131	2	2015	Huaihua	0	0	1	0	1	1	9.65918e+06	4.35876	0.4041	0.091567	0.0370023	1.01896	3.2604	0.4184	0.4368	3.91752	4.4219	17.5571	6.29834	7.42795	0.743263
131	3	2016	Huaihua	0	0	1	0	1	1	9.46109e+06	4.22473	0.4041	0.116842	0.0472159	1.0074	3.35043	0.3823	0.4746	4.02873	4.51729	17.7059	6.55432	7.43049	0.745378
131	4	2017	Huaihua	0	0	1	0	1	1	9.65226e+06	4.25313	0.4041	0.0807436	0.0326285	0.819336	3.34519	0.3435	0.5225	4.12818	4.63405	17.7221	6.28103	7.38314	0.752503
131	5	2018	Huaihua	0	0	1	0	1	1	9.58911e+06	4.19578	0.4041	0.0912557	0.0368765	0.930535	3.41605	0.3047	0.5704	4.19749	4.72393	17.6918	6.38432	7.31679	0.754806
131	6	2019	Huaihua	0	0	1	0	1	1	9.41233e+06	4.1701	0.4041	0.077142	0.0311731	0.577768	3.47979	0.2772	0.5837	4.13051	4.85177	17.5037	6.09112	7.38094	0.755041
131	7	2020	Huaihua	0	0	1	0	1	1	9.21893e+06	3.95836	0.4041	0.2251	0.0909629	0.574398	3.59361	0.2859	0.5586	4.10593	5.02265	17.3898	5.69623	7.4419	0.756347
131	8	2021	Huaihua	0	0	1	0	1	1	9.47356e+06	3.9794	0.4041	0.130043	0.0525504	1.02877	3.68304	0.3031	0.5512	4.24178	5.13886	18.1766	5.7625	7.3299	0.757722
131	9	2022	Huaihua	0	0	1	0	1	1	9.32914e+06	3.9994	0.4041	0.129859	0.0524762	1.2257	3.72224	0.3019	0.5478	4.25457	5.27329	18.1688	5.96853	7.06028	0.758287
131	10	2023	Huaihua	0	0	1	0	1	1	1.03426e+07	3.96821	0.4041	0.148325	0.0599384	0.943118	3.76896	0.2902	0.5651	4.34288	5.41102	18.471	5.98887	6.90186	0.758306
132	1	2014	Shaoguan	0	0	0	0	1	1	2.78533e+07	4.33433	0.524527	0.152862	0.0801802	1.1731	3.64769	0.4056	0.4682	3.95639	4.20642	20.8557	7.34237	7.39958	0.869976
132	2	2015	Shaoguan	0	0	0	0	1	1	2.87954e+07	4.05544	0.524527	0.145707	0.0764274	1.14035	3.67326	0.3748	0.4933	4.0618	4.29298	21.0718	7.42565	7.71818	0.871334
132	3	2016	Shaoguan	0	0	0	0	1	1	2.80894e+07	4.06544	0.524527	0.155879	0.081763	1.10587	3.72299	0.3664	0.496	4.15608	4.34706	20.834	8.23437	7.89048	0.87574
132	4	2017	Shaoguan	0	0	0	0	1	1	3.17477e+07	4.19602	0.524527	0.157142	0.0824251	1.296	3.73674	0.35075	0.52245	4.23032	4.4685	20.9702	8.15062	7.41889	0.891218
132	5	2018	Shaoguan	0	0	0	0	1	1	3.49341e+07	4.15279	0.524527	0.141898	0.0744293	1.16404	3.80602	0.3351	0.5489	4.3196	4.56052	20.8662	7.93801	7.54045	0.903329
132	6	2019	Shaoguan	0	0	0	0	1	1	3.6325e+07	4.0471	0.524527	0.0837211	0.043914	1.40056	3.77833	0.3364	0.5316	3.86609	4.71005	20.9094	8.49364	7.65247	0.918753
132	7	2020	Shaoguan	0	0	0	0	1	1	3.53183e+07	3.95229	0.524527	0.0957589	0.0502281	0.936914	3.85949	0.3437	0.51	3.79606	4.88041	21.1155	9.23345	7.41797	0.92375
132	8	2021	Shaoguan	0	0	0	0	1	1	3.7722e+07	4.00598	0.524527	0.0877688	0.0460371	1.25362	3.99594	0.3687	0.4929	3.88806	5.01005	21.4937	8.59607	7.17664	0.933829
132	9	2022	Shaoguan	0	0	0	0	1	1	3.76364e+07	3.99079	0.524527	0.13648	0.0715874	1.01668	4.00121	0.356	0.5005	3.8999	5.10441	20.7788	8.95578	7.66721	0.933829
132	10	2023	Shaoguan	0	0	0	0	1	1	4.04359e+07	3.94423	0.524527	0.195237	0.102407	1.08158	4.03737	0.345	0.5077	3.92543	5.19338	21.2182	8.78934	7.49456	0.944333
133	1	2014	Heyuan	0	0	0	1	0	1	9.15845e+06	4.1795	0.230813	0.0687453	0.0158673	1.65165	3.22716	0.4708	0.4153	3.77278	4.24707	21.6594	6.80578	7.43652	0.995611
133	2	2015	Heyuan	0	0	0	1	0	1	8.78772e+06	4.04522	0.230813	0.0891969	0.0205878	0.860047	3.2734	0.4571	0.4268	3.8774	4.38338	22.1025	6.63877	7.6753	1.00903
133	3	2016	Heyuan	0	0	0	1	0	1	8.69328e+06	3.95394	0.230813	0.08838	0.0203992	0.756972	3.37434	0.4355	0.4523	3.98423	4.48648	21.7954	6.66595	7.95743	1.01094
133	4	2017	Heyuan	0	0	0	1	0	1	8.83068e+06	3.99526	0.230813	0.0858951	0.0198257	1.2046	3.42293	0.4094	0.48095	4.06999	4.62344	22.072	6.71002	7.44312	1.02327
133	5	2018	Heyuan	0	0	0	1	0	1	9.15281e+06	4.02751	0.230813	0.086358	0.0199325	0.952084	3.48216	0.3833	0.5096	4.1411	4.74855	22.0035	6.62059	7.48573	1.03716
133	6	2019	Heyuan	0	0	0	1	0	1	9.11296e+06	3.94599	0.230813	0.0795115	0.0183523	1.14253	3.55082	0.3443	0.5436	3.65539	4.9024	22.1474	7.76596	7.65147	1.05797
133	7	2020	Heyuan	0	0	0	1	0	1	8.82359e+06	3.9197	0.230813	0.0928514	0.0214313	0.862195	3.65847	0.34	0.5358	3.58557	5.05448	22.1884	8.23127	7.30129	1.10724
133	8	2021	Heyuan	0	0	0	1	0	1	1.53768e+07	3.98711	0.230813	0.0874359	0.0201813	1.16866	3.80413	0.3634	0.5157	3.65745	5.11447	22.6452	7.9287	7.04396	1.10916
133	9	2022	Heyuan	0	0	0	1	0	1	1.52634e+07	3.88509	0.230813	0.137163	0.031659	1.04755	3.8191	0.3624	0.5121	3.63235	5.16117	21.7582	7.99534	7.62132	1.11259
133	10	2023	Heyuan	0	0	0	1	0	1	1.60722e+07	3.8336	0.230813	0.185276	0.0427641	0.861423	3.86014	0.3702	0.5018	3.65877	5.20916	21.9841	8.60374	7.47003	1.12853
134	1	2014	Meizhou	0	0	0	0	0	1	1.50637e+07	4.18577	0.401348	0.0782692	0.0314132	1.22511	3.02184	0.3731	0.4297	3.91196	4.15177	21.5449	6.57649	7.27507	1.10729
134	2	2015	Meizhou	0	0	0	0	0	1	1.69831e+07	4.01472	0.401348	0.0846144	0.0339598	0.835499	3.09806	0.3666	0.437	4.01729	4.29921	21.8481	6.27859	7.58509	1.11913
134	3	2016	Meizhou	0	0	0	0	0	1	1.93415e+07	3.90801	0.401348	0.088502	0.0355201	1.11062	3.17939	0.353	0.449	4.12676	4.41803	21.6107	6.27535	7.90389	1.11614
134	4	2017	Meizhou	0	0	0	0	0	1	1.86416e+07	3.95995	0.401348	0.0882303	0.035411	0.704	3.20368	0.33715	0.4755	4.21602	4.58847	21.9117	6.57409	7.40602	1.12814
134	5	2018	Meizhou	0	0	0	0	0	1	1.80155e+07	3.97231	0.401348	0.144766	0.0581015	1.32792	3.23345	0.3213	0.502	4.28564	4.76362	21.8151	6.57814	7.45943	1.18667
134	6	2019	Meizhou	0	0	0	0	0	1	1.77557e+07	3.93436	0.401348	0.145663	0.0584615	0.920456	3.29939	0.3125	0.5031	4.35046	4.90685	22.1117	6.72957	7.51673	1.23909
134	7	2020	Meizhou	0	0	0	0	0	1	1.7382e+07	3.80569	0.401348	0.133181	0.053452	0.647511	3.43434	0.3038	0.4934	4.15085	5.06787	22.2249	7.06935	7.15654	1.30898
134	8	2021	Meizhou	0	0	0	0	0	1	1.87618e+07	3.84407	0.401348	0.0865503	0.0347368	0.817968	3.5194	0.3127	0.4954	4.18109	5.16751	22.6203	6.91387	6.87906	1.31445
134	9	2022	Meizhou	0	0	0	0	0	1	1.86622e+07	3.79427	0.401348	0.135084	0.0542158	1.24542	3.52886	0.3093	0.4951	4.18482	5.28272	21.7207	6.89026	7.52713	1.31445
134	10	2023	Meizhou	0	0	0	0	0	1	1.95092e+07	3.77835	0.401348	0.198263	0.0795726	0.800512	3.59865	0.3153	0.4958	4.24105	5.40167	22.1451	6.81127	7.44231	1.32644
135	1	2014	Zhanjiang	0	0	0	1	0	0	4.07236e+07	3.9471	0.294283	0.0915498	0.0269416	1.07527	3.44744	0.3958	0.4141	4.7554	4.90753	23.6072	10.4609	7.50434	1.64393
135	2	2015	Zhanjiang	0	0	0	1	0	0	3.95869e+07	3.98703	0.294283	0.12018	0.0353669	0.660393	3.49448	0.3815	0.4274	4.87439	5.04755	24.4417	11.009	7.34732	1.64335
135	3	2016	Zhanjiang	0	0	0	1	0	0	3.92056e+07	3.94919	0.294283	0.158462	0.0466328	0.823562	3.57268	0.3815	0.426	4.96491	5.09331	23.8327	10.9648	7.6397	1.66974
135	4	2017	Zhanjiang	0	0	0	1	0	0	3.94186e+07	3.99999	0.294283	0.093959	0.0276505	0.551005	3.65087	0.37135	0.4437	5.06138	5.22777	23.8901	10.7197	7.58401	1.67775
135	5	2018	Zhanjiang	0	0	0	1	0	0	4.10749e+07	4.01618	0.294283	0.0924054	0.0271933	0.741801	3.71618	0.3612	0.4614	5.13421	5.3772	23.696	9.96439	7.6288	1.66909
135	6	2019	Zhanjiang	0	0	0	1	0	0	4.55953e+07	4.0177	0.294283	0.0794971	0.0233946	0.885478	3.73098	0.3442	0.4648	5.14591	5.52063	24.6975	9.84426	7.39684	1.66971
135	7	2020	Zhanjiang	0	0	0	1	0	0	4.99367e+07	3.87953	0.294283	0.0909721	0.0267715	0.575559	3.79342	0.3394	0.46	5.09911	5.67779	24.422	10.4847	7.32291	1.69229
135	8	2021	Zhanjiang	0	0	0	1	0	0	5.28945e+07	3.90673	0.294283	0.085789	0.0252462	0.408065	3.92817	0.3857	0.4343	5.18428	5.75074	24.3222	10.1462	7.27225	1.69941
135	9	2022	Zhanjiang	0	0	0	1	0	0	5.24551e+07	3.91603	0.294283	0.131831	0.0387956	0.51112	3.96626	0.3927	0.4234	5.20764	5.90142	23.6176	10.0771	7.58084	1.69941
135	10	2023	Zhanjiang	0	0	0	1	0	0	5.47951e+07	3.89086	0.294283	0.217233	0.063928	0.802737	3.98447	0.3834	0.4302	5.27328	5.98928	24.3104	10.0047	7.70329	1.73113
136	1	2014	Maoming	0	0	0	1	0	0	1.51191e+07	4.10821	0.303669	0.061743	0.0187495	0.600273	3.6623	0.415	0.43	4.69492	4.31607	22.8584	8.70713	7.5124	1.36895
136	2	2015	Maoming	0	0	0	1	0	0	1.52351e+07	3.97196	0.303669	0.0908743	0.0275958	0.654228	3.69695	0.4122	0.4304	4.7994	4.4524	23.4959	9.01246	7.62694	1.52775
136	3	2016	Maoming	0	0	0	1	0	0	1.53965e+07	3.89182	0.303669	0.0689534	0.020939	0.483092	3.7661	0.4015	0.4332	4.89775	4.61102	23.1291	9.0577	7.82702	1.52438
136	4	2017	Maoming	0	0	0	1	0	0	1.65534e+07	3.98402	0.303669	0.068826	0.0209004	0.766871	3.85261	0.39135	0.4459	4.98155	4.74177	23.1415	8.60576	7.61211	1.54047
136	5	2018	Maoming	0	0	0	1	0	0	1.68563e+07	3.96443	0.303669	0.0744701	0.0226143	0.735971	3.90007	0.3812	0.4586	5.03784	4.88647	23.07	8.58093	7.60842	1.54471
136	6	2019	Maoming	0	0	0	1	0	0	1.82078e+07	3.97692	0.303669	0.0770845	0.0234082	0.845433	3.93416	0.3459	0.4754	4.97028	5.06337	23.8394	8.47238	7.54804	1.63272
136	7	2020	Maoming	0	0	0	1	0	0	2.1476e+07	3.82221	0.303669	0.0822447	0.0249752	0.660298	3.97614	0.3147	0.4873	4.91006	5.23076	23.6322	9.3242	7.23715	1.65543
136	8	2021	Maoming	0	0	0	1	0	0	2.2182e+07	3.85747	0.303669	0.0725427	0.022029	0.827608	4.08846	0.3567	0.4678	5.00885	5.35953	23.6754	8.96949	7.3655	1.67521
136	9	2022	Maoming	0	0	0	1	0	0	2.18182e+07	3.85823	0.303669	0.111438	0.0338403	1.1212	4.13812	0.364	0.457	5.01721	5.48513	22.9786	8.7119	7.67612	1.67521
136	10	2023	Maoming	0	0	0	1	0	0	2.29371e+07	3.85692	0.303669	0.160373	0.0487003	0.685673	4.15644	0.3376	0.4805	5.07517	5.56629	23.6519	8.54266	7.69201	1.70761
137	1	2014	Zhaoqing	0	1	0	0	1	0	1.77769e+07	4.43246	0.231192	0.189592	0.0438321	0.997625	3.82417	0.5001	0.3524	4.02517	4.76432	22.1828	7.63711	7.57293	0.915573
137	2	2015	Zhaoqing	0	1	0	0	1	0	1.74292e+07	4.19693	0.231192	0.141039	0.0326072	1.03745	3.88506	0.5027	0.351	4.14688	4.85322	22.6434	7.78147	7.65147	0.948821
137	3	2016	Zhaoqing	0	1	0	0	1	0	1.74687e+07	4.17489	0.231192	0.102017	0.0235855	0.929525	3.93531	0.4796	0.3683	4.29317	4.85451	22.1885	8.5847	7.77131	0.965946
137	4	2017	Zhaoqing	0	1	0	0	1	0	1.73489e+07	4.24928	0.231192	0.200945	0.0464569	0.940819	3.94088	0.4157	0.42925	4.39437	5.00912	22.3335	8.27784	7.45489	0.969639
137	5	2018	Zhaoqing	0	1	0	0	1	0	1.95394e+07	4.22187	0.231192	0.189822	0.0438854	0.797267	3.97532	0.3518	0.4902	4.4621	5.20466	22.2315	8.56885	7.5533	0.975174
137	6	2019	Zhaoqing	0	1	0	0	1	0	1.94302e+07	4.19311	0.231192	0.137747	0.031846	0.89153	3.9878	0.4115	0.4168	4.52773	5.37174	22.6523	8.32568	7.57219	0.960688
137	7	2020	Zhaoqing	0	1	0	0	1	0	1.96164e+07	3.89394	0.231192	0.121169	0.0280133	0.501493	4.03101	0.3903	0.4206	4.66548	5.51458	22.7238	8.92392	7.27325	0.969863
137	8	2021	Zhaoqing	0	1	0	0	1	0	2.0182e+07	4.03938	0.231192	0.0929238	0.0214832	0.492072	4.16308	0.4155	0.4113	4.75429	5.57217	22.9923	8.55384	7.19325	0.963948
137	9	2022	Zhaoqing	0	1	0	0	1	0	1.94274e+07	4.09249	0.231192	0.143333	0.0331376	0.518433	4.18225	0.4166	0.4036	4.71588	5.68086	22.2317	8.59895	7.5422	0.963948
137	10	2023	Zhaoqing	0	1	0	0	1	0	2.70003e+07	4.06206	0.231192	0.201722	0.0466365	0.576606	4.21382	0.4134	0.4079	4.77119	5.77507	22.8052	8.60858	7.44927	0.96181
138	1	2014	Qingyuan	0	0	0	1	1	1	3.67387e+07	4.26252	0.291807	0.0879718	0.0256708	0.760732	3.44926	0.4117	0.4417	3.95178	4.54419	21.2643	7.75592	7.51922	1.30286
138	2	2015	Qingyuan	0	0	0	1	1	1	3.59079e+07	4.06428	0.291807	0.0934116	0.0272582	0.830816	3.50832	0.3794	0.47	4.04566	4.6646	21.556	7.82504	7.82373	1.303
138	3	2016	Qingyuan	0	0	0	1	1	1	3.59652e+07	4.17785	0.291807	0.0971495	0.0283489	1.3468	3.58729	0.3663	0.4797	4.13804	4.73362	21.34	8.22079	7.87457	1.30295
138	4	2017	Qingyuan	0	0	0	1	1	1	3.50229e+07	4.2822	0.291807	0.100259	0.0292563	1.00167	3.64113	0.35655	0.49255	4.22514	4.90929	21.5301	8.13049	7.50065	1.30362
138	5	2018	Qingyuan	0	0	0	1	1	1	3.50419e+07	4.24151	0.291807	0.0956937	0.0279241	1.12381	3.70071	0.3468	0.5054	4.30252	5.03966	21.3675	7.99726	7.5512	1.21233
138	6	2019	Qingyuan	0	0	0	1	1	1	3.5498e+07	4.14523	0.291807	0.0831457	0.0242625	0.963577	3.77895	0.3325	0.5123	4.04994	5.23328	21.5787	7.81901	7.6706	1.22604
138	7	2020	Qingyuan	0	0	0	1	1	1	3.67904e+07	4.07726	0.291807	0.0974264	0.0284297	1.3302	3.80283	0.3298	0.5025	3.95142	5.39565	21.7939	8.42313	7.49954	1.07931
138	8	2021	Qingyuan	0	0	0	1	1	1	3.79772e+07	4.12837	0.291807	0.0894368	0.0260983	0.852575	3.92116	0.3956	0.4529	4.05979	5.50993	22.1522	7.99673	7.31736	1.09152
138	9	2022	Qingyuan	0	0	0	1	1	1	3.50663e+07	4.05084	0.291807	0.138327	0.0403647	1.19923	3.93185	0.3777	0.4596	4.06244	5.60506	21.3585	8.21633	7.67556	1.09152
138	10	2023	Qingyuan	0	0	0	1	1	1	4.60883e+07	4.02012	0.291807	0.185173	0.0540347	0.998771	3.97383	0.3816	0.4566	4.09668	5.70089	21.8129	8.03238	7.49663	1.09613
139	1	2014	Chaozhou	0	0	0	1	0	0	1.34576e+07	4.33515	0.269919	0.248368	0.0670394	0.885889	3.44368	0.5483	0.3802	3.67848	3.57573	22.046	7.71333	7.36303	1.6046
139	2	2015	Chaozhou	0	0	0	1	0	0	1.2525e+07	4.24538	0.269919	0.117638	0.0317526	0.519288	3.52501	0.5321	0.3973	3.79357	3.60833	22.461	7.63787	7.54642	1.6046
139	3	2016	Chaozhou	0	0	0	1	0	0	1.23254e+07	4.09009	0.269919	0.126989	0.0342769	0.944753	3.60973	0.5147	0.4132	3.90321	3.60699	22.2807	7.55586	7.87839	1.66007
139	4	2017	Chaozhou	0	0	0	1	0	0	1.2622e+07	4.08331	0.269919	0.116434	0.0314278	0.79067	3.64391	0.50025	0.42805	3.98918	3.68369	22.5286	7.71954	7.40997	1.67641
139	5	2018	Chaozhou	0	0	0	1	0	0	1.29797e+07	4.19185	0.269919	0.122239	0.0329946	0.657005	3.69434	0.4858	0.4429	4.0742	3.73156	22.4571	7.41148	7.46198	1.67771
139	6	2019	Chaozhou	0	0	0	1	0	0	1.28271e+07	4.10812	0.269919	0.111706	0.0301515	0.567108	3.70534	0.4888	0.4196	3.89353	3.83844	22.7705	7.54027	7.41354	1.67794
139	7	2020	Chaozhou	0	0	0	1	0	0	1.26568e+07	3.97127	0.269919	0.127805	0.034497	0.316901	3.75197	0.4731	0.4294	3.79521	4.00636	22.8445	8.10789	7.12288	1.72755
139	8	2021	Chaozhou	0	0	0	1	0	0	1.37745e+07	4.06327	0.269919	0.11825	0.031918	0.463655	3.88006	0.4835	0.4241	3.87265	4.18572	23.0855	7.94792	6.87174	1.73886
139	9	2022	Chaozhou	0	0	0	1	0	0	1.40248e+07	3.98132	0.269919	0.177335	0.0478662	0.655188	3.93159	0.4764	0.4285	3.88584	4.29858	22.283	7.71621	7.55481	1.73886
139	10	2023	Chaozhou	0	0	0	1	0	0	1.4513e+07	4.03509	0.269919	0.226376	0.0611033	0.471575	3.96395	0.4673	0.4356	3.9298	4.43623	22.7136	7.69957	7.38821	1.79784
140	1	2014	Yunfu	0	0	0	0	1	1	5.40408e+07	4.07712	0.173016	0.0961491	0.0166353	0.851536	3.30513	0.4411	0.3476	3.29024	3.97648	22.5315	8.57175	7.56514	0.974651
140	2	2015	Yunfu	0	0	0	0	1	1	5.20662e+07	4.02259	0.173016	0.134625	0.0232923	0.949772	3.36998	0.4256	0.3653	3.41676	4.0911	23.0742	8.71626	7.63182	0.977025
140	3	2016	Yunfu	0	0	0	0	1	1	5.28101e+07	4.03121	0.173016	0.169845	0.0293858	0.858022	3.45005	0.4138	0.3846	3.54159	4.17366	22.6258	9.2918	7.77644	0.989857
140	4	2017	Yunfu	0	0	0	0	1	1	5.14946e+07	4.12931	0.173016	0.108257	0.0187302	1.01261	3.47296	0.3958	0.41225	3.64178	4.29245	22.7283	8.8994	7.52055	0.988956
140	5	2018	Yunfu	0	0	0	0	1	1	5.15856e+07	4.06166	0.173016	0.147039	0.02544	0.901961	3.51889	0.3778	0.4399	3.65085	4.37333	22.6482	9.13663	7.59887	0.994139
140	6	2019	Yunfu	0	0	0	0	1	1	5.10736e+07	4.00558	0.173016	0.156388	0.0270575	0.812274	3.5933	0.3103	0.5026	3.7193	4.47514	23.2077	8.97078	7.60253	1.13809
140	7	2020	Yunfu	0	0	0	0	1	1	5.29636e+07	3.8144	0.173016	0.13925	0.0240924	0.677757	3.73879	0.3114	0.496	3.51822	4.65203	23.1588	9.63666	7.26167	1.14459
140	8	2021	Yunfu	0	0	0	0	1	1	5.32278e+07	3.9288	0.173016	0.0811904	0.0140472	1.50376	3.86462	0.3319	0.4838	3.62569	4.72509	23.3575	9.25908	7.2652	1.1459
140	9	2022	Yunfu	0	0	0	0	1	1	4.95317e+07	3.94382	0.173016	0.122187	0.0211402	0.985915	3.88235	0.3255	0.4862	3.64856	4.8053	22.6071	9.25379	7.58893	1.1459
140	10	2023	Yunfu	0	0	0	0	1	1	5.11957e+07	3.88957	0.173016	0.169372	0.0293041	0.794251	3.91963	0.3208	0.4949	3.6826	4.94958	23.2317	9.18972	7.54026	1.15796
141	1	2014	Liuzhou	0	0	1	0	0	0	3.00359e+07	4.54774	0.322357	0.101072	0.0325813	0.499212	4.04391	0.5943	0.3345	4.45225	5.1763	20.0978	6.20361	7.49919	0.438565
141	2	2015	Liuzhou	0	0	1	0	0	0	2.88669e+07	4.29588	0.322357	0.115592	0.0372618	0.804253	4.07531	0.5656	0.3611	4.54766	5.31423	20.2232	6.49175	7.72331	0.451578
141	3	2016	Liuzhou	0	0	1	0	0	0	3.09116e+07	4.19858	0.322357	0.123436	0.0397906	0.809289	4.14083	0.5498	0.3775	4.64931	5.42667	20.4844	6.75633	7.48744	0.462841
141	4	2017	Liuzhou	0	0	1	0	0	0	3.09379e+07	4.19357	0.322357	0.129537	0.0417571	0.984398	4.23771	0.5383	0.3934	4.74982	5.50512	20.3941	6.55884	7.5708	0.46857
141	5	2018	Liuzhou	0	0	1	0	0	0	3.25201e+07	4.14461	0.322357	0.117808	0.0379764	1.06305	4.33001	0.5268	0.4093	4.84149	5.68295	19.663	9.10093	7.34445	0.47384
141	6	2019	Liuzhou	0	0	1	0	0	0	3.10399e+07	4.04561	0.322357	0.111747	0.0360224	0.958058	4.34453	0.4961	0.4325	4.89272	5.77417	19.5976	8.92597	7.54552	0.487498
141	7	2020	Liuzhou	0	0	1	0	0	0	3.02415e+07	3.92435	0.322357	0.128241	0.0413393	0.519818	4.34573	0.4725	0.4548	4.84434	5.91871	19.6403	9.33672	7.52929	0.497902
141	8	2021	Liuzhou	0	0	1	0	0	0	3.12444e+07	4.00818	0.322357	0.11618	0.0374515	0.694746	4.29494	0.4181	0.4979	4.89204	6.02573	20.2585	8.76511	7.32707	0.567511
141	9	2022	Liuzhou	0	0	1	0	0	0	3.13361e+07	4.00266	0.322357	0.160172	0.0516326	1.04642	4.30841	0.4157	0.4926	4.87031	6.14503	19.7311	9.07079	7.38894	0.611464
141	10	2023	Liuzhou	0	0	1	0	0	0	3.38494e+07	3.95742	0.322357	0.219273	0.0706843	0.95584	4.3132	0.3956	0.5085	4.8646	6.26853	20.45	8.92312	7.02127	0.660483
142	1	2014	Guilin	0	0	1	0	1	1	1.14113e+07	4.53562	0.499398	0.0834918	0.0416957	0.755311	3.61867	0.4735	0.3497	4.22373	4.93415	19.3658	6.88687	7.5095	0.497612
142	2	2015	Guilin	0	0	1	0	1	1	1.14034e+07	4.31023	0.499398	0.101763	0.0508205	1.30361	3.67196	0.4637	0.3616	4.3201	5.05936	19.4267	7.08519	7.78858	0.451796
142	3	2016	Guilin	0	0	1	0	1	1	1.13804e+07	4.25571	0.499398	0.105585	0.0527288	1.4698	3.71883	0.4461	0.378	4.42659	5.22552	19.6494	7.52517	7.55212	0.474103
142	4	2017	Guilin	0	0	1	0	1	1	1.21364e+07	4.21235	0.499398	0.111748	0.0558066	1.02292	3.70456	0.37825	0.4356	4.53057	5.36866	19.63	7.35747	7.59664	0.491398
142	5	2018	Guilin	0	0	1	0	1	1	1.24278e+07	4.14255	0.499398	0.104079	0.0519768	0.89667	3.67648	0.3104	0.4932	4.6007	5.5155	19.4543	7.86702	7.47169	0.506578
142	6	2019	Guilin	0	0	1	0	1	1	1.23071e+07	4.07842	0.499398	0.239137	0.119424	0.867971	3.72072	0.2255	0.5431	4.5721	5.64516	19.4162	7.78116	7.66968	0.526982
142	7	2020	Guilin	0	0	1	0	1	1	1.20238e+07	3.94259	0.499398	0.201186	0.100472	0.984922	3.74771	0.2282	0.5441	4.48741	5.78523	19.5335	7.88497	7.51845	0.539994
142	8	2021	Guilin	0	0	1	0	1	1	1.25992e+07	3.98232	0.499398	0.103102	0.0514892	0.921033	3.84518	0.219	0.5431	4.546	5.86914	20.1294	7.36741	7.39049	0.610997
142	9	2022	Guilin	0	0	1	0	1	1	1.22208e+07	4.03155	0.499398	0.139549	0.0696907	0.917291	3.89581	0.2166	0.5288	4.53577	5.95755	19.6439	7.65071	7.47264	0.656195
142	10	2023	Guilin	0	0	1	0	1	1	1.33803e+07	4.00598	0.499398	0.168628	0.0842127	0.844165	3.93071	0.1975	0.5404	4.54565	6.02596	20.1952	7.62867	7.18491	0.691985
143	1	2014	Wuzhou	0	0	0	0	0	1	6.41022e+06	4.14074	0.242564	0.0627595	0.0152232	0.731895	3.44339	0.6067	0.281	3.49135	4.13088	21.5815	7.12342	7.55688	0.446404
143	2	2015	Wuzhou	0	0	0	0	0	1	6.28371e+06	4.0834	0.242564	0.0752031	0.0182415	0.931677	3.5864	0.5785	0.308	3.59711	4.19811	21.9816	7.39387	7.6453	0.498085
143	3	2016	Wuzhou	0	0	0	0	0	1	6.23351e+06	4.04866	0.242564	0.0744066	0.0180484	0.807057	3.66541	0.5797	0.3086	3.6787	4.27933	21.8578	7.65024	7.67633	0.517102
143	4	2017	Wuzhou	0	0	0	0	0	1	6.28434e+06	4.10843	0.242564	0.0673066	0.0163261	0.780358	3.78857	0.4922	0.3824	3.79744	4.3663	21.8934	7.41858	7.50995	0.535042
143	5	2018	Wuzhou	0	0	0	0	0	1	6.59259e+06	4.04883	0.242564	0.0806146	0.0195542	1.04388	3.51969	0.4047	0.4562	3.88098	4.46509	21.7651	7.62527	7.4516	0.545621
143	6	2019	Wuzhou	0	0	0	0	0	1	6.63145e+06	3.94193	0.242564	0.0698896	0.0169527	1.10294	3.47516	0.3447	0.4922	3.96336	4.64299	21.9925	8.13861	7.50758	0.562838
143	7	2020	Wuzhou	0	0	0	0	0	1	6.40511e+06	3.88679	0.242564	0.0795378	0.019293	0.551432	3.6432	0.3543	0.4847	3.34642	4.82388	22.1943	8.51984	7.30106	0.605431
143	8	2021	Wuzhou	0	0	0	0	0	1	7.6757e+06	3.96097	0.242564	0.0772729	0.0187436	0.513631	3.8808	0.4302	0.4266	3.4542	4.98471	22.5204	8.12983	7.14987	0.668024
143	9	2022	Wuzhou	0	0	0	0	0	1	7.67134e+06	3.97841	0.242564	0.120156	0.0291456	1.15952	3.91572	0.4115	0.4471	3.46958	5.108	21.7161	8.01544	7.55549	0.690196
143	10	2023	Wuzhou	0	0	0	0	0	1	8.48054e+06	3.94048	0.242564	0.192833	0.0467742	0.855499	3.96348	0.4033	0.4483	3.45867	5.22807	22.3252	8.05328	7.40931	0.737156
144	1	2014	Beihai	0	0	0	1	0	0	1.05746e+07	4.13285	0.0661947	0.106745	0.00706593	0.528262	3.98161	0.531	0.2922	2.92216	3.82323	23.355	9.26036	7.81228	0.817501
144	2	2015	Beihai	0	0	0	1	0	0	9.95218e+06	4.05773	0.0661947	0.126774	0.00839177	0.624634	4.01183	0.5046	0.3167	3.01055	3.87978	24.0862	9.15785	7.68646	0.837803
144	3	2016	Beihai	0	0	0	1	0	0	9.74472e+06	4.0509	0.0661947	0.135006	0.0089367	0.797249	4.12034	0.5127	0.3137	3.115	3.97996	23.5846	9.50648	7.67927	0.777459
144	4	2017	Beihai	0	0	0	1	0	0	9.78664e+06	3.99893	0.0661947	0.213891	0.0141584	0.71824	4.30916	0.4967	0.3336	3.2194	4.18132	23.4526	9.30878	7.75871	0.5999
144	5	2018	Beihai	0	0	0	1	0	0	1.10133e+07	4.0144	0.0661947	0.135088	0.00894211	0.631912	4.2847	0.4807	0.3535	3.2786	4.32251	23.5653	9.22478	7.53169	0.746553
144	6	2019	Beihai	0	0	0	1	0	0	1.1221e+07	3.98325	0.0661947	0.128957	0.0085363	0.637537	4.34322	0.4288	0.4084	3.34696	4.433	24.2572	8.92035	7.47283	0.755076
144	7	2020	Beihai	0	0	0	1	0	0	1.08535e+07	3.85282	0.0661947	0.138613	0.00917546	0.475146	4.2395	0.3806	0.4573	3.44753	4.55043	23.9799	9.25948	7.36492	0.762346
144	8	2021	Beihai	0	0	0	1	0	0	1.14367e+07	3.96604	0.0661947	0.124564	0.0082455	0.533481	4.39086	0.4229	0.4275	3.55539	4.72075	23.922	10.1113	7.344	0.970419
144	9	2022	Beihai	0	0	0	1	0	0	2.10752e+07	3.9303	0.0661947	0.176209	0.0116641	0.687907	4.491	0.4549	0.4021	3.54214	4.89021	23.0702	9.78245	7.5182	0.9817
144	10	2023	Beihai	0	0	0	1	0	0	2.20246e+07	3.89255	0.0661947	0.237839	0.0157437	0.443599	4.53153	0.4547	0.4053	3.5497	5.04329	23.8745	9.66367	7.94473	1.01529
145	1	2014	Yulin (Guangxi)	0	0	0	0	1	1	5.29247e+06	4.19547	0.363593	0.0459669	0.0167132	0.826372	3.16901	0.441	0.3736	3.9995	4.31464	22.6171	7.58574	7.57221	0.791165
145	2	2015	Yulin (Guangxi)	0	0	0	0	1	1	5.41972e+06	4.1675	0.363593	0.057676	0.0209706	0.978648	3.23648	0.4397	0.3813	4.0949	4.43519	23.1825	7.83491	7.66016	0.79485
145	3	2016	Yulin (Guangxi)	0	0	0	0	1	1	5.42252e+06	4.03028	0.363593	0.0676705	0.0246045	1.02246	3.29994	0.428	0.393	4.19031	4.62	22.884	8.09403	7.72827	0.804457
145	4	2017	Yulin (Guangxi)	0	0	0	0	1	1	5.383e+06	4.13875	0.363593	0.0624673	0.0227126	0.95511	3.38055	0.3865	0.4384	4.2889	4.79169	22.8438	7.80609	7.63877	0.808079
145	5	2018	Yulin (Guangxi)	0	0	0	0	1	1	5.25965e+06	4.12217	0.363593	0.111308	0.0404707	1.12886	3.32172	0.345	0.4838	4.35164	4.95032	22.748	8.01636	7.52314	0.80942
145	6	2019	Yulin (Guangxi)	0	0	0	0	1	1	5.12188e+06	4.0417	0.363593	0.0625082	0.0227275	1.20026	3.35505	0.2793	0.5283	4.29839	5.11102	23.2324	9.11394	7.49702	0.782205
145	7	2020	Yulin (Guangxi)	0	0	0	0	1	1	5.08905e+06	3.91644	0.363593	0.0699973	0.0254505	0.561798	3.41434	0.2618	0.5423	4.32212	5.28032	23.1461	9.63944	7.29069	0.838038
145	8	2021	Yulin (Guangxi)	0	0	0	0	1	1	5.13617e+06	3.97531	0.363593	0.0716669	0.0260576	0.762527	3.57344	0.2926	0.5142	4.43228	5.41181	23.2816	9.36741	7.28511	0.931067
145	9	2022	Yulin (Guangxi)	0	0	0	0	1	1	5.09392e+06	3.91913	0.363593	0.10289	0.0374101	0.763709	3.61752	0.2886	0.5127	4.4599	5.53305	22.5274	9.07937	7.58854	0.980318
145	10	2023	Yulin (Guangxi)	0	0	0	0	1	1	5.94425e+06	3.90027	0.363593	0.137283	0.0499149	0.755391	3.62918	0.2703	0.5344	4.47278	5.64766	23.2266	8.90907	7.61465	1.05825
146	1	2014	Hezhou	0	0	0	1	0	1	1.67029e+07	4.15079	0.427283	0.0713731	0.0304965	1.07143	3.1066	0.4283	0.3532	2.5925	3.32864	20.8161	7.05596	7.52064	0.391602
146	2	2015	Hezhou	0	0	0	1	0	1	1.55967e+07	4.10421	0.427283	0.068847	0.0294172	1.23678	3.1432	0.4031	0.3766	2.68745	3.4344	21.0525	7.29157	7.74838	0.405513
146	3	2016	Hezhou	0	0	0	1	0	1	1.5762e+07	3.98624	0.427283	0.0774438	0.0330905	1.53147	3.23864	0.4082	0.3767	2.77867	3.61189	21.0079	7.80745	7.6695	0.419425
146	4	2017	Hezhou	0	0	0	1	0	1	1.60545e+07	4.15776	0.427283	0.0803039	0.0343125	1.02941	3.28848	0.38115	0.41205	2.88395	3.817	21.0736	7.62762	7.5115	0.433336
146	5	2018	Hezhou	0	0	0	1	0	1	1.68674e+07	4.08903	0.427283	0.0889464	0.0380053	0.695343	3.37376	0.3541	0.4474	2.97645	3.95329	20.8753	7.87334	7.46756	0.435889
146	6	2019	Hezhou	0	0	0	1	0	1	1.69183e+07	3.95114	0.427283	0.0734629	0.0313895	0.463623	3.51679	0.3493	0.4578	2.85089	4.08002	20.9828	8.09112	7.56051	0.440143
146	7	2020	Hezhou	0	0	0	1	0	1	1.64707e+07	3.9007	0.427283	0.0845403	0.0361227	0.483198	3.62538	0.3422	0.4668	2.89867	4.27594	21.2297	8.38827	7.40317	0.461713
146	8	2021	Hezhou	0	0	0	1	0	1	2.00645e+07	3.94644	0.427283	0.082879	0.0354128	0.622016	3.80764	0.3795	0.4389	2.99338	4.45196	21.671	7.94316	7.20281	0.606143
146	9	2022	Hezhou	0	0	0	1	0	1	2.0013e+07	3.95988	0.427283	0.122053	0.0521512	0.736562	3.86949	0.3986	0.4193	3.00175	4.6012	20.9048	8.02574	7.55217	0.620147
146	10	2023	Hezhou	0	0	0	1	0	1	2.09825e+07	3.9363	0.427283	0.168273	0.0719004	0.653959	3.87654	0.3846	0.4326	3.01018	4.75001	21.4641	8.00745	7.33607	0.600357
147	1	2014	Baise	1	0	1	1	0	1	1.47839e+07	4.22644	0.498165	0.0507189	0.0252663	0.970018	3.25061	0.5338	0.2933	3.00101	4.20965	20.489	6.59948	7.29819	0.444893
147	2	2015	Baise	1	0	1	1	0	1	1.78495e+07	4.1703	0.498165	0.0614736	0.030624	0.823045	3.30919	0.5219	0.3054	3.09641	4.26501	21.0173	6.28724	7.3936	0.456258
147	3	2016	Baise	1	0	1	1	0	1	1.82156e+07	4.11683	0.498165	0.0716522	0.0356946	1.21562	3.43014	0.5337	0.3027	3.20617	4.4007	20.866	6.46441	7.08724	0.46498
147	4	2017	Baise	1	0	1	1	0	1	2.18655e+07	4.16348	0.498165	0.0727824	0.0362576	1.07622	3.62378	0.50625	0.329	3.32271	4.52427	20.6507	6.12898	7.40593	0.477681
147	5	2018	Baise	1	0	1	1	0	1	2.3988e+07	4.08068	0.498165	0.0757954	0.0377586	0.815494	3.47103	0.4788	0.3553	3.39206	4.61845	20.6776	6.3105	7.31384	0.492542
147	6	2019	Baise	1	0	1	1	0	1	2.36973e+07	3.94694	0.498165	0.0724665	0.0361002	0.646651	3.53205	0.4041	0.4008	3.65512	4.74328	20.9029	6.83906	7.195	0.502624
147	7	2020	Baise	1	0	1	1	0	1	2.31298e+07	3.92581	0.498165	0.0781374	0.0389253	0.540123	3.61985	0.3981	0.407	3.63798	4.90062	20.724	6.93692	7.10285	0.516353
147	8	2021	Baise	1	0	1	1	0	1	2.68163e+07	3.99727	0.498165	0.0786674	0.0391893	1.08711	3.78173	0.4277	0.3843	3.74062	5.09431	20.9583	6.69184	7.04137	0.636484
147	9	2022	Baise	1	0	1	1	0	1	2.84601e+07	3.97851	0.498165	0.10812	0.0538613	0.762411	3.88105	0.456	0.365	3.73592	5.24178	20.2413	6.05114	7.09413	0.731175
147	10	2023	Baise	1	0	1	1	0	1	2.95635e+07	3.96089	0.498165	0.147287	0.0733733	1.02109	3.9574	0.4592	0.3619	3.74542	5.36317	21.2417	6.36761	6.79695	0.770068
148	1	2014	Hechi	0	0	1	0	1	1	5.79764e+06	4.28338	0.317971	0.0619943	0.0197124	0.979021	2.86071	0.3413	0.4304	3.10812	3.85338	20.1927	6.30714	7.41838	0.377721
148	2	2015	Hechi	0	0	1	0	1	1	5.9319e+06	4.23986	0.317971	0.069917	0.0222316	0.883065	2.8815	0.3236	0.4485	3.19205	3.92234	20.6041	6.36227	7.5647	0.385763
148	3	2016	Hechi	0	0	1	0	1	1	5.85961e+06	4.05086	0.317971	0.0750985	0.0238791	0.726275	2.93609	0.3041	0.4664	3.28827	4.05186	20.6641	6.60624	7.32477	0.393234
148	4	2017	Hechi	0	0	1	0	1	1	5.98648e+06	4.07037	0.317971	0.0644786	0.0205023	1.01839	3.04075	0.3105	0.4727	3.4052	4.18994	20.4817	6.3038	7.45592	0.398745
148	5	2018	Hechi	0	0	1	0	1	1	5.89999e+06	4.00415	0.317971	0.0748094	0.0237872	0.767754	3.10468	0.3169	0.479	3.49717	4.27951	20.3392	7.04437	7.32326	0.405485
148	6	2019	Hechi	0	0	1	0	1	1	5.79995e+06	3.8903	0.317971	0.0599602	0.0190656	0.866605	3.20692	0.2817	0.5032	3.56328	4.3789	20.3526	6.89192	7.3558	0.408591
148	7	2020	Hechi	0	0	1	0	1	1	5.64793e+06	3.84297	0.317971	0.0676931	0.0215244	1.01218	3.30023	0.2845	0.5011	3.32374	4.51243	20.3102	7.0729	7.42307	0.419005
148	8	2021	Hechi	0	0	1	0	1	1	5.71896e+06	3.91317	0.317971	0.0717722	0.0228215	0.818696	3.41645	0.2831	0.4962	3.43201	4.68492	20.77	6.70949	7.17455	0.546846
148	9	2022	Hechi	0	0	1	0	1	1	5.65819e+06	3.8856	0.317971	0.10225	0.0325125	0.527157	3.5043	0.2974	0.4736	3.43508	4.84593	20.3097	6.39504	7.19411	0.572111
148	10	2023	Hechi	0	0	1	0	1	1	6.44124e+06	3.85348	0.317971	0.146372	0.0465421	0.732323	3.5382	0.2769	0.4887	3.45159	5.00367	21.214	6.78781	6.87537	0.70328
149	1	2014	Haikou	0	0	0	1	0	0	2.9372e+06	3.76644	0.14239	0.253206	0.0360539	0.548223	3.91088	0.1992	0.7485	3.99134	5.68685	24	10.2574	7.55014	1.56511
149	2	2015	Haikou	0	0	0	1	0	0	3.04248e+06	3.77778	0.14239	0.268323	0.0382065	0.457666	3.96146	0.1925	0.7584	4.08687	5.90155	24.8769	10.8708	7.32849	1.75453
149	3	2016	Haikou	0	0	0	1	0	0	3.23533e+06	3.76222	0.14239	0.26384	0.0375681	0.994475	4.03096	0.1857	0.7635	4.18036	6.03501	24.1168	11.1744	7.56561	1.95753
149	4	2017	Haikou	0	0	0	1	0	0	3.22628e+06	3.80335	0.14239	0.28848	0.0410766	1.06776	4.12048	0.1842	0.76945	4.28514	6.60348	24.7514	11.8922	7.58326	2.17469
149	5	2018	Haikou	0	0	0	1	0	0	3.21279e+06	3.74502	0.14239	0.256964	0.0365891	0.962947	4.19029	0.1827	0.7754	4.32752	6.18584	24.5353	11.5705	7.53712	2.37902
149	6	2019	Haikou	0	0	0	1	0	0	3.16729e+06	3.84509	0.14239	0.22999	0.0327482	0.808294	4.27969	0.1651	0.7923	4.41151	6.27853	25.715	11.2643	7.40246	2.57435
149	7	2020	Haikou	0	0	0	1	0	0	3.12812e+06	3.74944	0.14239	0.247329	0.0352172	0.388954	4.14803	0.1505	0.8049	4.42591	6.35786	25.3059	12.1941	7.19986	2.76833
149	8	2021	Haikou	0	0	0	1	0	0	3.22664e+06	3.74683	0.14239	0.212543	0.030264	0.702945	4.26267	0.1687	0.79	4.66059	6.42936	24.9725	11.1919	7.42451	2.75875
149	9	2022	Haikou	0	0	0	1	0	0	3.44322e+06	3.75646	0.14239	0.302599	0.043087	0.764032	4.29236	0.1903	0.7632	4.60822	6.47919	24.5022	10.9568	7.6131	2.80977
149	10	2023	Haikou	0	0	0	1	0	0	4.08561e+06	3.71007	0.14239	0.402637	0.0573314	0.59917	4.37437	0.1836	0.7726	4.69027	6.57051	25.2143	10.7364	7.45465	2.24081
150	1	2014	Panzhihua	0	0	0	0	1	0	2.61864e+07	4.20642	0.387533	0.122114	0.0473231	0.497122	4.25768	0.7319	0.2347	3.20092	4.19174	16.8646	8.72193	6.95399	0.638833
150	2	2015	Panzhihua	0	0	0	0	1	0	2.41983e+07	4.09883	0.387533	0.127963	0.0495897	0.375738	4.31853	0.7145	0.2517	3.35409	4.24441	16.7212	8.27512	6.99266	0.640319
150	3	2016	Panzhihua	0	0	0	0	1	0	2.36724e+07	4.09156	0.387533	0.121669	0.0471508	0.610501	4.40941	0.705	0.2612	3.45602	4.30221	16.5148	8.13467	7.04167	0.644643
150	4	2017	Panzhihua	0	0	0	0	1	0	2.37192e+07	4.12304	0.387533	0.147025	0.0569769	1.29164	4.52812	0.664	0.30215	3.5622	4.37643	16.4823	7.82797	7.07491	0.650588
150	5	2018	Panzhihua	0	0	0	0	1	0	2.53305e+07	4.15884	0.387533	0.159396	0.0617711	0.817439	4.55326	0.623	0.3431	3.58703	4.38788	16.3714	7.82166	7.03719	0.650212
150	6	2019	Panzhihua	0	0	0	0	1	0	2.42622e+07	4.11421	0.387533	0.117368	0.0454839	0.604524	4.41231	0.5453	0.3641	3.68372	4.41441	17.4678	8.1125	6.79734	0.652897
150	7	2020	Panzhihua	0	0	0	0	1	0	2.18839e+07	4.04664	0.387533	0.126477	0.0490138	0.727551	4.45209	0.536	0.3708	3.15762	4.25646	17.1216	7.72929	6.85959	0.714656
150	8	2021	Panzhihua	0	0	0	0	1	0	2.2664e+07	4.07349	0.387533	0.0992208	0.0384513	0.558943	4.53696	0.5476	0.3607	3.32608	4.33613	17.4016	7.72492	6.78565	0.686425
150	9	2022	Panzhihua	0	0	0	0	1	0	2.29428e+07	4.00373	0.387533	0.143497	0.0556097	1.07395	4.6097	0.5553	0.3527	3.35247	4.46069	16.65	11.0937	6.71098	0.688038
150	10	2023	Panzhihua	0	0	0	0	1	0	2.47849e+07	3.94997	0.387533	0.162037	0.0627947	0.939168	4.67407	0.5502	0.3614	3.45272	4.61794	17.3134	11.1592	6.5841	0.692473
151	1	2014	Luzhou	0	0	1	0	1	0	1.37212e+07	4.53438	0.756682	0.0677501	0.0512653	0.590717	3.38963	0.6025	0.2706	3.89467	4.52263	16.6065	6.35996	7.20044	1.10461
151	2	2015	Luzhou	0	0	1	0	1	0	1.3721e+07	4.45062	0.756682	0.0743326	0.0562462	0.413493	3.45676	0.5961	0.2799	4.02475	4.69406	17.5295	6.32375	7.16592	1.10469
151	3	2016	Luzhou	0	0	1	0	1	0	1.31352e+07	4.53068	0.756682	0.0894406	0.0676781	0.542636	3.54087	0.591	0.2889	4.15442	4.85331	17.3186	6.45549	7.27448	1.1252
151	4	2017	Luzhou	0	0	1	0	1	0	1.30915e+07	4.4277	0.756682	0.0871657	0.0659567	0.46024	3.61146	0.55595	0.32775	4.27954	4.97763	17.2953	6.39553	6.97428	1.13023
151	5	2018	Luzhou	0	0	1	0	1	0	1.32683e+07	4.26932	0.756682	0.0937042	0.0709043	0.912531	3.66944	0.5209	0.3666	4.33593	5.14409	17.04	6.91881	7.2042	1.19595
151	6	2019	Luzhou	0	0	1	0	1	0	1.29661e+07	4.23964	0.756682	0.0744788	0.0563568	0.991408	3.87339	0.491	0.4048	4.6368	5.29886	17.0308	6.79744	7.03255	1.22435
151	7	2020	Luzhou	0	0	1	0	1	0	1.29953e+07	4.18463	0.756682	0.0789418	0.0597339	1.03203	3.92707	0.4812	0.4001	4.61888	5.46687	16.8628	6.60443	7.15973	1.61035
151	8	2021	Luzhou	0	0	1	0	1	0	1.47096e+07	4.24763	0.756682	0.071088	0.0537911	0.87868	4.03436	0.4929	0.3969	4.79105	5.59411	17.2276	6.44317	6.88586	1.63236
151	9	2022	Luzhou	0	0	1	0	1	0	1.46254e+07	4.31157	0.756682	0.114551	0.0866791	1.52823	4.11176	0.5115	0.382	4.82383	5.73011	17.7937	6.57197	6.8912	1.65028
151	10	2023	Luzhou	0	0	1	0	1	0	1.55059e+07	4.29742	0.756682	0.128263	0.0970546	0.741586	4.15752	0.489	0.4078	4.87989	5.89085	17.9495	6.69581	6.64556	1.78385
152	1	2014	Mianyang	0	0	0	0	1	0	2.64609e+07	4.40342	0.0419608	0.0937769	0.00393495	0.817204	3.51328	0.5097	0.3335	4.35451	4.94057	15.066	6.70326	6.82727	0.982171
152	2	2015	Mianyang	0	0	0	0	1	0	2.59336e+07	4.30172	0.0419608	0.111043	0.00465944	0.802638	3.57666	0.5052	0.3419	4.47638	5.0323	15.7351	6.6988	6.80485	0.983258
152	3	2016	Mianyang	0	0	0	0	1	0	2.56592e+07	4.37567	0.0419608	0.124395	0.00521971	0.757054	3.64289	0.4786	0.3683	4.59358	5.11645	15.6598	6.8646	6.6454	0.983702
152	4	2017	Mianyang	0	0	0	0	1	0	2.52411e+07	4.3381	0.0419608	0.137858	0.00578463	0.989664	3.76155	0.441	0.41705	4.71176	5.22828	15.4737	6.74481	6.94488	0.996197
152	5	2018	Mianyang	0	0	0	0	1	0	2.53823e+07	4.36588	0.0419608	0.128645	0.00539804	0.868332	3.86153	0.4034	0.4658	4.74448	5.37863	15.3553	6.92305	7.13014	0.994967
152	6	2019	Mianyang	0	0	0	0	1	0	2.53251e+07	4.18476	0.0419608	0.102296	0.0042924	0.83867	4.07218	0.4031	0.491	4.84932	5.51189	15.2535	6.75445	6.98916	0.997323
152	7	2020	Mianyang	0	0	0	0	1	0	2.58028e+07	4.17152	0.0419608	0.120488	0.00505575	0.486152	4.1261	0.39	0.4867	4.93753	5.6393	15.3903	6.73094	6.99493	1.16748
152	8	2021	Mianyang	0	0	0	0	1	0	3.63019e+07	4.18595	0.0419608	0.114255	0.00479424	0.526016	4.22969	0.4039	0.4836	5.10725	5.79151	15.4348	6.80979	7.07128	1.1773
152	9	2022	Mianyang	0	0	0	0	1	0	3.51758e+07	4.21688	0.0419608	0.156849	0.0065815	0.636238	4.30637	0.4175	0.4773	5.09681	5.92739	16.0412	6.96063	6.54877	1.21043
152	10	2023	Mianyang	0	0	0	0	1	0	3.60366e+07	4.13488	0.0419608	0.172183	0.00722492	0.745474	4.41094	0.3959	0.5067	5.2053	6.08952	16.144	6.9855	6.60633	1.23429
153	1	2014	Guangyuan	0	0	0	1	0	1	5.01089e+06	4.22501	0.351618	0.0899745	0.0316367	1.13529	3.09635	0.4767	0.354	3.27422	3.8843	16.2089	5.91122	6.84426	1.19674
153	2	2015	Guangyuan	0	0	0	1	0	1	5.21852e+06	4.18144	0.351618	0.0981692	0.0345181	0.996738	3.14686	0.4716	0.3636	3.38988	4.00877	16.8739	5.80777	6.91332	1.2079
153	3	2016	Guangyuan	0	0	0	1	0	1	5.11159e+06	4.24826	0.351618	0.110044	0.0386934	1.00519	3.22175	0.4658	0.373	3.49974	4.1443	16.9296	6.13603	6.67099	1.2157
153	4	2017	Guangyuan	0	0	0	1	0	1	5.15123e+06	4.17061	0.351618	0.0951131	0.0334435	1.04189	3.31973	0.4565	0.3893	3.61574	4.28263	16.6326	5.97297	6.97856	1.22244
153	5	2018	Guangyuan	0	0	0	1	0	1	5.17648e+06	4.12954	0.351618	0.108159	0.0380309	1.16564	3.40469	0.4472	0.4056	3.70212	4.40003	16.5788	6.11617	6.98443	1.22373
153	6	2019	Guangyuan	0	0	0	1	0	1	5.04415e+06	3.97811	0.351618	0.076507	0.0269013	0.772947	3.56281	0.4137	0.4237	3.79975	4.52273	16.3748	5.87487	7.14066	1.22741
153	7	2020	Guangyuan	0	0	0	1	0	1	4.92961e+06	4	0.351618	0.0922694	0.0324436	0.727141	3.76901	0.3899	0.4246	3.73587	4.62248	16.5928	5.80185	6.91238	1.41066
153	8	2021	Guangyuan	0	0	0	1	0	1	4.98179e+06	3.96542	0.351618	0.0893548	0.0314188	0.895522	3.88441	0.4095	0.4122	3.90282	4.73596	16.5498	5.74893	7.23859	1.42699
153	9	2022	Guangyuan	0	0	0	1	0	1	4.89809e+06	4.00266	0.351618	0.119584	0.042048	0.953942	3.91314	0.3908	0.4214	3.85987	4.86006	17.2693	5.95242	6.58576	1.47583
153	10	2023	Guangyuan	0	0	0	1	0	1	5.30167e+06	3.97185	0.351618	0.136283	0.0479197	0.727759	3.95516	0.3708	0.4469	3.91597	4.98996	17.1269	5.99362	6.73507	1.50291
154	1	2014	Suining	0	0	0	0	1	1	3.26065e+06	4.42424	0.20862	0.0562468	0.0117342	1.05263	3.20644	0.555	0.273	3.60136	4.11906	17.2762	5.70738	7.05473	1.65352
154	2	2015	Suining	0	0	0	0	1	1	3.37992e+06	4.40119	0.20862	0.0684607	0.0142823	0.434513	3.32748	0.5616	0.2837	3.72668	4.30516	18.2445	5.82544	7.05912	1.67136
154	3	2016	Suining	0	0	0	0	1	1	3.34239e+06	4.34583	0.20862	0.0917963	0.0191505	0.921388	3.42149	0.5257	0.3219	3.85098	4.40697	17.8785	6.62401	6.97889	1.67569
154	4	2017	Suining	0	0	0	0	1	1	3.29125e+06	4.26175	0.20862	0.076118	0.0158797	0.511152	3.55062	0.49425	0.36175	3.93024	4.52475	17.6749	6.60109	7.05984	1.6802
154	5	2018	Suining	0	0	0	0	1	1	3.32817e+06	4.19604	0.20862	0.107987	0.0225282	1.03342	3.62415	0.4628	0.4016	4.04432	4.64504	17.5528	6.90519	7.14708	1.68831
154	6	2019	Suining	0	0	0	0	1	1	3.24401e+06	4.07581	0.20862	0.0686635	0.0143246	1.04727	3.74036	0.4571	0.4051	4.14616	4.76384	17.4204	6.67028	7.1593	1.71133
154	7	2020	Suining	0	0	0	0	1	1	3.30114e+06	4.04759	0.20862	0.0724303	0.0151104	0.771952	3.90187	0.4519	0.3927	3.84453	4.87435	17.6043	6.64264	7.07273	2.58206
154	8	2021	Suining	0	0	0	0	1	1	3.31136e+06	4.07577	0.20862	0.0652484	0.0136121	1.30988	3.99452	0.4632	0.3914	4.00496	4.96309	17.6127	6.39168	7.17671	2.59696
154	9	2022	Suining	0	0	0	0	1	1	3.21816e+06	4.15727	0.20862	0.0974499	0.02033	1.1632	4.0628	0.4787	0.3844	4.02919	5.11529	18.4508	6.67757	6.82043	2.62157
154	10	2023	Suining	0	0	0	0	1	1	3.52691e+06	4.15587	0.20862	0.102738	0.0214332	1.1744	4.12934	0.4566	0.4143	4.1335	5.2727	18.2873	6.66137	6.83036	2.73506
155	1	2014	Neijiang	0	0	0	0	1	0	1.81436e+07	4.55755	0.110085	0.0524635	0.00577547	0.765975	3.43476	0.6147	0.2275	3.57298	4.10771	16.4152	6.02975	7.13495	1.88227
155	2	2015	Neijiang	0	0	0	0	1	0	1.69648e+07	4.50512	0.110085	0.063914	0.007036	0.826446	3.46823	0.5989	0.2417	3.71011	4.23142	17.8767	6.06295	7.16516	1.89603
155	3	2016	Neijiang	0	0	0	0	1	0	1.66048e+07	4.44149	0.110085	0.0710505	0.00782162	0.721761	3.54579	0.5715	0.2709	3.82982	4.29272	17.7798	6.07212	7.08971	1.89749
155	4	2017	Neijiang	0	0	0	0	1	0	1.67545e+07	4.41718	0.110085	0.142985	0.0157406	1.15648	3.57012	0.5021	0.34145	3.9355	4.36016	17.7444	6.07727	6.77868	2.1156
155	5	2018	Neijiang	0	0	0	0	1	0	1.74247e+07	4.27001	0.110085	0.134144	0.0147673	1.0609	3.63456	0.4327	0.412	3.98623	4.50168	17.5673	6.49518	7.14248	2.35213
155	6	2019	Neijiang	0	0	0	0	1	0	1.57092e+07	4.15379	0.110085	0.132113	0.0145438	0.668757	3.65695	0.3419	0.4905	4.08473	4.62566	17.4637	6.26179	7.02928	2.36424
155	7	2020	Neijiang	0	0	0	0	1	0	1.52392e+07	4.15031	0.110085	0.131991	0.0145303	0.509165	3.83359	0.3267	0.4898	4.02343	4.77045	17.6796	6.18352	7.08439	2.40761
155	8	2021	Neijiang	0	0	0	0	1	0	1.59877e+07	4.18945	0.110085	0.112409	0.0123746	0.851343	3.93919	0.3281	0.4994	4.19042	4.86937	17.742	5.96181	7.06156	2.46604
155	9	2022	Neijiang	0	0	0	0	1	0	1.60282e+07	4.22441	0.110085	0.113013	0.0124411	0.731707	3.9794	0.3288	0.4942	4.16171	4.98639	18.4417	6.30438	6.86243	2.61154
155	10	2023	Neijiang	0	0	0	0	1	0	1.64907e+07	4.17103	0.110085	0.127298	0.0140137	0.810537	4.07343	0.3108	0.5246	4.25396	5.14116	18.4134	6.41976	6.69567	2.68448
156	1	2014	Yibin	0	0	1	0	0	1	3.36443e+07	4.54417	0.406114	0.0567265	0.0230374	0.957107	3.47562	0.5948	0.2619	4.09499	4.50068	16.482	5.95169	7.07537	1.37902
156	2	2015	Yibin	0	0	1	0	0	1	3.01221e+07	4.42684	0.406114	0.0723113	0.0293666	0.702897	3.52812	0.5832	0.275	4.21362	4.65822	17.4426	5.45102	7.03338	1.43418
156	3	2016	Yibin	0	0	1	0	0	1	3.00854e+07	4.4191	0.406114	0.0805749	0.0327225	1.35115	3.60373	0.5488	0.3109	4.3352	4.80714	17.2265	5.91579	7.32666	1.44382
156	4	2017	Yibin	0	0	1	0	0	1	3.00364e+07	4.46648	0.406114	0.0820037	0.0333028	0.966608	3.71035	0.5228	0.3457	4.46351	4.93491	17.2788	5.7962	6.91068	1.45475
156	5	2018	Yibin	0	0	1	0	0	1	3.03342e+07	4.42294	0.406114	0.0826866	0.0335802	0.965369	3.79782	0.4968	0.3805	4.53332	5.09798	16.519	7.98205	7.19684	1.45702
156	6	2019	Yibin	0	0	1	0	0	1	3.03489e+07	4.33724	0.406114	0.0702003	0.0285093	1.05196	4.0431	0.503	0.3902	4.64924	5.28406	16.5236	7.96221	7.08387	1.52297
156	7	2020	Yibin	0	0	1	0	0	1	3.07416e+07	4.27591	0.406114	0.0805601	0.0327166	0.843007	4.11385	0.4814	0.3954	4.6318	5.52555	16.4517	7.76286	7.28115	1.89031
156	8	2021	Yibin	0	0	1	0	0	1	3.19876e+07	4.30049	0.406114	0.0758938	0.0308215	1.04578	4.22656	0.4984	0.3885	4.79575	5.72136	16.7125	7.31755	7.01377	1.9095
156	9	2022	Yibin	0	0	1	0	0	1	3.07692e+07	4.33099	0.406114	0.110043	0.0446899	0.810662	4.30866	0.5027	0.3818	4.79577	5.92579	17.2914	7.73784	6.9323	1.96579
156	10	2023	Yibin	0	0	1	0	0	1	3.14524e+07	4.30007	0.406114	0.138293	0.0561627	0.837748	4.41087	0.4962	0.3976	4.82436	6.12905	17.5256	7.77533	6.61689	2.05418
157	1	2014	Guang'an	0	0	0	0	1	1	1.48236e+07	4.48271	0.430192	0.0566039	0.0243506	0.805585	3.34952	0.5251	0.3056	3.60294	3.94153	17.6993	5.73483	7.23168	1.63476
157	2	2015	Guang'an	0	0	0	0	1	1	1.38389e+07	4.44129	0.430192	0.0691653	0.0297544	0.861124	3.43547	0.5173	0.3203	3.72215	4.06421	18.6125	5.90942	7.14921	1.73569
157	3	2016	Guang'an	0	0	0	0	1	1	1.36271e+07	4.35146	0.430192	0.0787872	0.0338937	0.86371	3.50044	0.5164	0.3258	3.84756	4.18283	18.2348	6.80651	7.11986	1.94542
157	4	2017	Guang'an	0	0	0	0	1	1	1.39761e+07	4.25676	0.430192	0.0555864	0.0239129	0.990519	3.58446	0.48825	0.36345	3.96074	4.28486	17.9608	6.82325	7.24326	2.01246
157	5	2018	Guang'an	0	0	0	0	1	1	1.43579e+07	4.28321	0.430192	0.0597713	0.0257132	0.899101	3.65118	0.4601	0.4011	3.91204	4.39395	17.8915	7.09227	7.11814	2.18735
157	6	2019	Guang'an	0	0	0	0	1	1	1.41947e+07	4.14741	0.430192	0.0602254	0.0259085	0.669008	3.65123	0.3288	0.5081	4.03302	4.53285	17.7699	6.80593	7.23633	2.2055
157	7	2020	Guang'an	0	0	0	0	1	1	1.39778e+07	4.12872	0.430192	0.0640575	0.0275571	0.681969	3.6907	0.3205	0.4988	4.00625	4.63215	17.8576	6.74275	7.07992	2.30749
157	8	2021	Guang'an	0	0	0	0	1	1	1.51984e+07	4.12947	0.430192	0.0649729	0.0279509	0.708576	3.77409	0.3329	0.4951	4.1765	4.7451	17.9205	6.56543	7.23107	2.4493
157	9	2022	Guang'an	0	0	0	0	1	1	1.50532e+07	4.19403	0.430192	0.0833212	0.0358442	0.859423	3.78194	0.3117	0.5148	4.12295	4.87475	18.8447	6.87783	6.91334	2.61588
157	10	2023	Guang'an	0	0	0	0	1	1	1.56308e+07	4.12891	0.430192	0.0926372	0.0398518	0.913563	3.84584	0.3042	0.532	4.22549	4.99927	18.4751	6.84582	6.97625	2.71175
158	1	2014	Dazhou	0	0	1	1	0	0	1.80349e+07	4.54738	0.542849	0.0545487	0.0296117	0.538556	3.19503	0.5235	0.2706	4.08194	4.38416	16.9121	5.60106	7.33168	1.17615
158	2	2015	Dazhou	0	0	1	1	0	0	1.77872e+07	4.51702	0.542849	0.0629292	0.0341611	0.733728	3.1922	0.4868	0.2979	4.20838	4.53187	17.6335	5.57863	7.11	1.17929
158	3	2016	Dazhou	0	0	1	1	0	0	1.75597e+07	4.40317	0.542849	0.075461	0.0409639	0.961749	3.25505	0.4155	0.3703	4.33299	4.67993	17.7353	5.8381	7.15932	1.18001
158	4	2017	Dazhou	0	0	1	1	0	0	1.76973e+07	4.33774	0.542849	0.0732172	0.0397459	0.876319	3.33456	0.3864	0.41	4.45477	4.85041	17.3448	5.60707	7.45924	1.18025
158	5	2018	Dazhou	0	0	1	1	0	0	1.8268e+07	4.38192	0.542849	0.0767525	0.041665	0.952744	3.38869	0.3573	0.4497	4.4883	5.01257	17.3069	5.75379	7.09717	1.17997
158	6	2019	Dazhou	0	0	1	1	0	0	1.83665e+07	4.30889	0.542849	0.0425315	0.0230882	0.921974	3.57305	0.3459	0.485	4.59304	5.14351	17.2004	5.51237	7.25798	1.22354
158	7	2020	Dazhou	0	0	1	1	0	0	1.78255e+07	4.14166	0.542849	0.0500284	0.0271579	0.364575	3.63937	0.3406	0.4738	4.68676	5.27282	17.2477	5.42765	7.05701	1.73545
158	8	2021	Dazhou	0	0	1	1	0	0	1.86589e+07	4.13194	0.542849	0.0544816	0.0295753	0.425474	3.77611	0.355	0.4698	4.8532	5.41178	17.3069	5.46037	7.46961	1.7379
158	9	2022	Dazhou	0	0	1	1	0	0	1.85806e+07	4.07895	0.542849	0.0839985	0.0455985	0.561191	3.84134	0.3651	0.4619	4.88142	5.56721	18.0471	5.785	6.93741	1.73934
158	10	2023	Dazhou	0	0	1	1	0	0	1.96653e+07	4.0327	0.542849	0.0982637	0.0533424	0.447384	3.90711	0.3373	0.4969	4.98546	5.72704	17.5264	5.83977	7.15057	1.82756
159	1	2014	Ziyang	0	0	0	0	1	0	1.99998e+06	4.4354	0.182482	0.0470507	0.00858591	0.436283	3.51429	0.5599	0.2378	3.70658	4.16213	16.664	5.9803	7.1156	1.8598
159	2	2015	Ziyang	0	0	0	0	1	0	2.05127e+06	4.38447	0.182482	0.0611727	0.0111629	0.527384	3.57521	0.5533	0.2492	3.83871	4.27235	17.8357	6.08423	7.12197	1.86872
159	3	2016	Ziyang	0	0	0	0	1	0	2.06058e+06	4.42151	0.182482	0.0780726	0.0142468	0.565571	3.61921	0.5421	0.2932	3.48443	3.95621	17.6831	6.26949	7.06731	2.62787
159	4	2017	Ziyang	0	0	0	0	1	0	2.05566e+06	4.35104	0.182482	0.0743021	0.0135588	0.95273	3.6923	0.509	0.33045	3.5991	4.08959	17.5789	6.27608	6.91284	2.14649
159	5	2018	Ziyang	0	0	0	0	1	0	2.01746e+06	4.30136	0.182482	0.0792163	0.0144555	1.00893	3.74045	0.4759	0.3677	3.6349	4.25829	17.4184	6.60905	7.17763	2.14786
159	6	2019	Ziyang	0	0	0	0	1	0	1.96426e+06	4.19979	0.182482	0.0545028	0.00994577	0.757959	3.4346	0.3055	0.5117	3.65597	4.40381	17.3182	6.41867	7.09831	2.15519
159	7	2020	Ziyang	0	0	0	0	1	0	1.97076e+06	4.1681	0.182482	0.0613879	0.0112022	0.531401	3.54979	0.2834	0.5074	3.63057	4.62278	17.5091	6.3522	7.09547	2.18009
159	8	2021	Ziyang	0	0	0	0	1	0	1.98463e+06	4.14165	0.182482	0.0610447	0.0111396	0.628356	3.65628	0.2952	0.5107	3.796	4.72607	17.5663	6.11889	7.1002	2.19356
159	9	2022	Ziyang	0	0	0	0	1	0	1.90878e+06	4.2502	0.182482	0.0828019	0.0151098	0.80402	3.72776	0.3063	0.4889	3.79904	4.87034	18.2936	6.50775	6.8648	2.20505
159	10	2023	Ziyang	0	0	0	0	1	0	2.09702e+06	4.20978	0.182482	0.091627	0.0167203	0.399042	3.80839	0.2941	0.513	3.85198	4.98898	18.2294	6.56468	6.76665	2.4745
160	1	2014	Bazhong	0	0	1	0	0	0	2.09289e+06	4.22519	0.259657	0.0567129	0.0147259	0.46729	2.62148	0.4604	0.363	3.10958	3.54106	16.6513	5.50945	7.12355	1.37908
160	2	2015	Bazhong	0	0	1	0	0	0	2.17623e+06	4.18564	0.259657	0.085001	0.0220711	0.342075	2.7131	0.4664	0.3661	3.23659	3.8239	17.2892	5.45258	7.03905	1.38884
160	3	2016	Bazhong	0	0	1	0	0	0	2.2056e+06	4.10601	0.259657	0.11371	0.0295257	0.726821	2.7982	0.4662	0.3687	3.35837	3.99361	17.4127	5.74438	6.92839	1.39632
160	4	2017	Bazhong	0	0	1	0	0	0	2.22473e+06	4.08354	0.259657	0.068445	0.0177722	0.720056	2.89856	0.47805	0.36335	3.47886	4.16106	17.054	5.50974	7.27226	1.39844
160	5	2018	Bazhong	0	0	1	0	0	0	2.17666e+06	4.0759	0.259657	0.0843374	0.0218988	1.14333	2.96826	0.4899	0.358	3.47025	4.2717	17.0151	5.67633	7.0229	1.39557
160	6	2019	Bazhong	0	0	1	0	0	0	2.07696e+06	4.02972	0.259657	0.053552	0.0139052	0.657246	3.12307	0.3211	0.5148	3.92685	4.38739	16.8186	5.47941	7.21305	1.50493
160	7	2020	Bazhong	0	0	1	0	0	0	2.06419e+06	3.9631	0.259657	0.0567727	0.0147415	0.535454	3.33045	0.2803	0.5085	3.87536	4.53553	16.9934	5.33989	6.95546	2.03831
160	8	2021	Bazhong	0	0	1	0	0	0	2.03168e+06	3.95587	0.259657	0.0565298	0.0146784	0.734214	3.31455	0.2786	0.4859	3.88177	4.65559	17.0203	5.31929	7.39411	2.07842
160	9	2022	Bazhong	0	0	1	0	0	0	1.99126e+06	4.00541	0.259657	0.0797412	0.0207054	0.791872	3.35484	0.2573	0.4916	3.89871	4.77288	17.713	5.56829	6.82769	2.10388
160	10	2023	Bazhong	0	0	1	0	0	0	2.24025e+06	3.9377	0.259657	0.0891627	0.0231517	0.505831	3.38497	0.2263	0.5235	3.99299	4.88956	17.3201	5.62101	7.0195	2.13195
161	1	2014	Zunyi	0	0	1	1	0	1	2.54298e+07	4.38258	0.517927	0.0592149	0.030669	0.740148	3.4172	0.4592	0.3981	3.97669	5.02896	16.7157	6.22686	7.31157	0.879065
161	2	2015	Zunyi	0	0	1	1	0	1	2.96739e+07	4.17638	0.517927	0.067838	0.0351351	1.10229	3.55886	0.4477	0.3912	4.15877	5.26035	17.3281	6.27719	7.23866	0.95405
161	3	2016	Zunyi	0	0	1	1	0	1	2.95453e+07	4.19796	0.517927	0.0788041	0.0408148	1.04442	3.65607	0.4422	0.4037	4.28143	5.42271	17.3018	6.4226	7.28058	1.02253
161	4	2017	Zunyi	0	0	1	1	0	1	3.0388e+07	4.01636	0.517927	0.0744324	0.0385506	0.882666	3.78555	0.44727	0.4087	4.39653	5.63205	17.2371	6.44601	7.1216	1.07088
161	5	2018	Zunyi	0	0	1	1	0	1	3.21912e+07	3.95251	0.517927	0.0799309	0.0413984	1.058	3.86976	0.45233	0.4137	4.4917	5.81019	17.0489	6.58618	7.1886	1.12196
161	6	2019	Zunyi	0	0	1	1	0	1	3.27922e+07	3.83919	0.517927	0.070382	0.0364527	0.796731	4.01478	0.4574	0.4187	4.57859	5.96719	16.9277	6.32461	7.14058	1.28184
161	7	2020	Zunyi	0	0	1	1	0	1	3.80349e+07	3.73936	0.517927	0.0820289	0.042485	0.745244	4.0313	0.4341	0.4341	4.64182	6.09386	16.2508	6.23515	7.1929	1.29137
161	8	2021	Zunyi	0	0	1	1	0	1	3.82268e+07	3.87452	0.517927	0.0776729	0.0402289	1.16667	4.14583	0.4614	0.4132	4.86222	6.22029	16.8262	6.18184	7.05178	1.27241
161	9	2022	Zunyi	0	0	1	1	0	1	3.80853e+07	3.90245	0.517927	0.107073	0.0554558	1.34689	4.20083	0.4776	0.3986	4.81843	6.34229	17.0391	6.31505	6.8131	1.28723
161	10	2023	Zunyi	0	0	1	1	0	1	3.88612e+07	3.82143	0.517927	0.137283	0.0711026	0.71285	4.24624	0.4769	0.4027	4.91869	6.4626	17.3149	6.29479	6.75957	1.35443
162	1	2014	Kunming	0	0	1	0	1	0	3.59444e+07	4.09913	0.114493	0.184995	0.0211806	1.01107	4.02956	0.4144	0.5367	5.25012	6.92769	16.506	12.2159	6.96715	0.837712
162	2	2015	Kunming	0	0	1	0	1	0	3.57604e+07	4.00407	0.114493	0.203121	0.0232559	0.708717	4.08859	0.3998	0.5528	5.26631	7.08812	16.4735	11.8281	7.07401	0.972664
162	3	2016	Kunming	0	0	1	0	1	0	3.49294e+07	4.01394	0.114493	0.22379	0.0256223	1.06422	4.16132	0.3861	0.5673	5.44246	7.2118	16.1277	11.7782	6.98037	0.854133
162	4	2017	Kunming	0	0	1	0	1	0	3.51133e+07	4.02683	0.114493	0.229107	0.0262311	0.458241	4.27536	0.38875	0.5666	5.5572	7.29908	16.0751	11.2085	7.05513	0.881115
162	5	2018	Kunming	0	0	1	0	1	0	3.55161e+07	4.00847	0.114493	0.214171	0.024521	0.661058	4.33581	0.3914	0.5659	5.63028	7.39437	16.1032	11.3754	6.96595	0.930043
162	6	2019	Kunming	0	0	1	0	1	0	3.5648e+07	4.00713	0.114493	0.202905	0.0232312	0.741485	4.54173	0.321	0.6373	5.76417	7.48742	17.2371	11.7353	6.81523	0.969252
162	7	2020	Kunming	0	0	1	0	1	0	3.73274e+07	3.88858	0.114493	0.233884	0.026778	0.497703	4.3893	0.3123	0.6414	5.72699	7.58784	16.6895	11.4706	6.7731	1.01603
162	8	2021	Kunming	0	0	1	0	1	0	3.86221e+07	3.92124	0.114493	0.215245	0.024644	0.684262	4.44437	0.3168	0.6371	5.82494	7.68968	16.8049	11.17	6.77509	1.07017
162	9	2022	Kunming	0	0	1	0	1	0	3.44247e+07	3.88286	0.114493	0.290102	0.0332146	0.851125	4.47953	0.32	0.6366	5.8246	7.77771	16.1533	11.0504	6.85605	1.08871
162	10	2023	Kunming	0	0	1	0	1	0	3.63681e+07	3.81677	0.114493	0.435273	0.0498357	0.87459	4.50889	0.2901	0.6649	5.87893	7.83445	17.0813	12.1021	6.60776	1.09846
163	1	2014	Zhaotong	0	0	1	0	1	0	1.68711e+07	4.19699	0.898029	0.0393536	0.0353406	0.540432	2.52413	0.4864	0.3075	2.94476	3.97738	13.9603	7.6445	6.99593	0.711943
163	2	2015	Zhaotong	0	0	1	0	1	0	1.59175e+07	4.16758	0.898029	0.0419151	0.0376409	0.511073	2.57238	0.435	0.3665	3.05435	4.12184	14.614	7.34365	6.97963	0.736435
163	3	2016	Zhaotong	0	0	1	0	1	0	1.57077e+07	4.12885	0.898029	0.0517616	0.0464834	0.690584	2.64191	0.4207	0.3841	3.16813	4.16793	14.363	7.29151	7.11599	0.755917
163	4	2017	Zhaotong	0	0	1	0	1	0	1.6136e+07	4.11548	0.898029	0.0397498	0.0356965	0.738007	2.71595	0.43395	0.37705	3.2837	4.2693	14.3719	7.11582	6.93058	0.766802
163	5	2018	Zhaotong	0	0	1	0	1	0	1.64014e+07	3.98354	0.898029	0.0571232	0.0512983	0.750853	2.77178	0.4472	0.37	3.34672	4.38856	14.1609	7.60414	6.99165	0.947154
163	6	2019	Zhaotong	0	0	1	0	1	0	1.61236e+07	3.9777	0.898029	0.0416368	0.0373911	0.701944	3.05659	0.3846	0.4504	3.86819	4.65885	14.7442	7.79024	6.85608	0.942128
163	7	2020	Zhaotong	0	0	1	0	1	0	1.58848e+07	3.82388	0.898029	0.0491417	0.0441307	0.869565	3.22902	0.3747	0.45	3.77404	4.87171	14.355	7.4867	6.9195	1.1101
163	8	2021	Zhaotong	0	0	1	0	1	0	1.70666e+07	3.9007	0.898029	0.054154	0.0486318	0.997851	3.36495	0.3967	0.4357	3.86947	4.99201	14.5985	7.16635	6.79258	1.1345
163	9	2022	Zhaotong	0	0	1	0	1	0	1.70328e+07	3.92277	0.898029	0.0753213	0.0676407	1.38548	3.43189	0.4034	0.4304	3.89543	5.10177	14.4633	7.26645	6.71706	1.21618
163	10	2023	Zhaotong	0	0	1	0	1	0	1.78496e+07	3.8121	0.898029	0.108654	0.097574	0.825178	3.51283	0.4161	0.4258	3.97098	5.21009	15.2835	7.71554	6.60453	1.27139
164	1	2014	Qujing	0	0	1	0	0	0	5.78224e+07	4.11146	0.458767	0.0651222	0.0298759	0.730573	3.31524	0.5089	0.303	3.75495	4.73355	15.3088	10.5319	6.99985	0.776613
164	2	2015	Qujing	0	0	1	0	0	0	5.42883e+07	4.03689	0.458767	0.0840428	0.0385561	0.658572	3.2975	0.5104	0.2975	3.91681	4.83832	15.5222	10.1837	7.09233	0.826701
164	3	2016	Qujing	0	0	1	0	0	0	5.32127e+07	4.07214	0.458767	0.0996038	0.0456949	0.812084	3.37643	0.4968	0.3141	4.03418	4.86713	15.2104	10.1683	6.8983	0.836741
164	4	2017	Qujing	0	0	1	0	0	0	5.42045e+07	4.02432	0.458767	0.0598973	0.0274789	0.622998	3.45965	0.44145	0.37455	4.15156	4.92972	15.0961	9.65745	7.02892	0.858407
164	5	2018	Qujing	0	0	1	0	0	0	5.58155e+07	3.98039	0.458767	0.0629929	0.028899	0.906056	3.4904	0.3861	0.435	4.1838	5.00919	15.2073	9.88554	6.94521	0.864628
164	6	2019	Qujing	0	0	1	0	0	0	5.55124e+07	3.98807	0.458767	0.0600718	0.027559	0.846113	3.75593	0.3807	0.453	4.51652	5.10892	16.2121	10.0919	6.9487	0.902036
164	7	2020	Qujing	0	0	1	0	0	0	5.47851e+07	3.86721	0.458767	0.0674079	0.0309245	0.467768	3.93662	0.3701	0.4431	4.53781	5.18957	15.5787	9.85645	6.71372	0.962834
164	8	2021	Qujing	0	0	1	0	0	0	5.27242e+07	3.97732	0.458767	0.0659218	0.0302427	1.0568	4.08082	0.4072	0.4361	4.70275	5.32997	15.704	9.43289	6.67356	0.983487
164	9	2022	Qujing	0	0	1	0	0	0	5.2198e+07	3.9715	0.458767	0.0983866	0.0451365	0.994244	4.19529	0.4195	0.4345	4.75458	5.43623	15.177	8.95525	6.83249	1.01589
164	10	2023	Qujing	0	0	1	0	0	0	5.43266e+07	3.94481	0.458767	0.142738	0.0654836	0.81495	4.25929	0.4074	0.4532	4.84466	5.5608	16.4689	9.81216	6.37044	1.05101
165	1	2014	Lijiang	0	0	1	0	0	1	3.20272e+06	3.79267	0.321619	0.0802556	0.0258117	1.63437	3.02834	0.4306	0.4006	2.13208	3.64533	15.0034	9.79216	6.8201	0.337763
165	2	2015	Lijiang	0	0	1	0	0	1	3.27276e+06	3.74642	0.321619	0.0958459	0.0308258	0.737652	3.03129	0.3978	0.4483	2.23644	3.72402	14.858	9.40311	6.89713	0.34134
165	3	2016	Lijiang	0	0	1	0	0	1	3.32626e+06	3.67435	0.321619	0.102935	0.033106	1	3.18288	0.3891	0.4579	2.34998	3.76252	14.5366	9.02014	6.97161	0.35324
165	4	2017	Lijiang	0	0	1	0	0	1	3.49992e+06	3.80274	0.321619	0.11063	0.0355807	0.944767	3.27215	0.39085	0.45745	2.46558	3.84194	14.6659	8.54819	6.8739	0.38051
165	5	2018	Lijiang	0	0	1	0	0	1	3.53484e+06	3.78968	0.321619	0.103103	0.0331598	0.9656	3.30057	0.3926	0.457	2.52114	3.93968	14.46	8.80123	6.99278	0.41301
165	6	2019	Lijiang	0	0	1	0	0	1	3.50981e+06	3.7798	0.321619	0.0900217	0.0289527	0.814026	3.59372	0.3171	0.546	3.2258	4.03435	15.2316	8.99125	6.83191	0.425999
165	7	2020	Lijiang	0	0	1	0	0	1	3.37767e+06	3.73127	0.321619	0.110414	0.0355113	0.673582	3.71008	0.3216	0.5263	3.15088	4.07735	15.1196	8.56036	6.83386	0.497786
165	8	2021	Lijiang	0	0	1	0	0	1	3.53469e+06	3.81708	0.321619	0.10657	0.0342748	1.09005	3.81716	0.3421	0.5158	3.19108	4.2364	15.4204	8.49537	6.80224	0.521008
165	9	2022	Lijiang	0	0	1	0	0	1	3.47189e+06	3.77369	0.321619	0.10916	0.035108	1.10785	3.90737	0.362	0.4985	3.23694	4.32759	14.5687	8.3821	6.75021	0.560553
165	10	2023	Lijiang	0	0	1	0	0	1	4.13636e+06	3.74967	0.321619	0.142876	0.0459515	1.14372	3.98895	0.3524	0.5165	3.34951	4.43737	15.2265	8.93973	6.83228	0.599397
166	1	2014	Baoji	0	0	1	0	1	0	2.77794e+07	4.66541	0.550815	0.0871941	0.0480278	0.836276	3.78018	0.6401	0.2617	3.98837	4.48827	12.9172	7.96636	6.5252	0.879616
166	2	2015	Baoji	0	0	1	0	1	0	2.64283e+07	4.50798	0.550815	0.0967482	0.0532903	1.12921	3.8621	0.6385	0.2691	4.11552	4.64431	13.0621	7.96223	6.5767	0.886912
166	3	2016	Baoji	0	0	1	0	1	0	2.61364e+07	4.61444	0.550815	0.100987	0.0556253	0.932358	3.93695	0.6351	0.2762	4.25158	4.77302	13.5824	8.18578	6.28133	0.90127
166	4	2017	Baoji	0	0	1	0	1	0	2.62495e+07	4.60214	0.550815	0.0975349	0.0537236	0.872234	4.06062	0.6341	0.2855	4.38313	4.93032	13.235	7.8928	6.7239	0.914246
166	5	2018	Baoji	0	0	1	0	1	0	2.68165e+07	4.54326	0.550815	0.0991372	0.0546062	0.661994	4.09414	0.6331	0.2948	4.45968	5.04015	12.9905	8.01143	6.76342	0.921665
166	6	2019	Baoji	0	0	1	0	1	0	2.8032e+07	4.49736	0.550815	0.0912037	0.0502363	0.452233	4.07838	0.5728	0.3468	4.50459	5.19299	12.918	7.78198	6.74306	0.938533
166	7	2020	Baoji	0	0	1	0	1	0	2.80833e+07	4.40632	0.550815	0.105752	0.0582499	0.683761	4.21458	0.5538	0.3562	4.38445	5.31523	12.9291	7.48003	6.66986	0.977921
166	8	2021	Baoji	0	0	1	0	1	0	2.97805e+07	4.37595	0.550815	0.0996616	0.0548951	0.809444	4.34653	0.5704	0.3444	4.52456	5.39616	13.4255	7.55248	6.84435	1.00078
166	9	2022	Baoji	0	0	1	0	1	0	2.92697e+07	4.47993	0.550815	0.145322	0.0800453	0.942655	4.42844	0.5746	0.34	4.588	5.49865	13.6078	7.53266	6.41088	1.01623
166	10	2023	Baoji	0	0	1	0	1	0	3.0081e+07	4.45748	0.550815	0.201739	0.111121	0.698198	4.39442	0.5635	0.3453	4.56832	5.59079	13.4767	7.39236	6.56638	1.01695
167	1	2014	Xianyang	0	0	0	0	1	0	4.28741e+07	4.68473	0.292266	0.0755705	0.0220866	0.729737	3.73698	0.5872	0.2579	3.96123	4.50183	13.368	8.58213	6.52525	1.52233
167	2	2015	Xianyang	0	0	0	0	1	0	4.41663e+07	4.57795	0.292266	0.0851435	0.0248845	0.434227	3.77106	0.5754	0.2721	4.09699	4.63342	13.4491	8.7005	6.48358	1.54404
167	3	2016	Xianyang	0	0	0	0	1	0	4.33214e+07	4.83157	0.292266	0.101659	0.0297113	0.87663	3.87153	0.5793	0.2763	4.232	4.73776	13.9647	8.8927	6.35153	1.55388
167	4	2017	Xianyang	0	0	0	0	1	0	4.36084e+07	4.86169	0.292266	0.104652	0.0305861	0.87663	3.95977	0.5743	0.29355	4.11585	4.84974	13.7072	8.22033	6.64605	1.66592
167	5	2018	Xianyang	0	0	0	0	1	0	4.50756e+07	4.83077	0.292266	0.104038	0.0304066	0.793651	3.99578	0.5693	0.3108	4.21092	5.00339	13.5471	8.64302	6.54186	1.70812
167	6	2019	Xianyang	0	0	0	0	1	0	4.55087e+07	4.70146	0.292266	0.0966853	0.0282578	0.572183	3.91876	0.4609	0.4007	4.50025	5.16057	13.431	8.27229	6.62739	1.78518
167	7	2020	Xianyang	0	0	0	0	1	0	4.54257e+07	4.56024	0.292266	0.111723	0.0326527	0.494474	4.01076	0.4408	0.405	4.42625	5.32885	13.3967	8.22604	6.52989	1.74769
167	8	2021	Xianyang	0	0	0	0	1	0	4.69889e+07	4.57403	0.292266	0.106768	0.0312045	0.756303	4.11091	0.4611	0.3905	4.67616	5.46243	13.8564	8.80416	6.83869	1.69204
167	9	2022	Xianyang	0	0	0	0	1	0	4.62677e+07	4.67254	0.292266	0.142814	0.0417395	1.19513	4.2081	0.4744	0.3808	4.83099	5.57409	14.2417	8.75025	6.34029	1.75173
167	10	2023	Xianyang	0	0	0	0	1	0	4.87183e+07	4.64113	0.292266	0.192733	0.0563292	0.856129	4.24045	0.4619	0.3908	4.88219	5.6875	13.952	8.611	6.6037	1.83246
168	1	2014	Weinan	0	0	0	0	1	1	6.13195e+07	4.68768	0.232512	0.0668502	0.0155435	0.695876	3.28373	0.5277	0.3268	3.78867	4.39617	11.1399	10.4804	6.69689	1.4011
168	2	2015	Weinan	0	0	0	0	1	1	5.79125e+07	4.5548	0.232512	0.074008	0.0172078	0.828402	3.31244	0.5018	0.3526	3.9185	4.52243	11.2702	11.2582	6.63001	1.4195
168	3	2016	Weinan	0	0	0	0	1	1	5.63836e+07	4.80384	0.232512	0.0872942	0.0202969	1.1288	3.32298	0.4603	0.3887	4.05006	4.63991	11.5548	11.4865	6.68003	1.44886
168	4	2017	Weinan	0	0	0	0	1	1	5.55505e+07	4.80065	0.232512	0.0772691	0.017966	0.8	3.42416	0.4401	0.40045	4.17723	4.67385	11.4614	10.9273	6.7954	1.46659
168	5	2018	Weinan	0	0	0	0	1	1	6.08142e+07	4.72998	0.232512	0.080985	0.01883	0.679432	3.49678	0.4199	0.4122	4.27649	4.75628	11.2993	11.3016	6.59421	1.4907
168	6	2019	Weinan	0	0	0	0	1	1	6.05719e+07	4.66572	0.232512	0.0669279	0.0155615	0.622407	3.54041	0.3717	0.4507	4.35526	4.82015	11.293	10.6473	6.58747	1.51495
168	7	2020	Weinan	0	0	0	0	1	1	6.17234e+07	4.53676	0.232512	0.0858205	0.0199543	0.457143	3.66886	0.3494	0.4507	4.1488	4.94039	11.1267	10.1336	6.59879	1.48432
168	8	2021	Weinan	0	0	0	0	1	1	6.60488e+07	4.56541	0.232512	0.0865174	0.0201163	0.91047	3.80187	0.3737	0.4351	4.22621	5.06602	11.6744	11.3183	6.9548	1.51222
168	9	2022	Weinan	0	0	0	0	1	1	6.60678e+07	4.64377	0.232512	0.121368	0.0282196	1.13304	3.86266	0.3852	0.4191	4.30276	5.18574	11.9145	10.7266	6.50846	1.54648
168	10	2023	Weinan	0	0	0	0	1	1	6.87642e+07	4.58747	0.232512	0.173528	0.0403474	0.851148	3.82037	0.3483	0.4436	4.33768	5.30201	11.8862	10.6662	6.80015	1.5686
169	1	2014	Hanzhong	0	0	1	0	1	1	2.43409e+07	4.47021	0.608435	0.0701705	0.0426942	1.20214	3.36412	0.4621	0.3523	3.33807	4.01611	15.192	5.93289	6.87635	0.690049
169	2	2015	Hanzhong	0	0	1	0	1	1	2.5012e+07	4.46019	0.608435	0.0768362	0.0467499	0.777148	3.43402	0.4403	0.3798	3.46261	4.14314	15.5644	5.81064	6.87862	0.708809
169	3	2016	Hanzhong	0	0	1	0	1	1	2.48877e+07	4.46531	0.608435	0.0913616	0.0555876	1.20321	3.51444	0.428	0.3941	3.60867	4.21981	15.8855	5.95035	6.62643	0.736321
169	4	2017	Hanzhong	0	0	1	0	1	1	2.45914e+07	4.48249	0.608435	0.102211	0.0621891	1.21892	3.65509	0.4525	0.38875	3.74017	4.34881	15.5284	5.61039	7.07354	0.752198
169	5	2018	Hanzhong	0	0	1	0	1	1	2.50694e+07	4.39535	0.608435	0.0899375	0.0547212	1.07317	3.75546	0.477	0.3834	3.84864	4.43908	15.4648	5.8304	6.87948	0.757802
169	6	2019	Hanzhong	0	0	1	0	1	1	2.53741e+07	4.32954	0.608435	0.0770441	0.0468764	0.927172	3.8074	0.4282	0.4245	4.01517	4.5649	15.2086	5.72216	7.06107	0.77183
169	7	2020	Hanzhong	0	0	1	0	1	1	2.54023e+07	4.24215	0.608435	0.0911183	0.0554396	0.623593	3.89547	0.4024	0.4338	3.95093	4.66864	15.4655	5.39693	6.80281	0.774136
169	8	2021	Hanzhong	0	0	1	0	1	1	2.58806e+07	4.22953	0.608435	0.0863195	0.0525198	1.41502	4.01239	0.4268	0.4183	4.09213	4.75892	15.6123	5.46332	7.25954	0.796147
169	9	2022	Hanzhong	0	0	1	0	1	1	2.49396e+07	4.22045	0.608435	0.122121	0.0743029	1.35188	4.09154	0.4347	0.4119	4.16493	4.86246	16.0732	5.6805	6.74491	0.806732
169	10	2023	Hanzhong	0	0	1	0	1	1	2.59107e+07	4.15824	0.608435	0.159284	0.0969138	1.15626	4.0897	0.3723	0.4662	4.22368	4.98229	15.8013	5.70763	6.88775	0.925856
170	1	2014	Hami	1	0	0	1	0	1	1.8467e+07	4.45984	0.482854	0.177742	0.0858236	1.02748	4.18758	0.638263	0.273729	2.15585	3.87668	9.3297	13.6169	4.00224	0.0501689
170	2	2015	Hami	1	0	0	1	0	1	2.92944e+07	4.43177	0.482854	0.18181	0.0877875	0.726538	4.23762	0.623839	0.312739	2.25417	3.96532	10.1608	13.5297	4.72956	0.0513723
170	3	2016	Hami	1	0	0	1	0	1	3.43817e+07	4.3244	0.482854	0.199403	0.0962827	1.27394	4.30775	0.623849	0.335739	2.32561	4.01411	10.0564	13.4017	4.91237	0.0521182
170	4	2017	Hami	1	0	0	1	0	1	3.57031e+07	4.34036	0.482854	0.17927	0.0865611	1.36274	4.38543	0.626375	0.32829	2.41882	4.05915	10.411	13.57	5.72143	0.0540605
170	5	2018	Hami	1	0	0	1	0	1	3.72794e+07	4.34439	0.482854	0.200279	0.0967056	1.17638	4.46366	0.6007	0.3236	2.48937	4.07842	9.30639	13.8068	5.42499	0.0570171
170	6	2019	Hami	1	0	0	1	0	1	3.99974e+07	4.36511	0.482854	0.110955	0.0535749	1.02643	4.58648	0.5639	0.3677	2.56496	4.19417	10.1741	13.2906	4.84633	0.0587078
170	7	2020	Hami	1	0	0	1	0	1	4.19569e+07	4.34086	0.482854	0.130135	0.0628362	0.826384	4.63323	0.5806	0.3454	2.28017	4.26944	9.59537	13.0999	5.8719	0.0636851
170	8	2021	Hami	1	0	0	1	0	1	4.7912e+07	4.48286	0.482854	0.121229	0.0585357	1.52379	4.68358	0.6217	0.315	2.46666	4.33956	10.135	13.5834	5.67987	0.0711839
170	9	2022	Hami	1	0	0	1	0	1	4.76429e+07	4.32411	0.482854	0.153736	0.0742321	1.47221	4.87128	0.665	0.2818	2.39683	4.41147	10.5435	13.6087	3.82167	0.0708341
170	10	2023	Hami	1	0	0	1	0	1	4.93318e+07	4.23067	0.482854	0.219362	0.10592	1.24629	4.99708	0.6751	0.2756	2.54532	4.57421	10.192	13.9518	4.31152	0.0748714
171	1	2014	Shangluo	0	0	1	0	0	1	2.87115e+06	4.3743	0.458853	0.0523853	0.0240371	0.764779	3.20022	0.52	0.3224	2.61685	3.35033	13.1409	8.51143	6.77432	0.698839
171	2	2015	Shangluo	0	0	1	0	0	1	3.05019e+06	4.36695	0.458853	0.0586356	0.0269051	0.937562	3.27393	0.5201	0.3323	2.73864	3.51957	13.1787	9.32954	6.72928	0.704681
171	3	2016	Shangluo	0	0	1	0	0	1	3.08267e+06	4.3498	0.458853	0.0643818	0.0295417	1.41374	3.3869	0.5317	0.3301	2.86179	3.6675	13.613	9.48404	6.73983	0.714063
171	4	2017	Shangluo	0	0	1	0	0	1	3.14797e+06	4.21431	0.458853	0.0514213	0.0235948	0.878402	3.46123	0.5336	0.33995	2.9639	3.82955	13.4184	9.05659	6.92099	0.715462
171	5	2018	Shangluo	0	0	1	0	0	1	6.17354e+06	4.23921	0.458853	0.143663	0.06592	1.07576	3.54599	0.5355	0.3498	3.06784	3.93192	13.2885	9.40477	6.71381	0.719759
171	6	2019	Shangluo	0	0	1	0	0	1	9.08722e+06	4.23451	0.458853	0.154725	0.0709962	1.10108	3.56051	0.4503	0.4264	3.06629	4.04738	13.2391	8.93353	6.692	0.72698
171	7	2020	Shangluo	0	0	1	0	0	1	8.9047e+06	4.13488	0.458853	0.133504	0.0612589	1.11056	3.56617	0.3599	0.4858	2.84957	4.19503	13.1631	8.50203	6.67565	0.767779
171	8	2021	Shangluo	0	0	1	0	0	1	9.6073e+06	4.09416	0.458853	0.0715172	0.0328159	1.43859	3.73318	0.3991	0.4624	2.95265	4.32779	13.5622	9.3035	7.00077	0.809704
171	9	2022	Shangluo	0	0	1	0	0	1	9.44186e+06	4.18475	0.458853	0.0972358	0.0446169	1.19979	3.79771	0.3984	0.4623	3.02546	4.47464	13.9173	9.00568	6.52219	0.827452
171	10	2023	Shangluo	0	0	1	0	0	1	9.91318e+06	4.12833	0.458853	0.117291	0.0538194	1.18099	3.72434	0.2815	0.5633	3.08932	4.60211	13.7319	8.87411	6.89807	1.06329
172	1	2014	Yan'an	0	0	0	1	0	0	5.80341e+06	4.53334	0.313511	0.0722789	0.0226602	0.608035	4.13858	0.699	0.219	2.96104	4.21898	10.8739	8.41278	6.52084	0.46197
172	2	2015	Yan'an	0	0	0	1	0	0	8.67032e+06	4.47345	0.313511	0.108261	0.0339411	0.612495	3.98758	0.6197	0.2878	3.18258	4.41985	11.1393	8.84913	6.59761	0.47585
172	3	2016	Yan'an	0	0	0	1	0	0	8.48104e+06	4.43069	0.313511	0.109767	0.0344133	0.829155	3.87743	0.5302	0.3611	3.25017	4.52763	11.252	8.9602	6.49053	0.480738
172	4	2017	Yan'an	0	0	0	1	0	0	1.01447e+07	4.42186	0.313511	0.190665	0.0597757	0.79588	4.06272	0.5621	0.33925	3.34868	4.71017	11.2532	8.47234	6.66254	0.490372
172	5	2018	Yan'an	0	0	0	1	0	0	1.21139e+07	4.39256	0.313511	0.170288	0.0533873	0.949721	4.23324	0.594	0.3174	3.44992	4.77671	11.0372	8.82931	6.54339	0.491252
172	6	2019	Yan'an	0	0	0	1	0	0	1.19688e+07	4.32324	0.313511	0.091085	0.0285561	0.48909	4.30004	0.6009	0.3093	3.71632	4.88237	11.17	8.42157	6.59059	0.493806
172	7	2020	Yan'an	0	0	0	1	0	0	1.17443e+07	4.22883	0.313511	0.129753	0.0406791	0.633737	4.24755	0.5534	0.3279	3.64962	4.9494	10.862	8.15156	6.42254	0.493533
172	8	2021	Yan'an	0	0	0	1	0	0	1.25552e+07	4.32279	0.313511	0.136085	0.0426643	0.75188	4.47878	0.6135	0.2823	3.72501	4.99873	11.524	8.62167	6.62826	0.502182
172	9	2022	Yan'an	0	0	0	1	0	0	1.24718e+07	4.25875	0.313511	0.16892	0.0529584	0.879593	4.58894	0.6279	0.2707	3.7969	5.09016	11.5115	8.3702	6.30439	0.498898
172	10	2023	Yan'an	0	0	0	1	0	0	3.35239e+07	4.17341	0.313511	0.182283	0.0571478	0.816803	4.6121	0.6101	0.2846	3.79743	5.18494	11.4824	8.41328	6.34719	0.572482
173	1	2014	Yulin (Shaanxi)	0	0	1	1	0	1	7.84617e+07	4.48499	0.655645	0.106293	0.0696907	0.689787	4.45994	0.6734	0.2769	3.62364	5.26564	9.97496	8.70762	6.23903	0.637317
173	2	2015	Yulin (Shaanxi)	0	0	1	1	0	1	8.10245e+07	4.42076	0.655645	0.0853841	0.0559817	0.805501	4.34727	0.6246	0.3206	3.67986	5.31463	10.2042	9.46995	6.37011	0.656486
173	3	2016	Yulin (Shaanxi)	0	0	1	1	0	1	8.00223e+07	4.37142	0.655645	0.110154	0.072222	1.0317	4.40384	0.6061	0.3353	3.74254	5.28793	9.97929	9.42722	6.65648	0.674277
173	4	2017	Yulin (Shaanxi)	0	0	1	1	0	1	8.14049e+07	4.44067	0.655645	0.0759833	0.0498181	0.587048	4.59589	0.61715	0.32355	3.85464	5.30366	10.1701	8.9483	6.64083	0.684529
173	5	2018	Yulin (Shaanxi)	0	0	1	1	0	1	9.72069e+07	4.49805	0.655645	0.105467	0.069149	1.00484	4.72602	0.6282	0.3118	3.93986	5.33696	9.88798	9.31296	6.58001	0.684404
173	6	2019	Yulin (Shaanxi)	0	0	1	1	0	1	1.13376e+08	4.40548	0.655645	0.0896415	0.0587731	0.623782	4.79503	0.6505	0.289	4.0169	5.35776	10.1533	8.84164	6.40061	0.687018
173	7	2020	Yulin (Shaanxi)	0	0	1	1	0	1	1.24531e+08	4.34583	0.655645	0.107322	0.0703655	0.82879	4.72716	0.6249	0.3086	4.18098	5.44681	9.77064	8.61596	6.07148	0.678153
173	8	2021	Yulin (Shaanxi)	0	0	1	1	0	1	1.36841e+08	4.44565	0.655645	0.100471	0.0658735	0.908231	5.00996	0.6817	0.2649	4.25313	5.55474	10.6182	9.1885	6.08011	0.684136
173	9	2022	Yulin (Shaanxi)	0	0	1	1	0	1	1.37659e+08	4.29806	0.655645	0.143476	0.0940697	1.01764	5.19748	0.7267	0.2276	4.29668	5.62546	10.3304	8.75846	6.23173	0.703935
173	10	2023	Yulin (Shaanxi)	0	0	1	1	0	1	1.47942e+08	4.22222	0.655645	0.192764	0.126385	0.694191	5.27988	0.7218	0.2339	4.34696	5.71683	10.4727	8.84973	5.99565	0.835232
174	1	2014	Lanzhou	0	0	0	1	0	1	3.69332e+07	4.55859	0.132093	0.140424	0.0185491	0.482509	4.00316	0.4122	0.5615	4.54846	6.33021	6.34543	9.78873	6.14492	0.590669
174	2	2015	Lanzhou	0	0	0	1	0	1	3.56391e+07	4.51053	0.132093	0.17511	0.0231308	0.659472	4.04256	0.3734	0.5998	4.7468	6.53553	6.90683	10.0104	5.97086	0.592296
174	3	2016	Lanzhou	0	0	0	1	0	1	3.50683e+07	4.60555	0.132093	0.197129	0.0260394	0.949574	4.11426	0.3489	0.6244	4.83893	6.73359	6.93056	10.0401	6.0417	0.610839
174	4	2017	Lanzhou	0	0	0	1	0	1	3.60425e+07	4.63165	0.132093	0.216503	0.0285985	0.523475	4.2087	0.34605	0.63275	4.91172	6.87146	6.6072	9.42164	6.19717	0.599686
174	5	2018	Lanzhou	0	0	0	1	0	1	3.74972e+07	4.61929	0.132093	0.204045	0.026953	0.823684	4.29103	0.3432	0.6411	4.90682	7.00402	6.53053	9.52923	6.5584	0.617498
174	6	2019	Lanzhou	0	0	0	1	0	1	3.98337e+07	4.41058	0.132093	0.21065	0.0278255	1.01101	4.32038	0.3332	0.6487	5.11919	7.09245	6.42834	9.62603	6.41371	0.633519
174	7	2020	Lanzhou	0	0	0	1	0	1	3.8337e+07	4.36312	0.132093	0.228735	0.0302143	1.11056	4.19991	0.3233	0.6568	5.10062	7.16665	6.47115	9.75237	6.47092	0.691674
174	8	2021	Lanzhou	0	0	0	1	0	1	4.02219e+07	4.4689	0.132093	0.209031	0.0276117	1.28538	4.30145	0.3448	0.636	5.1692	7.24852	7.06511	10.2557	6.06481	0.689748
174	9	2022	Lanzhou	0	0	0	1	0	1	3.98802e+07	4.39668	0.132093	0.279544	0.0369258	1.2428	4.33063	0.3442	0.6364	5.07406	7.30732	7.44084	10.6893	6.18898	0.690606
174	10	2023	Lanzhou	0	0	0	1	0	1	4.20256e+07	4.38858	0.132093	0.393327	0.0519559	0.735882	4.36811	0.3213	0.6577	5.19092	7.36414	7.46676	10.6302	5.90379	0.784112
175	1	2014	Jinchang	0	0	0	0	1	1	1.27811e+07	4.53461	0.119635	0.125536	0.0150185	0.421274	3.99939	0.6617	0.2713	1.94575	3.10834	6.93435	11.0541	5.78439	0.315706
175	2	2015	Jinchang	0	0	0	0	1	1	1.23366e+07	4.46489	0.119635	0.138513	0.016571	1.07711	3.86575	0.5821	0.3378	2.02825	3.50974	7.29027	11.1194	5.65422	0.319219
175	3	2016	Jinchang	0	0	0	0	1	1	1.18413e+07	4.44207	0.119635	0.17788	0.0212807	1.30659	3.78877	0.5011	0.3992	2.11534	3.57315	7.38913	11.2611	5.80049	0.323017
175	4	2017	Jinchang	0	0	0	0	1	1	1.18656e+07	4.4513	0.119635	0.166988	0.0199777	1.28362	3.8539	0.5229	0.39115	2.18673	3.49071	7.28637	10.8118	5.77231	0.338879
175	5	2018	Jinchang	0	0	0	0	1	1	1.22805e+07	4.51202	0.119635	0.139432	0.016681	1.48239	4.03164	0.5447	0.3831	2.25229	3.52949	6.98788	10.9427	6.0564	0.322878
175	6	2019	Jinchang	0	0	0	0	1	1	1.20957e+07	4.29644	0.119635	0.278905	0.0333669	1.2398	4.29579	0.6468	0.2833	2.32219	3.42865	7.09486	11.3523	6.04475	0.267908
175	7	2020	Jinchang	0	0	0	0	1	1	1.20772e+07	4.16741	0.119635	0.408092	0.0488223	1.21591	4.40236	0.6342	0.2847	2.3088	3.42456	6.99772	10.9329	6.15914	0.265902
175	8	2021	Jinchang	0	0	0	0	1	1	1.28593e+07	4.37676	0.119635	0.395532	0.0473196	1.35074	4.58706	0.6643	0.2564	2.412	3.595	7.64468	11.3653	5.78405	0.262841
175	9	2022	Jinchang	0	0	0	0	1	1	1.27941e+07	4.39627	0.119635	0.391139	0.0467941	1.22362	4.78883	0.7106	0.2283	2.34722	3.86241	7.65147	11.3341	5.89114	0.263831
175	10	2023	Jinchang	0	0	0	0	1	1	1.32141e+07	4.37049	0.119635	0.472633	0.0565436	1.21107	4.87562	0.7107	0.2278	2.41585	4.01838	7.83505	11.6378	5.44092	0.279804
176	1	2014	Baiyin	0	0	0	0	1	1	4.10417e+07	4.51508	0.442034	0.0718241	0.0317487	0.494206	3.26477	0.504	0.3697	2.72362	3.70698	7.34291	10.5612	6.15521	0.553687
176	2	2015	Baiyin	0	0	0	0	1	1	4.22507e+07	4.48438	0.442034	0.080351	0.0355179	0.533049	3.23514	0.4473	0.4168	2.87722	3.93558	7.79772	10.6314	6.03459	0.576179
176	3	2016	Baiyin	0	0	0	0	1	1	4.16291e+07	4.35481	0.442034	0.0959419	0.0424096	0.397855	3.25088	0.4028	0.4571	2.9634	4.06456	7.91056	10.7572	6.03249	0.590911
176	4	2017	Baiyin	0	0	0	0	1	1	4.17939e+07	4.44459	0.442034	0.0932692	0.0412282	0.675054	3.26384	0.41025	0.452	3.03106	4.13855	7.62803	10.2428	6.20916	0.58718
176	5	2018	Baiyin	0	0	0	0	1	1	4.31043e+07	4.49265	0.442034	0.149566	0.0661132	1.06366	3.38581	0.4177	0.4469	3.08882	4.18225	7.44635	10.42	6.5102	0.625867
176	6	2019	Baiyin	0	0	0	0	1	1	4.22956e+07	4.23471	0.442034	0.17449	0.0771307	1.16872	3.33185	0.372	0.4497	2.79055	4.20542	7.41772	10.3696	6.3364	0.602901
176	7	2020	Baiyin	0	0	0	0	1	1	4.22829e+07	4.19627	0.442034	0.147524	0.0652108	0.938233	3.48738	0.3425	0.4553	2.80505	4.30737	7.30438	10.2396	6.38529	0.605617
176	8	2021	Baiyin	0	0	0	0	1	1	4.4233e+07	4.35153	0.442034	0.0825449	0.0364877	1.43466	3.63545	0.3818	0.4361	3.00534	4.34091	7.99256	10.6478	6.07796	0.605647
176	9	2022	Baiyin	0	0	0	0	1	1	4.43112e+07	4.30808	0.442034	0.113375	0.0501155	1.35849	3.74472	0.3954	0.4214	2.98315	4.40691	8.29644	11.0957	6.08824	0.606647
176	10	2023	Baiyin	0	0	0	0	1	1	4.62251e+07	4.22762	0.442034	0.214224	0.0946943	0.994734	3.80593	0.3933	0.4211	3.02888	4.57515	8.40296	10.755	5.90118	0.610627
177	1	2014	Tianshui	0	0	0	1	0	0	7.80433e+06	4.42885	0.220953	0.0711323	0.0157169	0.424757	2.7633	0.3555	0.4715	3.11035	3.85804	10.952	8.66351	6.35208	0.728444
177	2	2015	Tianshui	0	0	0	1	0	0	7.70109e+06	4.37868	0.220953	0.0749655	0.0165638	0.277596	2.81798	0.3351	0.4889	3.26735	4.16254	11.3131	8.66532	6.28661	0.733375
177	3	2016	Tianshui	0	0	0	1	0	0	7.64406e+06	4.35128	0.220953	0.0888398	0.0196294	0.611861	2.8792	0.3217	0.5083	3.36267	4.31565	11.6285	8.94952	6.30628	0.74952
177	4	2017	Tianshui	0	0	0	1	0	0	7.7427e+06	4.40487	0.220953	0.0777393	0.0171767	0.725421	2.8892	0.31425	0.53095	3.44397	4.42704	11.2174	8.60334	6.61068	0.751944
177	5	2018	Tianshui	0	0	0	1	0	0	7.79119e+06	4.35033	0.220953	0.0869715	0.0192166	0.929338	2.96934	0.3068	0.5536	3.29515	4.56195	10.8816	8.77022	6.71154	0.767038
177	6	2019	Tianshui	0	0	0	1	0	0	7.64726e+06	4.19374	0.220953	0.0764928	0.0169013	0.799645	2.93487	0.2521	0.5658	3.29626	4.68298	10.9007	8.7256	6.62867	0.981004
177	7	2020	Tianshui	0	0	0	1	0	0	7.58623e+06	4.11857	0.220953	0.0811029	0.0179199	1.16461	3.10239	0.2427	0.5684	3.29926	4.82312	9.86304	9.18396	6.64182	0.990376
177	8	2021	Tianshui	0	0	0	1	0	0	7.97744e+06	4.16098	0.220953	0.076089	0.0168121	0.895338	3.22997	0.2613	0.552	3.38853	4.93467	10.5945	9.20394	6.56247	0.998438
177	9	2022	Tianshui	0	0	0	1	0	0	7.90652e+06	4.17113	0.220953	0.0997989	0.0220509	0.729927	3.31557	0.2707	0.5381	3.32996	4.99215	11.7287	8.67686	6.30238	0.999685
177	10	2023	Tianshui	0	0	0	1	0	0	8.35172e+06	4.10644	0.220953	0.132737	0.0293287	0.804791	3.3753	0.254	0.5447	3.42025	5.0573	11.6639	8.44011	6.27599	1.00532
178	1	2014	Jiuquan	1	0	0	0	1	1	1.32158e+07	4.56824	0.775294	0.0809989	0.062798	0.557171	4.00733	0.4784	0.4049	2.7525	4.07009	7.29299	10.6124	4.34987	0.0867312
178	2	2015	Jiuquan	1	0	0	0	1	1	1.33035e+07	4.51095	0.775294	0.0985149	0.076378	0.527958	3.89019	0.3708	0.4849	2.87107	4.18914	7.89795	11.1422	4.81244	0.0874566
178	3	2016	Jiuquan	1	0	0	0	1	1	1.46323e+07	4.55923	0.775294	0.11418	0.088523	0.576473	3.94586	0.3499	0.4992	2.96183	4.28454	7.98289	11.0662	5.34526	0.0889264
178	4	2017	Jiuquan	1	0	0	0	1	1	1.65434e+07	4.58567	0.775294	0.160116	0.124137	0.761374	3.89588	0.34485	0.51785	3.03322	4.32269	8.08298	10.8972	4.85246	0.102569
178	5	2018	Jiuquan	1	0	0	0	1	1	1.68448e+07	4.61585	0.775294	0.148983	0.115506	1.44374	3.9711	0.3398	0.5365	2.93725	4.33929	7.33611	11.0314	5.55046	0.104754
178	6	2019	Jiuquan	1	0	0	0	1	1	1.6955e+07	4.34723	0.775294	0.13501	0.104672	1.66601	4.00239	0.4107	0.4383	3.24141	4.34343	7.6955	10.7133	5.99199	0.0995568
178	7	2020	Jiuquan	1	0	0	0	1	1	2.53863e+07	4.36498	0.775294	0.150097	0.116369	1.1236	4.13015	0.4122	0.4155	3.19432	4.36364	7.45779	10.1886	5.08284	0.10493
178	8	2021	Jiuquan	1	0	0	0	1	1	2.74639e+07	4.5183	0.775294	0.137698	0.106757	0.978555	4.2816	0.4325	0.3932	3.37053	4.44401	7.96713	10.74	4.69829	0.104889
178	9	2022	Jiuquan	1	0	0	0	1	1	2.71123e+07	4.4715	0.775294	0.188869	0.146429	0.743302	4.38002	0.4416	0.388	3.43392	4.54749	8.27817	10.3306	4.24712	0.105694
178	10	2023	Jiuquan	1	0	0	0	1	1	3.8619e+07	4.41175	0.775294	0.263473	0.204269	0.987757	4.46262	0.4444	0.3891	3.54225	7.06054	7.57245	11.5627	4.26511	0.105147
179	1	2014	Zhangye	0	0	0	1	0	1	8.38584e+06	4.49282	0.595649	0.0823971	0.0490797	1.39765	3.39625	0.3304	0.4237	2.60678	3.66541	7.27513	10.2231	5.36365	0.265261
179	2	2015	Zhangye	0	0	0	1	0	1	8.5235e+06	4.47367	0.595649	0.110326	0.0657154	1.305	3.42439	0.2941	0.4516	2.69204	3.88266	7.79254	10.3638	5.53931	0.26643
179	3	2016	Zhangye	0	0	0	1	0	1	8.23731e+06	4.38093	0.595649	0.106265	0.0632969	0.933977	3.48826	0.2754	0.4686	2.77822	4.01779	7.87204	10.3981	5.93056	0.265733
179	4	2017	Zhangye	0	0	0	1	0	1	8.44826e+06	4.40685	0.595649	0.114182	0.0680124	1.13477	3.42521	0.24905	0.51365	2.85101	4.10952	7.89117	10.192	5.53313	0.282732
179	5	2018	Zhangye	0	0	0	1	0	1	8.69944e+06	4.50179	0.595649	0.118213	0.0704133	1.36032	3.49968	0.2227	0.5587	2.86816	4.14637	7.1565	10.2977	6.23007	0.294307
179	6	2019	Zhangye	0	0	0	1	0	1	8.72084e+06	4.30216	0.595649	0.114016	0.0679137	1.50972	3.5922	0.1951	0.5484	3.02981	4.16674	7.58807	10.2577	6.49786	0.285313
179	7	2020	Zhangye	0	0	0	1	0	1	8.42274e+06	4.29712	0.595649	0.108487	0.0646199	1.76499	3.71788	0.1863	0.5384	3.001	4.20685	7.48271	9.94239	5.6121	0.283339
179	8	2021	Zhangye	0	0	0	1	0	1	9.00259e+06	4.35194	0.595649	0.0959878	0.0571751	1.95499	3.8443	0.1958	0.5133	3.12929	4.26406	7.97359	10.5367	5.33696	0.284328
179	9	2022	Zhangye	0	0	0	1	0	1	8.79829e+06	4.37054	0.595649	0.146299	0.087143	1.23328	3.94857	0.2045	0.5026	3.20002	4.31935	8.13669	10.3544	5.35929	0.285142
179	10	2023	Zhangye	0	0	0	1	0	1	9.24838e+06	4.33565	0.595649	0.212739	0.126718	0.734238	4.00113	0.1966	0.51	3.29929	4.46052	8.12114	10.9007	5.10029	0.365153
180	1	2014	Wuwei	0	0	0	0	1	1	3.21935e+06	4.48159	0.525397	0.0699179	0.0367347	0.921016	3.10933	0.4259	0.3409	2.57764	3.96578	6.78691	12.4236	5.81762	0.361956
180	2	2015	Wuwei	0	0	0	0	1	1	3.3672e+06	4.44145	0.525397	0.0709388	0.037271	0.890313	3.13249	0.3665	0.3937	2.78856	4.24305	7.11986	12.5405	5.73677	0.370928
180	3	2016	Wuwei	0	0	0	0	1	1	3.37218e+06	4.44639	0.525397	0.0882906	0.0463876	1.13598	3.23459	0.3698	0.3957	2.88004	4.34231	7.18127	12.7764	5.78939	0.3933
180	4	2017	Wuwei	0	0	0	0	1	1	6.51487e+06	4.47165	0.525397	0.0770874	0.0405015	0.890328	3.16198	0.32525	0.4291	2.95346	4.40287	7.08558	12.3538	5.77579	0.405682
180	5	2018	Wuwei	0	0	0	0	1	1	6.66168e+06	4.56241	0.525397	0.0875345	0.0459904	1.26324	3.24614	0.2807	0.4625	3.02392	4.41807	6.8572	12.4897	6.04202	0.405929
180	6	2019	Wuwei	0	0	0	0	1	1	6.53163e+06	4.33742	0.525397	0.0704335	0.0370055	1.57904	3.28631	0.156	0.5498	2.67135	4.44037	6.91351	12.6235	6.06707	0.402625
180	7	2020	Wuwei	0	0	0	0	1	1	6.37094e+06	4.31254	0.525397	0.0777007	0.0408237	1.32109	3.57153	0.1617	0.5311	2.66614	4.48469	6.84502	12.1365	6.5081	0.41048
180	8	2021	Wuwei	0	0	0	0	1	1	6.78921e+06	4.4798	0.525397	0.0784434	0.041214	1.73585	3.72234	0.1733	0.515	2.785	4.53398	7.56293	12.5903	5.96134	0.408545
180	9	2022	Wuwei	0	0	0	0	1	1	6.74601e+06	4.51364	0.525397	0.10974	0.057657	1.66861	3.82716	0.1828	0.4929	2.81545	4.57175	7.46828	12.7073	6.0881	0.409312
180	10	2023	Wuwei	0	0	0	0	1	1	7.08223e+06	4.49911	0.525397	0.153263	0.080524	1.08922	3.89796	0.1806	0.4912	2.91732	4.64492	7.81648	12.8791	5.40689	0.409837
181	1	2014	Longnan	0	0	1	0	1	1	2.59874e+06	4.282	0.517316	0.0433603	0.022431	0.692334	2.31954	0.2643	0.4835	1.9778	3.62839	13.029	7.50022	6.46331	0.595657
181	2	2015	Longnan	0	0	1	0	1	1	2.70561e+06	4.2282	0.517316	0.0649198	0.033584	0.953734	2.49914	0.2314	0.5455	2.20623	3.8684	13.4909	7.05659	6.43296	0.607227
181	3	2016	Longnan	0	0	1	0	1	1	2.71067e+06	4.12567	0.517316	0.0604939	0.0312944	0.916341	2.62503	0.2157	0.567	2.29754	4.02251	13.7091	7.49819	6.41571	0.614013
181	4	2017	Longnan	0	0	1	0	1	1	2.73766e+06	4.13691	0.517316	0.0543364	0.0281091	1.09618	2.5736	0.2062	0.5915	2.37134	4.1177	13.2933	7.19651	6.65206	0.607115
181	5	2018	Longnan	0	0	1	0	1	1	2.58712e+06	4.12243	0.517316	0.0324869	0.016806	1.38639	2.66903	0.1967	0.616	2.44042	4.18768	13.2363	7.42987	6.70646	0.608517
181	6	2019	Longnan	0	0	1	0	1	1	2.50336e+06	3.9742	0.517316	0.0639122	0.0330628	1.09183	2.82542	0.2399	0.583	2.68554	4.24593	13.086	7.15575	6.75658	0.656859
181	7	2020	Longnan	0	0	1	0	1	1	2.47855e+06	3.96573	0.517316	0.0644889	0.0333611	0.872682	2.92906	0.2279	0.5898	2.6353	4.26101	13.0653	6.89349	6.76179	0.682266
181	8	2021	Longnan	0	0	1	0	1	1	2.47954e+06	3.95425	0.517316	0.0741638	0.0383661	0.987511	3.04328	0.2485	0.5606	2.7989	4.30584	13.3142	7.15759	6.71495	0.68505
181	9	2022	Longnan	0	0	1	0	1	1	2.45122e+06	4.03992	0.517316	0.0808796	0.0418403	0.745105	3.15904	0.2638	0.5509	2.89062	4.43353	13.8426	7.47668	6.38147	0.691982
181	10	2023	Longnan	0	0	1	0	1	1	2.61075e+06	4.03236	0.517316	0.102733	0.0531453	0.899305	3.23778	0.2612	0.5464	2.99411	4.55281	13.804	7.44187	6.35333	0.699307
182	1	2014	Pingliang	0	0	0	1	0	1	2.3834e+07	4.48501	0.603579	0.0680699	0.0410856	0.845119	2.81995	0.3596	0.3987	2.79019	3.68477	10.5752	8.55069	6.43896	0.909167
182	2	2015	Pingliang	0	0	0	1	0	1	2.19912e+07	4.42638	0.603579	0.0814533	0.0491635	0.668733	2.91723	0.2788	0.4502	2.87637	3.85096	10.7912	8.44686	6.40318	0.92556
182	3	2016	Pingliang	0	0	0	1	0	1	2.15213e+07	4.3791	0.603579	0.105631	0.0637564	0.93364	2.8614	0.2479	0.4717	2.96612	3.89764	11.1753	8.76539	6.30015	0.926858
182	4	2017	Pingliang	0	0	0	1	0	1	2.20699e+07	4.33055	0.603579	0.127814	0.0771459	0.611413	2.82285	0.2554	0.4932	3.04364	4.08167	10.6362	8.94715	6.5922	0.928075
182	5	2018	Pingliang	0	0	0	1	0	1	2.27352e+07	4.34395	0.603579	0.134014	0.0808882	0.613294	2.84636	0.2629	0.5147	3.03546	4.13826	10.2778	9.01487	6.87942	0.926804
182	6	2019	Pingliang	0	0	0	1	0	1	2.4327e+07	4.23367	0.603579	0.132278	0.0798401	0.832917	3.0687	0.2706	0.5287	2.81885	4.18414	10.3015	8.77509	6.66129	0.955145
182	7	2020	Pingliang	0	0	0	1	0	1	2.39681e+07	4.13403	0.603579	0.12664	0.0764371	0.889894	3.24349	0.2451	0.5242	2.80749	4.24433	9.98154	8.77635	6.57928	0.991252
182	8	2021	Pingliang	0	0	0	1	0	1	2.62023e+07	4.23156	0.603579	0.10871	0.0656149	0.930968	3.40758	0.2671	0.4964	2.95098	4.31894	10.7224	8.90959	6.52001	1.01861
182	9	2022	Pingliang	0	0	0	1	0	1	2.60788e+07	4.26679	0.603579	0.146842	0.0886305	1.48749	3.56053	0.2972	0.4663	2.9817	4.42298	11.0751	8.80619	6.17804	1.02005
182	10	2023	Pingliang	0	0	0	1	0	1	2.68353e+07	4.21129	0.603579	0.218264	0.131739	0.87519	3.61246	0.2857	0.4691	3.0691	4.53199	11.1018	8.73845	6.37934	1.02933
183	1	2014	Qingyang	0	0	0	0	1	0	2.98338e+06	4.36536	0.872276	0.0638415	0.0556874	0.787402	3.40409	0.5977	0.2861	2.92914	3.80119	10.7939	8.28088	6.38586	0.484063
183	2	2015	Qingyang	0	0	0	0	1	0	3.06012e+06	4.31992	0.872276	0.0643357	0.0561184	0.749144	3.3093	0.5271	0.3379	3.01532	4.0691	10.9412	8.25403	6.40044	0.492135
183	3	2016	Qingyang	0	0	0	0	1	0	3.01582e+06	4.31712	0.872276	0.0651359	0.0568165	0.573013	3.28594	0.4817	0.3753	3.10507	4.16206	11.2413	8.49913	6.29764	0.491493
183	4	2017	Qingyang	0	0	0	0	1	0	3.10856e+06	4.3723	0.872276	0.0684341	0.0596934	0.729129	3.25928	0.49195	0.3864	3.17366	4.21455	10.991	8.2559	6.55076	0.493289
183	5	2018	Qingyang	0	0	0	0	1	0	3.00842e+06	4.34131	0.872276	0.0874535	0.0762835	0.629746	3.444	0.5022	0.3975	3.23329	4.22927	10.6725	8.45709	6.72275	0.49476
183	6	2019	Qingyang	0	0	0	0	1	0	3.11195e+06	4.26241	0.872276	0.104092	0.090797	0.87803	3.48707	0.5014	0.3838	2.90259	4.26959	10.7437	8.13962	6.55691	0.597979
183	7	2020	Qingyang	0	0	0	0	1	0	3.27218e+06	4.18725	0.872276	0.100514	0.0876755	1.05485	3.54365	0.4722	0.3985	2.87378	4.32494	10.6005	7.99707	6.34139	0.60472
183	8	2021	Qingyang	0	0	0	0	1	0	3.19337e+06	4.20547	0.872276	0.0782596	0.0682639	0.982615	3.70893	0.504	0.3706	2.98573	4.41653	11.3094	8.2715	6.51889	0.611539
183	9	2022	Qingyang	0	0	0	0	1	0	3.12573e+06	4.28954	0.872276	0.112115	0.0977956	0.761114	3.85759	0.5399	0.338	2.99446	4.44378	11.4269	8.09034	6.10955	0.614117
183	10	2023	Qingyang	0	0	0	0	1	0	3.20284e+06	4.27644	0.872276	0.214263	0.186897	0.387401	3.93748	0.5404	0.3355	3.02722	4.52989	11.4164	8.10949	6.30479	0.619206
184	1	2014	Yinchuan	0	0	0	0	1	1	6.40567e+07	4.50393	0.285825	0.242144	0.0692109	1.02041	4.18878	0.5402	0.4217	3.64407	5.76392	10.5873	7.48461	5.66403	0.469063
184	2	2015	Yinchuan	0	0	0	0	1	1	6.20106e+07	4.51485	0.285825	0.245971	0.0703047	0.663381	4.24268	0.5227	0.4381	3.86625	5.90099	10.6178	7.60658	6.31512	0.491698
184	3	2016	Yinchuan	0	0	0	0	1	1	6.01793e+07	4.56106	0.285825	0.21385	0.0611237	0.718189	4.30795	0.5104	0.4534	3.94001	6.01043	10.5908	7.46559	6.10805	0.514334
184	4	2017	Yinchuan	0	0	0	0	1	1	7.78532e+07	4.58637	0.285825	0.217849	0.0622667	0.317612	4.40256	0.48325	0.48095	4.02947	6.10039	10.8274	7.07668	5.73968	0.536968
184	5	2018	Yinchuan	0	0	0	0	1	1	8.41634e+07	4.52856	0.285825	0.195188	0.0557896	1.64345	4.44223	0.4561	0.5085	4.01229	6.17334	10.5177	7.28076	6.1325	0.559604
184	6	2019	Yinchuan	0	0	0	0	1	1	1.01349e+08	4.32946	0.285825	0.18242	0.0521402	1.54513	4.42475	0.4369	0.5289	4.41885	6.2443	10.6882	7.10522	5.50161	0.582239
184	7	2020	Yinchuan	0	0	0	0	1	1	9.99856e+07	4.39026	0.285825	0.202639	0.0579195	1.05476	4.2382	0.4241	0.5377	4.34493	6.31626	10.4963	6.50586	5.35732	0.604875
184	8	2021	Yinchuan	0	0	0	0	1	1	1.08766e+08	4.44755	0.285825	0.180144	0.0514898	1.07007	4.36684	0.4543	0.5086	4.36778	6.39353	11.2955	6.76046	5.23521	0.465928
184	9	2022	Yinchuan	0	0	0	0	1	1	1.08272e+08	4.35496	0.285825	0.240134	0.0686364	1.07007	4.47456	0.4976	0.4662	4.3715	6.46836	10.9866	6.73872	5.5655	0.754127
184	10	2023	Yinchuan	0	0	0	0	1	1	1.14265e+08	4.32393	0.285825	0.294736	0.084243	1.03875	4.52753	0.4851	0.4778	4.39007	6.54733	11.1002	6.71169	5.01208	0.607424
185	1	2014	Shizuishan	0	0	0	1	0	1	2.27698e+07	4.60765	0.724817	0.100717	0.0730015	0.76053	4.11089	0.6498	0.299	2.20556	3.73439	10.2025	8.91964	5.54341	0.489697
185	2	2015	Shizuishan	0	0	0	1	0	1	2.19419e+07	4.61359	0.724817	0.114299	0.0828458	0.64455	4.12463	0.6392	0.3071	2.26242	3.74854	10.1838	9.16089	6.10587	0.492198
185	3	2016	Shizuishan	0	0	0	1	0	1	2.09655e+07	4.56269	0.724817	0.118284	0.0857341	1.02145	4.17254	0.63	0.3192	2.32548	3.74438	10.1026	8.99577	5.98317	0.494701
185	4	2017	Shizuishan	0	0	0	1	0	1	2.14645e+07	4.55205	0.724817	0.136824	0.0991724	0.948992	4.20404	0.6174	0.33125	2.40947	3.85308	10.4167	8.61463	5.65745	0.497202
185	5	2018	Shizuishan	0	0	0	1	0	1	2.28833e+07	4.55003	0.724817	0.132789	0.0962477	1.8759	4.32269	0.6048	0.3433	2.45015	4.00869	10.0596	8.97093	6.04822	0.499704
185	6	2019	Shizuishan	0	0	0	1	0	1	2.20492e+07	4.43846	0.724817	0.104226	0.0755445	0.781365	4.15095	0.4873	0.457	2.42967	4.0887	10.2109	8.68054	5.42729	0.502205
185	7	2020	Shizuishan	0	0	0	1	0	1	2.47128e+07	4.45875	0.724817	0.119865	0.08688	1.366	4.27782	0.4779	0.452	2.34624	4.13845	9.99463	8.13432	5.28088	0.504708
185	8	2021	Shizuishan	0	0	0	1	0	1	2.63561e+07	4.527	0.724817	0.117746	0.0853442	1.14633	4.40602	0.5219	0.4182	2.36849	3.99117	10.9053	8.65492	5.13107	0.504708
185	9	2022	Shizuishan	0	0	0	1	0	1	2.62365e+07	4.40804	0.724817	0.159492	0.115602	1.52136	4.52343	0.5526	0.3883	2.36842	3.95303	10.4808	8.27904	5.49738	0.541055
185	10	2023	Shizuishan	0	0	0	1	0	1	2.73428e+07	4.41648	0.724817	0.217382	0.157562	1.34203	4.53292	0.532	0.4072	2.33362	4.00955	10.6914	8.32083	4.96768	0.544633
186	1	2014	Wuzhong	0	0	0	1	1	1	2.33568e+07	4.51496	0.469033	0.0691221	0.0324206	1.03311	3.35243	0.5704	0.289	2.16982	3.76232	10.2671	8.4075	5.99825	0.476961
186	2	2015	Wuzhong	0	0	0	1	1	1	2.19409e+07	4.48364	0.469033	0.124116	0.0582146	0.990725	3.39108	0.5606	0.3057	2.25455	3.83076	10.4313	8.52735	6.0354	0.492533
186	3	2016	Wuzhong	0	0	0	1	1	1	2.44293e+07	4.4654	0.469033	0.0674938	0.0316568	1.14603	3.46695	0.5662	0.3087	2.32984	3.9128	10.5149	8.41478	5.99128	0.508133
186	4	2017	Wuzhong	0	0	0	1	1	1	2.60216e+07	4.48289	0.469033	0.0686065	0.0321787	1.21436	3.5944	0.56625	0.30895	2.42206	4.07098	10.5337	8.02382	5.97653	0.523733
186	5	2018	Wuzhong	0	0	0	1	1	1	3.01143e+07	4.51355	0.469033	0.0983832	0.046145	1.00186	3.63553	0.5663	0.3092	2.47795	4.12162	10.3073	8.28467	6.21415	0.539333
186	6	2019	Wuzhong	0	0	0	1	1	1	3.29026e+07	4.38406	0.469033	0.0759561	0.0356259	0.921522	3.71086	0.4434	0.4359	2.5306	4.13722	10.3391	8.07634	5.9851	0.554933
186	7	2020	Wuzhong	0	0	0	1	1	1	3.22841e+07	4.36466	0.469033	0.0864149	0.0405314	0.906603	3.79166	0.4389	0.4244	2.87383	4.20415	10.1479	7.7064	5.62137	0.570533
186	8	2021	Wuzhong	0	0	0	1	1	1	3.51804e+07	4.5088	0.469033	0.0877996	0.0411809	0.997105	4.00611	0.4921	0.3727	2.90343	4.31046	11.0212	8.08151	5.68088	5.88119
186	9	2022	Wuzhong	0	0	0	1	1	1	3.51195e+07	4.42819	0.469033	0.107931	0.0506231	1.24503	4.12916	0.5206	0.3409	2.90548	4.40339	10.8999	7.70874	5.63076	0.593269
186	10	2023	Wuzhong	0	0	0	1	1	1	3.63423e+07	4.38347	0.469033	0.143724	0.0674112	1.09043	4.16539	0.4994	0.3635	2.91238	4.52862	10.875	7.80793	5.5586	0.595954
187	1	2014	Zhongwei	0	0	0	1	0	1	1.02259e+07	4.54832	0.49767	0.0750387	0.0373445	1.24666	3.27162	0.4616	0.3844	1.73516	3.57245	9.98331	8.99774	6.02272	0.408528
187	2	2015	Zhongwei	0	0	0	1	0	1	9.79647e+06	4.52715	0.49767	0.0795831	0.0396061	0.917623	3.32708	0.4453	0.3883	1.80162	3.61644	10.2479	9.12791	5.87669	0.41936
187	3	2016	Zhongwei	0	0	0	1	0	1	1.21493e+07	4.49902	0.49767	0.120317	0.0598782	1.06451	3.38605	0.4397	0.4055	1.8848	3.6972	10.4221	9.10104	5.88612	0.438847
187	4	2017	Zhongwei	0	0	0	1	0	1	1.24116e+07	4.52275	0.49767	0.0821642	0.0408906	0.657586	3.47736	0.43745	0.41355	1.98881	3.81836	10.3125	8.78652	5.95956	0.453748
187	5	2018	Zhongwei	0	0	0	1	0	1	1.29623e+07	4.55879	0.49767	0.096119	0.0478355	0.762134	3.54538	0.4352	0.4216	2.00452	3.81883	10.0758	9.04087	6.28273	0.471745
187	6	2019	Zhongwei	0	0	0	1	0	1	1.29715e+07	4.37519	0.49767	0.0721471	0.0359054	1.14528	3.62055	0.4272	0.4346	2.02218	3.80749	10.0724	8.80808	6.06915	0.475914
187	7	2020	Zhongwei	0	0	0	1	0	1	1.26401e+07	4.34851	0.49767	0.0893781	0.0444808	0.695971	3.71654	0.3977	0.4477	2.55088	3.92037	9.93835	8.5573	5.89781	0.476199
187	8	2021	Zhongwei	0	0	0	1	0	1	1.35721e+07	4.55008	0.49767	0.09664	0.0480948	1.14943	3.85191	0.4277	0.4238	2.58275	3.97664	10.6652	8.71523	5.85299	0.493053
187	9	2022	Zhongwei	0	0	0	1	0	1	1.70315e+07	4.44219	0.49767	0.133236	0.0663076	1.16942	3.95744	0.4662	0.3923	2.5794	4.02265	10.7913	8.70121	5.62653	0.501537
187	10	2023	Zhongwei	0	0	0	1	0	1	1.79697e+07	4.45767	0.49767	0.168363	0.0837891	1.03076	4.00144	0.4562	0.4052	2.58494	4.14849	10.7395	8.68279	5.68571	0.510477
188	1	2014	Guyuan	0	0	1	1	0	1	4.85199e+06	4.36162	0.808589	0.0450792	0.0364505	0.692681	2.7892	0.2749	0.5071	1.71793	2.93073	9.93452	8.74021	6.38136	0.599525
188	2	2015	Guyuan	0	0	1	1	0	1	4.68091e+06	4.3224	0.808589	0.0609822	0.0493095	0.57754	2.87897	0.272	0.5196	1.79129	3.02638	10.1871	8.63059	6.32642	0.612171
188	3	2016	Guyuan	0	0	1	1	0	1	4.59881e+06	4.37688	0.808589	0.0506663	0.0409682	0.959184	2.98163	0.2549	0.5404	1.87149	3.27626	10.5029	8.90426	6.25894	0.647122
188	4	2017	Guyuan	0	0	1	1	0	1	4.67661e+06	4.37081	0.808589	0.0503239	0.0406913	1.14442	3.09381	0.2669	0.5354	1.96144	3.58208	9.96302	9.14581	6.49461	0.682073
188	5	2018	Guyuan	0	0	1	1	0	1	4.78935e+06	4.41275	0.808589	0.0709141	0.0573403	1.00342	3.20047	0.2789	0.5304	1.99784	3.65533	9.61287	9.20911	6.8445	0.708132
188	6	2019	Guyuan	0	0	1	1	0	1	4.73238e+06	4.23079	0.808589	0.0552247	0.0446541	0.793651	3.2537	0.1939	0.6292	2.02491	3.67079	9.64574	8.96997	6.58887	0.910292
188	7	2020	Guyuan	0	0	1	1	0	1	4.68309e+06	4.10449	0.808589	0.0642925	0.0519862	0.905205	3.3831	0.196	0.5994	2.49174	3.79933	9.38965	8.90998	6.50253	1.32092
188	8	2021	Guyuan	0	0	1	1	0	1	5.00598e+06	4.23081	0.808589	0.0666735	0.0539114	1.41287	3.48838	0.216	0.6133	2.52508	3.88229	10.1492	9.09125	6.36104	1.98265
188	9	2022	Guyuan	0	0	1	1	0	1	4.95763e+06	4.20971	0.808589	0.08636	0.0698297	1.51396	3.57302	0.2197	0.5977	2.52876	3.99705	10.4071	9.10038	6.08098	1.95562
188	10	2023	Guyuan	0	0	1	1	0	1	5.16526e+06	4.1528	0.808589	0.109254	0.0883414	0.762565	3.63803	0.2112	0.6046	2.5549	4.11277	10.4493	9.03916	6.25935	2.04073

## Sheet: PM2.5
num	year	city	CO2	PM2.5	LnPM2.5	AQI	border	DEI	BD	env	PGDP	SEC	TER	consume	loan	tem	wind	rain	road
1	2011	Shijiazhuang	8.68717e+07	90.1824	4.50183	#NUM!	0.338764	0.106669	0.0361355	0.445951	3.68685	0.4977	0.4007	5.11379	5.90257	12.2382	7.56494	6.48812	0.994996		CO2: carbon emissions (continuously rising, unsuitable); AQI: air quality index, log-transformed, from 2014; border: border attribute; DEI: digital economy index; BD: product of border attribute and digital economy index; env: environmental regulation; PGDP: GDP per capita, ln(original value/1000); SEC: share of secondary industry output; TER: share of tertiary industry output; consume: total ret…
1	2012	Shijiazhuang	8.66565e+07	88.6324	4.4845	#NUM!	0.338764	0.117441	0.0397847	0.46408	3.77396	0.4979	0.4016	5.25529	5.99023	11.9753	7.58184	6.47526	1.02737
1	2013	Shijiazhuang	8.82654e+07	105.68	4.66042	#NUM!	0.338764	0.136834	0.0463545	0.934909	3.88138	0.4851	0.4144	5.2844	6.11191	12.3166	8.68885	6.39099	1.1031
1	2014	Shijiazhuang	8.73862e+07	99.3427	4.59858	5.12655	0.338764	0.127524	0.0432005	1.05714	3.89121	0.4676	0.4381	5.49037	6.2342	13.2197	8.07881	6.01601	1.37114
1	2015	Shijiazhuang	8.32801e+07	79.5251	4.37607	4.81988	0.338764	0.14473	0.0490291	1.05216	3.93267	0.4508	0.4584	5.59584	6.23913	12.8986	9.24233	6.42875	1.44473
1	2016	Shijiazhuang	8.05645e+07	76.0312	4.33114	4.91306	0.338764	0.160251	0.0542873	0.909758	4.01055	0.4545	0.4644	5.69549	6.24918	12.9075	9.37527	6.64814	1.46893
1	2017	Shijiazhuang	8.09536e+07	69.0008	4.23412	4.88813	0.338764	0.18457	0.0625257	1.26297	4.04347	0.4151	0.50975	5.69821	6.79402	13.2986	9.29516	6.41521	1.38999
1	2018	Shijiazhuang	8.43716e+07	60.3146	4.09957	4.81971	0.338764	0.191247	0.0647876	0.993064	4.02039	0.3757	0.5551	5.7913	6.91722	13.0252	9.24924	6.25134	1.22323
1	2019	Shijiazhuang	8.55295e+07	54.864	4.00486	4.76666	0.338764	0.172633	0.0584817	0.841969	3.96763	0.3153	0.6074	5.50744	7.03367	13.3274	9.28455	6.2604	1.23625
1	2020	Shijiazhuang	8.6351e+07	49.4623	3.90121	4.63093	0.338764	0.209814	0.0710772	0.817661	3.96956	0.294	0.6219	5.47339	7.17589	13.0379	9.11473	6.46502	1.30231
1	2021	Shijiazhuang	8.75736e+07	44.0187	3.78461	4.59134	0.338764	0.21912	0.0742298	0.895904	4.05751	0.3247	0.5975	5.52196	7.28473	13.4457	9.565	6.84568	1.3107
1	2022	Shijiazhuang	8.71332e+07	42.9882	3.76092	4.52982	0.338764	0.332082	0.112497	0.757688	4.14819	0.3287	0.5927	5.54063	7.38631	13.0775	8.89641	6.27169	1.3343
1	2023	Shijiazhuang	9.15392e+07	43.2034	3.76592	4.49999	0.338764	0.42738	0.144781	0.458326	4.20617	0.3065	0.6169	5.66129	7.50036	13.7859	9.18876	6.53261	1.34881
2	2011	Tangshan	2.53216e+08	71.2397	4.26605	#NUM!	0.374181	0.101648	0.0380347	1.0273	4.27061	0.6008	0.3098	4.89395	5.73285	11.5131	9.06787	6.54587	1.04842
2	2012	Tangshan	2.61086e+08	69.1977	4.23697	#NUM!	0.374181	0.112803	0.0422087	0.727651	4.33916	0.5926	0.3172	5.03371	5.86568	10.938	9.0856	6.83227	1.07875
2	2013	Tangshan	2.75932e+08	79.273	4.3729	#NUM!	0.374181	0.109193	0.0408581	0.820981	4.4168	0.587	0.3227	5.15017	5.98236	11.4191	8.95666	6.44517	1.23708
2	2014	Tangshan	2.94832e+08	79.1431	4.37126	4.9168	0.374181	0.101318	0.0379114	0.907127	4.38764	0.5775	0.3327	5.27664	6.05879	12.576	8.41448	6.26232	1.29157
2	2015	Tangshan	2.76358e+08	67.3601	4.21005	4.80411	0.374181	0.109878	0.0411143	0.719137	4.3618	0.5513	0.3555	5.36965	6.16949	12.3231	8.85913	6.52964	1.32423
2	2016	Tangshan	2.69078e+08	60.1201	4.09634	4.72833	0.374181	0.121638	0.0455148	0.769695	4.3974	0.5507	0.355	5.46853	6.20959	12.2728	9.42841	6.80972	1.34694
2	2017	Tangshan	2.67032e+08	55.2865	4.01253	4.73535	0.374181	0.121041	0.0452912	0.764223	4.4185	0.5498	0.3676	5.56726	6.2563	12.7471	9.12664	6.31708	1.29934
2	2018	Tangshan	2.85222e+08	47.4855	3.86042	4.65222	0.374181	0.116164	0.0434664	1.23377	4.47569	0.5489	0.3802	5.61443	6.31568	12.2549	9.29287	6.48761	1.3154
2	2019	Tangshan	3.07898e+08	46.2247	3.83351	4.58688	0.374181	0.106307	0.0397782	0.793651	4.46207	0.5244	0.3985	5.34456	6.41096	12.8111	9.14586	6.28995	1.33779
2	2020	Tangshan	3.07149e+08	41.2504	3.71966	4.50921	0.374181	0.119646	0.0447694	0.84453	4.53764	0.5321	0.3857	5.312	6.54193	12.3946	8.85797	6.37354	1.39449
2	2021	Tangshan	2.8204e+08	39.2494	3.66994	4.47568	0.374181	0.109901	0.0411229	1.19481	4.67081	0.5524	0.3738	5.36749	6.65262	12.2206	8.75492	6.78729	1.40569
2	2022	Tangshan	2.74049e+08	34.7946	3.54946	4.37768	0.374181	0.144383	0.0540253	0.932401	4.74989	0.5536	0.3746	5.38925	6.79114	12.229	8.50569	6.45313	1.42274
2	2023	Tangshan	2.83636e+08	39.8571	3.6853	4.27544	0.374181	0.213382	0.0798437	0.876369	4.77422	0.5102	0.418	5.47451	6.92639	13.107	8.50874	6.17259	1.43464
3	2011	Handan	1.12155e+08	94.6023	4.54968	#NUM!	0.701047	0.058354	0.0409089	0.731229	3.41016	0.5477	0.3266	4.43699	5.03375	13.4298	7.12172	6.49505	1.17209
3	2012	Handan	1.16665e+08	94.6435	4.55012	#NUM!	0.701047	0.066667	0.0467367	0.459594	3.48584	0.5359	0.3371	4.5785	5.21557	13.4812	6.87332	6.39615	1.21928
3	2013	Handan	1.25506e+08	108.283	4.68475	#NUM!	0.701047	0.0657368	0.0460846	0.535783	3.42751	0.5134	0.3576	4.70609	5.34471	13.9359	7.83729	6.41057	1.30095
3	2014	Handan	1.30311e+08	96.8715	4.57339	5.02004	0.701047	0.0633064	0.0443808	1.12092	3.49478	0.5011	0.368	4.82219	5.46588	14.6384	8.2596	6.37197	1.33742
3	2015	Handan	1.21602e+08	82.2179	4.40937	4.84512	0.701047	0.0668034	0.0468323	1.24683	3.51005	0.4716	0.4003	4.91596	5.63613	14.1621	10.0587	6.39004	1.39204
3	2016	Handan	1.17661e+08	76.5745	4.33826	4.79891	0.701047	0.0799751	0.0560663	1.1189	3.56289	0.4724	0.4026	5.01654	5.74596	14.3716	9.99372	6.80315	1.42312
3	2017	Handan	1.17739e+08	72.2413	4.28001	4.86203	0.701047	0.0826246	0.0579237	1.21202	3.57142	0.4617	0.43045	5.12053	5.87104	14.6686	9.78537	6.47758	1.46191
3	2018	Handan	1.23081e+08	63.0372	4.14373	4.80078	0.701047	0.0772978	0.0541894	1.24224	3.59151	0.451	0.4583	5.12803	5.90301	14.5843	9.99138	6.53704	1.49208
3	2019	Handan	1.29133e+08	60.4037	4.10105	4.77213	0.701047	0.0703698	0.0493325	1.10947	3.59857	0.4459	0.4559	4.81014	6.02979	14.803	9.70039	6.33029	1.54339
3	2020	Handan	1.24679e+08	53.3578	3.97702	4.6329	0.701047	0.084218	0.0590407	0.982175	3.65385	0.4319	0.4644	4.78821	6.1963	14.42	9.56113	6.43202	1.61625
3	2021	Handan	1.31252e+08	46.6489	3.84265	4.58522	0.701047	0.0834402	0.0584955	0.764786	3.78002	0.4644	0.4403	4.84887	6.35341	14.7987	9.68392	6.93677	1.64045
3	2022	Handan	1.19662e+08	47.6186	3.86322	4.57451	0.701047	0.117612	0.0824516	0.916031	3.84192	0.4492	0.4496	4.86873	6.51349	14.4862	9.13022	6.45738	1.67426
3	2023	Handan	1.13858e+08	46.7426	3.84466	4.54168	0.701047	0.159836	0.112053	0.882007	3.86058	0.4124	0.485	4.95031	6.65449	15.0276	9.62984	6.66713	1.70344
4	2011	Zhangjiakou	4.25818e+07	41.6649	3.72966	#NUM!	0.805469	0.0698402	0.0562541	0.726383	3.2445	0.442	0.3969	3.64296	4.66628	8.09619	10.009	5.91142	0.525214
4	2012	Zhangjiakou	4.25663e+07	42.1868	3.74211	#NUM!	0.805469	0.085817	0.0691229	0.643344	3.33716	0.4289	0.4043	3.78327	4.78156	7.33512	11.0349	6.19716	0.531722
4	2013	Zhangjiakou	4.33951e+07	41.9115	3.73556	#NUM!	0.805469	0.0856154	0.0689605	0.826372	3.33936	0.4213	0.3956	3.91157	4.89606	8.19973	10.9049	6.25734	0.547935
4	2014	Zhangjiakou	4.24929e+07	42.2464	3.74352	4.32422	0.805469	0.082679	0.0665953	0.948867	3.41904	0.4266	0.3958	4.02928	5.00609	9.08453	10.4046	6.12777	0.554661
4	2015	Zhangjiakou	4.03045e+07	39.8418	3.68492	4.33623	0.805469	0.0904618	0.0728642	0.804991	3.42881	0.4001	0.4212	4.1241	5.12383	8.68538	10.3201	6.40917	0.567764
4	2016	Zhangjiakou	3.94169e+07	34.6849	3.54631	4.34771	0.805469	0.104389	0.0840822	1.0615	3.5008	0.3732	0.4453	4.22416	5.31145	8.54623	10.6227	6.6341	0.576188
4	2017	Zhangjiakou	3.99635e+07	34.3287	3.53598	4.35696	0.805469	0.107837	0.086859	1.44928	3.47256	0.3553	0.4802	4.32084	5.4811	9.12261	10.3797	6.38219	0.580808
4	2018	Zhangjiakou	4.46676e+07	31.5669	3.45211	4.42986	0.805469	0.102375	0.0824596	1.14269	3.54562	0.3374	0.5151	4.37587	5.66704	8.64783	10.4002	6.25701	0.59301
4	2019	Zhangjiakou	4.7562e+07	28.0802	3.33506	4.25422	0.805469	0.0970354	0.078159	0.9487	3.55606	0.2872	0.5557	4.0244	5.80549	8.95004	9.75142	6.26921	0.606136
4	2020	Zhangjiakou	4.64278e+07	26.7787	3.28761	4.1838	0.805469	0.107295	0.0864231	0.946461	3.65421	0.2694	0.5631	4.02936	5.9399	8.53412	9.67532	6.17291	0.625486
4	2021	Zhangjiakou	4.97737e+07	27.3474	3.30862	4.27292	0.805469	0.107361	0.0864757	1.19652	3.73884	0.2772	0.5619	4.16005	6.04582	8.9819	9.93234	6.13338	0.652227
4	2022	Zhangjiakou	4.14479e+07	22.6105	3.11842	4.14026	0.805469	0.147391	0.118719	1.26122	3.77127	0.2629	0.5583	4.16111	6.13516	8.64495	9.43877	5.93077	0.641058
4	2023	Zhangjiakou	4.30789e+07	25.8297	3.25153	4.11637	0.805469	0.192738	0.155244	1.03698	3.81463	0.2519	0.5735	4.23807	6.24321	9.32196	9.35007	5.9398	0.644998
5	2011	Baoding	4.17554e+07	79.6242	4.37732	#NUM!	0.365587	0.0647471	0.0236707	0.739846	3.08173	0.5463	0.3136	4.62349	4.907	11.2571	8.92752	6.28292	0.816137
5	2012	Baoding	4.52919e+07	78.1353	4.35844	#NUM!	0.365587	0.0793844	0.0290219	0.703854	3.18026	0.5498	0.3112	4.76586	5.06576	10.8434	9.18955	6.43936	0.856786
5	2013	Baoding	4.59961e+07	90.2207	4.50226	#NUM!	0.365587	0.0843909	0.0308522	1.16714	3.21691	0.5436	0.3154	4.80442	5.2363	11.318	9.41929	6.41789	0.995024
5	2014	Baoding	4.51332e+07	89.1637	4.49047	5.14845	0.365587	0.0784197	0.0286692	1.16083	3.27718	0.515	0.3448	5.01183	5.41651	12.2911	9.06276	6.17461	0.97016
5	2015	Baoding	4.42333e+07	74.3628	4.30896	4.99462	0.365587	0.0882292	0.0322554	1.15766	3.3696	0.5002	0.382	5.01682	5.55718	11.9718	9.30538	6.38025	0.991661
5	2016	Baoding	4.35803e+07	68.7447	4.2304	4.87476	0.365587	0.0988442	0.0361361	1.14981	3.40093	0.4837	0.3861	5.2085	5.73122	12.0064	9.3257	6.47763	0.946586
5	2017	Baoding	4.71853e+07	62.5362	4.13575	4.88376	0.365587	0.103835	0.0379608	1.19685	3.38708	0.4528	0.4244	5.21989	5.90738	12.337	9.10162	6.38913	0.935001
5	2018	Baoding	5.12079e+07	53.6505	3.98249	4.7735	0.365587	0.0951166	0.0347734	0.885559	3.43582	0.4219	0.4627	5.37257	6.06407	11.9885	9.10945	6.30271	0.940816
5	2019	Baoding	4.99471e+07	48.6597	3.88485	4.69561	0.365587	0.0912333	0.0333537	0.840736	3.46123	0.3495	0.533	5.0608	6.22726	12.2715	8.85975	6.30385	0.946631
5	2020	Baoding	4.98657e+07	43.8888	3.78166	4.55062	0.365587	0.101163	0.0369838	0.781671	3.53424	0.3343	0.5415	5.04555	6.37883	11.9645	8.70464	6.394	1.04359
5	2021	Baoding	5.25882e+07	40.9641	3.7127	4.53083	0.365587	0.0961683	0.0351578	0.957273	3.64171	0.3669	0.5154	5.136	6.55901	12.2987	9.04697	6.66516	1.05788
5	2022	Baoding	5.12491e+07	36.878	3.60761	4.51955	0.365587	0.132759	0.0485349	0.782609	3.68983	0.3646	0.5113	5.17735	6.78846	11.947	8.42048	6.34534	1.06874
5	2023	Baoding	5.4931e+07	38.4727	3.64995	4.49247	0.365587	0.182849	0.0668472	0.672188	3.73743	0.3444	0.5369	5.23121	6.64682	12.5813	8.46852	6.4995	1.07586
6	2011	Cangzhou	3.42076e+07	86.5262	4.46045	#NUM!	0.420307	0.0674139	0.0283345	0.553836	3.58499	0.5256	0.36	4.22512	4.6899	13.1068	8.3106	6.3837	0.963716
6	2012	Cangzhou	3.45869e+07	87.0174	4.46611	#NUM!	0.420307	0.0742012	0.0311873	0.274995	3.66225	0.5259	0.3606	4.36688	4.84005	12.8144	8.38253	6.63538	1.01783
6	2013	Cangzhou	3.92156e+07	98.7623	4.59272	#NUM!	0.420307	0.0776226	0.0326253	0.44112	3.68788	0.5227	0.3734	4.48441	5.05365	13.1063	8.89094	6.52906	1.0713
6	2014	Cangzhou	3.83629e+07	91.5063	4.51641	4.83768	0.420307	0.0735207	0.0309013	0.685372	3.75364	0.5197	0.3789	4.61304	5.21661	14.3678	8.98679	6.03076	1.10616
6	2015	Cangzhou	4.0674e+07	80.5145	4.38844	4.66138	0.420307	0.0784076	0.0329553	0.741656	3.80263	0.4958	0.408	4.70874	5.36244	13.8738	9.31297	6.56572	1.13238
6	2016	Cangzhou	3.98944e+07	73.0574	4.29125	4.68132	0.420307	0.0797563	0.0335221	0.717536	3.85915	0.4959	0.417	4.8104	5.5113	14.0101	9.28663	6.57082	1.14621
6	2017	Cangzhou	4.06739e+07	66.0509	4.19043	4.71211	0.420307	0.0947314	0.0398163	1.14061	3.87917	0.46285	0.4561	4.9091	5.63427	14.3763	9.16128	6.41562	1.16851
6	2018	Cangzhou	4.27074e+07	56.1273	4.02762	4.67262	0.420307	0.0953596	0.0400803	0.788988	3.88284	0.4298	0.4952	4.96276	5.6987	13.9992	9.28792	6.54394	1.16499
6	2019	Cangzhou	4.32581e+07	53.1683	3.97346	4.56484	0.420307	0.08065	0.0338978	0.673509	3.86416	0.3986	0.5198	4.68638	5.79049	14.387	8.92719	6.3116	1.18722
6	2020	Cangzhou	4.59858e+07	48.3749	3.87898	4.51287	0.420307	0.0938838	0.03946	0.983768	3.92618	0.3876	0.5273	4.65588	5.91736	14.0694	8.63055	6.37149	1.34333
6	2021	Cangzhou	4.84065e+07	42.3533	3.74605	4.46666	0.420307	0.0900204	0.0378362	0.6472	4.04321	0.4151	0.5049	4.71374	6.03252	14.1662	8.89953	6.84266	1.35892
6	2022	Cangzhou	4.78814e+07	39.8791	3.68585	4.4292	0.420307	0.116038	0.0487714	0.662021	4.09493	0.4156	0.5007	4.73944	6.1611	14.0786	8.41943	6.44364	1.36836
6	2023	Cangzhou	5.07299e+07	44.1414	3.7874	4.35356	0.420307	0.132538	0.0557066	0.841958	4.10938	0.3799	0.5362	4.84919	6.32199	14.7628	8.52392	6.37707	1.37696
7	2011	Qinhuangdao	2.2064e+07	58.3401	4.06629	#NUM!	0.291206	0.115234	0.0335569	0.868744	3.5749	0.392	0.4772	3.6749	4.64382	10.9826	8.69646	6.44553	1.1049
7	2012	Qinhuangdao	2.24182e+07	56.2664	4.0301	#NUM!	0.291206	0.121087	0.0352613	0.709343	3.63241	0.3929	0.4733	3.81509	4.77092	10.1692	8.57606	6.95752	1.12465
7	2013	Qinhuangdao	2.30139e+07	61.8815	4.12522	#NUM!	0.291206	0.13365	0.0389197	0.947477	3.6861	0.3829	0.4703	3.94074	4.873	10.5309	8.86706	6.57161	1.13548
7	2014	Qinhuangdao	2.32706e+07	63.8024	4.15579	4.55286	0.291206	0.128069	0.0372946	1.31772	3.67077	0.3744	0.4801	4.05624	5.02073	11.6864	8.86386	6.20356	1.15752
7	2015	Qinhuangdao	2.22434e+07	53.8194	3.98563	4.40312	0.291206	0.138456	0.0403192	1.0889	3.70736	0.3559	0.502	4.14918	5.01091	11.5233	9.04606	6.47068	1.17188
7	2016	Qinhuangdao	2.19548e+07	48.584	3.88329	4.4152	0.291206	0.152816	0.0445011	1.23096	4.30075	0.3473	0.5075	4.24822	5.02812	11.3766	9.36084	6.91382	1.18239
7	2017	Qinhuangdao	2.18899e+07	45.4795	3.81726	4.46885	0.291206	0.155228	0.0452034	1.18299	3.87859	0.33935	0.5259	4.35051	5.13547	11.8888	8.91721	6.47162	1.18688
7	2018	Qinhuangdao	2.1051e+07	39.7491	3.68259	4.36261	0.291206	0.143481	0.0417826	0.723	3.95852	0.3314	0.5443	4.41961	5.26504	11.3171	8.92511	6.54764	1.08997
7	2019	Qinhuangdao	2.28677e+07	39.7003	3.68136	4.41798	0.291206	0.129791	0.0377959	0.85213	3.93835	0.3289	0.5431	4.06946	5.39634	11.9697	8.97595	6.45123	1.1201
7	2020	Qinhuangdao	2.42149e+07	35.3462	3.56519	4.31197	0.291206	0.142283	0.0414338	0.62816	3.98566	0.3268	0.535	4.03319	5.5035	11.748	9.04984	6.3557	1.11447
7	2021	Qinhuangdao	2.53669e+07	34.6201	3.54443	4.32994	0.291206	0.130796	0.0380887	0.938708	4.0737	0.3563	0.5136	4.08171	5.59408	11.5032	8.66415	6.7195	1.1459
7	2022	Qinhuangdao	2.49694e+07	30.5528	3.41946	4.23772	0.291206	0.171492	0.0499397	0.704617	4.1154	0.3569	0.5111	4.08975	5.69348	11.3291	8.23058	6.46315	1.14205
7	2023	Qinhuangdao	2.62187e+07	34.343	3.5364	4.21853	0.291206	0.221724	0.0645674	0.567175	4.16653	0.32	0.55	4.20039	5.80288	12.1985	8.42107	6.17494	1.1391
8	2011	Xingtai	4.06661e+07	95.969	4.56403	#NUM!	0.187992	0.0579655	0.0108971	0.594452	2.99708	0.5552	0.2916	3.99278	4.5506	13.4761	6.87047	6.48171	1.13408
8	2012	Xingtai	4.31923e+07	96.1926	4.56635	#NUM!	0.187992	0.0658084	0.0123715	0.499616	3.06157	0.5415	0.3016	4.13365	4.75707	13.3587	6.72177	6.43517	1.25787
8	2013	Xingtai	4.75415e+07	112.075	4.71917	#NUM!	0.187992	0.0675991	0.0127081	0.904977	3.04595	0.5238	0.3174	4.26051	4.92549	13.7329	7.5372	6.48752	1.39049
8	2014	Xingtai	4.80791e+07	102.92	4.63395	5.16675	0.187992	0.0585705	0.0110108	0.826382	3.12492	0.4736	0.3604	4.37724	5.04219	14.6335	7.35361	6.1777	1.42789
8	2015	Xingtai	4.58659e+07	85.8681	4.45281	4.92379	0.187992	0.070781	0.0133063	0.691619	3.18866	0.4497	0.3941	4.472	5.17005	13.9781	10.582	6.40317	1.51315
8	2016	Xingtai	4.64975e+07	78.6698	4.36526	4.82339	0.187992	0.0853535	0.0160458	1.27821	3.29724	0.4686	0.3949	4.57459	5.29626	14.0618	10.5401	6.76573	1.55578
8	2017	Xingtai	4.60832e+07	72.1425	4.27864	4.85859	0.187992	0.0810036	0.015228	1.01491	3.34987	0.43815	0.4319	4.67857	5.44882	14.4053	10.362	6.43172	1.57935
8	2018	Xingtai	4.72264e+07	62.3826	4.13329	4.80883	0.187992	0.0851427	0.0160062	0.849467	3.37451	0.4077	0.4689	4.74329	5.62521	14.2955	10.369	6.48004	1.5999
8	2019	Xingtai	4.83025e+07	58.4036	4.06738	4.77113	0.187992	0.070944	0.0133369	0.716517	3.35714	0.393	0.4733	4.59109	5.77033	14.5933	10.19	6.2546	1.62736
8	2020	Xingtai	4.84066e+07	51.6383	3.94426	4.60746	0.187992	0.0840969	0.0158095	0.907965	3.43105	0.3741	0.4841	4.58404	5.94443	14.2358	9.90393	6.47929	1.70675
8	2021	Xingtai	4.99312e+07	45.3093	3.81351	4.56555	0.187992	0.0800034	0.01504	1.52192	3.53202	0.3951	0.4685	4.63072	6.07788	14.6109	10.311	6.85568	1.71648
8	2022	Xingtai	4.85629e+07	45.3465	3.81433	4.57167	0.187992	0.109682	0.0206193	1.14408	3.58604	0.3957	0.4666	4.63276	6.20431	14.2776	9.70858	6.386	1.73498
8	2023	Xingtai	5.04704e+07	45.6105	3.82014	4.54074	0.187992	0.139927	0.0263052	0.841453	3.61076	0.3615	0.5033	4.69855	6.34305	14.8895	9.91452	6.61331	1.75581
9	2011	Langfang	3.04532e+07	88.4708	4.48267	#NUM!	0.700589	0.10516	0.0736742	0.668577	3.60476	0.5433	0.3485	3.89816	5.03415	12.5687	10.1218	6.37167	1.4457
9	2012	Langfang	3.07851e+07	87.7577	4.47458	#NUM!	0.700589	0.121761	0.0853046	0.814558	3.70372	0.5398	0.3496	4.03968	5.19938	12.0772	10.0482	6.6156	1.47657
9	2013	Langfang	3.18684e+07	101.69	4.62193	#NUM!	0.700589	0.163858	0.114797	0.77557	3.82964	0.526	0.3716	4.1654	5.39748	12.4486	10.0218	6.38994	1.57509
9	2014	Langfang	3.16008e+07	96.6993	4.57161	4.91306	0.700589	0.153849	0.107785	1.33311	3.87964	0.4806	0.425	4.28179	5.53233	13.6976	9.62708	6.15627	1.61532
9	2015	Langfang	3.12074e+07	83.3711	4.4233	4.81453	0.700589	0.167461	0.117322	0.985048	3.99747	0.4456	0.471	4.37749	5.80676	13.2955	9.88033	6.43025	1.64854
9	2016	Langfang	3.31488e+07	73.1466	4.29247	4.68193	0.700589	0.180461	0.126429	1.40684	4.07706	0.4407	0.486	4.47951	6.19548	13.3147	10.0195	6.56675	1.67408
9	2017	Langfang	3.2819e+07	65.5036	4.18211	4.68282	0.700589	0.343503	0.240654	1.06051	4.12043	0.4034	0.5283	4.58532	6.36306	13.7501	9.92851	6.42017	1.71281
9	2018	Langfang	3.39504e+07	55.1571	4.01019	4.57794	0.700589	0.147831	0.103569	0.906002	4.17294	0.3661	0.5706	4.6473	6.43591	13.2952	9.91095	6.46592	1.78377
9	2019	Langfang	3.04885e+07	50.7878	3.92766	4.551	0.700589	0.137636	0.0964266	0.881575	4.18223	0.3292	0.6044	4.88881	6.51534	13.7277	9.64838	6.26569	1.78802
9	2020	Langfang	3.09733e+07	45.9537	3.82763	4.4765	0.700589	0.161521	0.11316	0.648473	4.11069	0.3096	0.6234	4.89044	6.59534	13.3233	9.26753	6.39881	1.79093
9	2021	Langfang	3.20579e+07	42.0209	3.73817	4.45781	0.700589	0.13916	0.0974939	0.880121	4.16604	0.3361	0.6032	4.94384	6.66002	13.3581	9.43103	6.70847	1.7847
9	2022	Langfang	3.10849e+07	39.2116	3.66897	4.42004	0.700589	0.20021	0.140265	0.572105	4.16862	0.3353	0.6002	4.94871	6.73527	13.2483	9.07948	6.35441	1.79919
9	2023	Langfang	3.27734e+07	43.8828	3.78152	4.32568	0.700589	0.31283	0.219165	0.879297	4.18606	0.3198	0.6198	5.01356	6.80425	13.9956	9.19385	6.40558	1.81196
10	2011	Chengde	2.61121e+07	42.8362	3.75738	#NUM!	0.759377	0.0757141	0.0574956	0.598519	3.45647	0.5483	0.3018	3.41405	4.44673	7.66994	9.80752	6.2433	0.480795
10	2012	Chengde	2.8668e+07	42.6184	3.75229	#NUM!	0.759377	0.0841049	0.0638674	0.849185	3.52019	0.5291	0.3142	3.55455	4.57599	6.93587	10.0483	6.41239	0.489764
10	2013	Chengde	2.90907e+07	45.003	3.80673	#NUM!	0.759377	0.100515	0.0763288	0.937252	3.5161	0.5108	0.3238	3.67014	4.70844	7.67367	9.98103	6.31489	0.506103
10	2014	Chengde	2.96714e+07	46.7106	3.84397	4.53833	0.759377	0.0825062	0.0626533	1.35569	3.64095	0.4998	0.332	3.78848	4.86519	8.67447	9.57685	6.23682	0.524209
10	2015	Chengde	2.82807e+07	39.8549	3.68524	4.4634	0.759377	0.0890994	0.0676601	1.11086	3.65079	0.4684	0.3582	3.89344	5.00793	8.29085	9.46126	6.75572	0.550097
10	2016	Chengde	2.75028e+07	35.0215	3.55596	4.4194	0.759377	0.106012	0.0805029	1.49506	3.70723	0.4579	0.3768	3.99509	5.11003	8.10352	9.67999	6.84432	0.560841
10	2017	Chengde	3.06978e+07	33.9688	3.52544	4.37185	0.759377	0.11084	0.0841697	1.25033	3.72084	0.4103	0.4168	4.09993	5.25565	8.62365	9.59238	6.33813	0.569309
10	2018	Chengde	3.24586e+07	30.4231	3.4152	4.38943	0.759377	0.119295	0.0905898	1.4001	3.72511	0.3627	0.4568	4.16004	5.39536	8.33732	9.48492	6.31179	0.579514
10	2019	Chengde	3.30033e+07	27.383	3.30992	4.24964	0.759377	0.0998102	0.0757936	0.930382	3.71552	0.3321	0.4653	3.8843	5.50947	8.68115	9.15875	6.24363	0.594986
10	2020	Chengde	3.20322e+07	26.1984	3.2657	4.20559	0.759377	0.116256	0.088282	0.937601	3.83123	0.3213	0.4619	3.85893	5.59724	8.04799	9.02082	6.32335	0.608812
10	2021	Chengde	2.95458e+07	26.8348	3.2897	4.19788	0.759377	0.118333	0.0898598	1.59843	3.92689	0.34	0.4396	3.9139	5.68999	8.32733	8.89682	6.54613	0.621854
10	2022	Chengde	2.95275e+07	22.31	3.10504	4.12924	0.759377	0.159935	0.121451	0.935952	3.97935	0.3371	0.427	3.93338	5.76801	8.24114	8.77908	5.97265	0.628108
10	2023	Chengde	3.1567e+07	25.2499	3.22882	4.05368	0.759377	0.215274	0.163474	1.14821	4.02383	0.3169	0.4507	4.02505	5.87419	9.29344	8.99366	5.86114	0.635022
11	2011	Hengshui	3.18995e+07	94.4259	4.54782	#NUM!	0.17063	0.0792314	0.0135193	0.462383	3.0603	0.5256	0.2865	3.62343	4.05009	13.1642	7.76516	6.43365	1.23225
11	2012	Hengshui	3.17287e+07	95.3136	4.55717	#NUM!	0.17063	0.0803522	0.0137105	0.342629	3.13988	0.5172	0.2958	3.76592	4.25719	12.9989	7.75592	6.57315	1.2817
11	2013	Hengshui	3.23146e+07	109.96	4.70012	#NUM!	0.17063	0.0869189	0.014831	0.500442	3.17342	0.5218	0.321	3.89435	4.48944	13.2855	8.5386	6.54578	1.34561
11	2014	Hengshui	3.15104e+07	100.441	4.60957	5.02658	0.17063	0.0768664	0.0131157	0.848552	3.25894	0.4786	0.3765	4.01276	4.67616	14.3837	8.52378	6.08359	1.38571
11	2015	Hengshui	2.99442e+07	89.2448	4.49138	4.94032	0.17063	0.0873259	0.0149004	0.88813	3.31575	0.4615	0.4	4.10928	4.85527	13.8478	9.35818	6.52671	1.42428
11	2016	Hengshui	2.94804e+07	79.9156	4.38097	4.87271	0.17063	0.101948	0.0173954	1.28569	3.46433	0.4706	0.3996	4.21277	4.98278	14.016	9.28948	6.59101	1.45854
11	2017	Hengshui	2.9396e+07	71.3723	4.26791	4.79577	0.17063	0.102704	0.0175244	1.37589	3.53155	0.4404	0.4304	4.31947	5.14087	14.3056	9.10538	6.3865	1.51431
11	2018	Hengshui	3.02587e+07	59.5839	4.08738	4.66678	0.17063	0.107051	0.0182661	1.07972	3.55243	0.4102	0.4612	4.37021	5.24867	14.0684	9.24132	6.49084	1.51238
11	2019	Hengshui	3.02067e+07	56.1066	4.02725	4.65015	0.17063	0.0909196	0.0155136	0.867358	3.5145	0.327	0.529	4.0799	5.35631	14.3614	8.80205	6.3308	1.55799
11	2020	Hengshui	3.06582e+07	50.7502	3.92692	4.55781	0.17063	0.10371	0.017696	0.676104	3.60924	0.3141	0.5353	4.05804	5.44831	14.0255	8.64054	6.43961	1.58029
11	2021	Hengshui	3.20786e+07	44.3122	3.79126	4.512	0.17063	0.0985751	0.0168199	0.706159	3.70281	0.3429	0.5179	4.11303	5.53731	14.2975	9.00612	6.84594	1.57825
11	2022	Hengshui	3.11165e+07	43.7347	3.77814	4.50765	0.17063	0.133704	0.0228139	0.753296	3.76371	0.3455	0.5082	4.13768	5.58549	14.1043	8.49999	6.45714	1.58063
11	2023	Hengshui	3.15007e+07	46.283	3.83477	4.5018	0.17063	0.178734	0.0304975	0.872526	3.81472	0.323	0.5394	4.24743	5.72343	14.7483	8.57584	6.4718	1.59398
12	2011	Datong	5.22479e+07	44.4805	3.79505	#NUM!	0.664844	0.0911805	0.0606209	0.480349	3.23242	0.5073	0.4376	3.57396	4.1877	7.70113	9.71919	6.05374	0.877398
12	2012	Datong	5.17641e+07	44.2142	3.78905	#NUM!	0.664844	0.103938	0.0691024	0.481996	3.32558	0.507	0.4396	3.72244	4.34448	7.12453	10.2324	6.4034	0.885899
12	2013	Datong	5.23975e+07	44.0607	3.78557	#NUM!	0.664844	0.0997377	0.0663101	0.898729	3.35714	0.4709	0.4725	3.85275	4.55475	7.92774	10.3587	6.34082	0.887499
12	2014	Datong	5.23769e+07	43.4321	3.7712	4.34019	0.664844	0.0946598	0.062934	0.783929	3.38801	0.4447	0.4983	3.99163	4.63743	8.38528	10.0241	6.23637	0.884671
12	2015	Datong	4.91711e+07	41.6129	3.72841	4.36809	0.664844	0.104321	0.0693575	0.543478	3.43363	0.4177	0.5285	4.03898	4.77206	8.20378	10.1422	6.26753	0.885052
12	2016	Datong	5.24093e+07	37.2032	3.6164	4.29297	0.664844	0.0987131	0.0656288	0.790895	3.40273	0.3652	0.5765	4.10925	4.80869	8.10508	10.225	6.4816	0.886992
12	2017	Datong	5.33703e+07	36.9489	3.60954	4.37553	0.664844	0.0982855	0.0653446	1.0124	3.48649	0.3652	0.58025	4.1813	4.82353	8.58722	9.92409	6.34536	0.891346
12	2018	Datong	5.50237e+07	34.6055	3.54401	4.38579	0.664844	0.125096	0.0831697	0.369537	3.60759	0.3652	0.584	4.24853	4.92591	8.15996	10.0458	6.34016	0.896812
12	2019	Datong	5.66802e+07	31.1735	3.43957	4.31815	0.664844	0.118856	0.0790206	0.620272	3.64079	0.372	0.574	4.32412	5.04865	8.30499	9.57041	6.30279	0.907157
12	2020	Datong	5.53621e+07	29.8398	3.39584	4.32344	0.664844	0.12548	0.0834244	0.816675	3.78378	0.3701	0.5788	4.1826	5.21031	7.97715	9.74269	6.28519	0.912487
12	2021	Datong	5.68105e+07	30.8176	3.42809	4.37059	0.664844	0.104042	0.0691718	1.01129	3.9962	0.4247	0.5148	4.33198	5.29243	8.56673	10.3323	6.16911	0.921822
12	2022	Datong	5.66235e+07	26.7801	3.28766	4.25467	0.664844	0.14067	0.0935236	0.873293	4.08509	0.4491	0.4926	4.32767	5.42199	8.20013	9.52458	6.21675	0.922661
12	2023	Datong	5.84251e+07	29.5723	3.38684	4.23115	0.664844	0.192735	0.128139	0.678185	4.10396	0.4249	0.5142	4.33365	5.54524	8.64956	9.41632	6.0411	0.923907
13	2011	Yangquan	1.84305e+07	58.0209	4.0608	#NUM!	0.365861	0.103173	0.0377468	0.865444	3.65066	0.5944	0.3896	2.9357	3.7615	10.0423	8.84376	6.45755	1.20016
13	2012	Yangquan	1.80871e+07	57.7738	4.05654	#NUM!	0.365861	0.116246	0.0425299	0.627382	3.77739	0.5889	0.3959	3.08027	3.97061	9.79848	9.05483	6.44798	1.22531
13	2013	Yangquan	1.82098e+07	60.3674	4.10045	#NUM!	0.365861	0.116564	0.0426461	0.986409	3.82866	0.5768	0.4063	3.2056	4.12293	10.6715	9.88702	6.4368	1.23215
13	2014	Yangquan	1.67684e+07	60.4232	4.10137	4.74642	0.365861	0.120925	0.0442417	0.706646	3.79283	0.5463	0.4358	3.31889	4.17343	11.0104	9.2378	6.25721	1.23596
13	2015	Yangquan	1.55058e+07	49.784	3.90769	4.50898	0.365861	0.136167	0.0498181	0.955479	3.75392	0.4983	0.485	3.36141	4.27851	10.9052	10.3725	6.39878	1.2376
13	2016	Yangquan	1.80431e+07	50.8231	3.92835	4.63537	0.365861	0.164044	0.0600175	0.713679	3.79461	0.4803	0.5031	3.42187	4.3076	10.8603	10.488	6.6727	1.23755
13	2017	Yangquan	1.71458e+07	52.4695	3.96023	4.67994	0.365861	0.131145	0.0479809	0.732788	3.86682	0.4753	0.50915	3.48118	4.48267	11.2324	10.2948	6.53114	1.24158
13	2018	Yangquan	1.75558e+07	47.4825	3.86036	4.65092	0.365861	0.178427	0.0652795	0.854987	3.95078	0.4703	0.5152	3.54594	4.63788	10.9666	10.5233	6.41406	1.25156
13	2019	Yangquan	1.73753e+07	43.1578	3.76486	4.57101	0.365861	0.211836	0.0775028	0.707786	3.9274	0.4553	0.5283	3.43361	4.73055	11.3331	10.2903	6.31703	1.25313
13	2020	Yangquan	1.68349e+07	39.1969	3.6686	4.47594	0.365861	0.189465	0.069318	0.985453	4.02972	0.4501	0.535	3.36866	4.76503	10.9307	10.2798	6.53032	1.25395
13	2021	Yangquan	2.82069e+07	38.4407	3.64912	4.50337	0.365861	0.117043	0.0428217	0.900076	4.24464	0.5169	0.4667	3.49046	4.89227	11.3892	11.0485	6.7303	1.25801
13	2022	Yangquan	2.81522e+07	37.3054	3.61914	4.45937	0.365861	0.154832	0.0566471	1.10558	4.34722	0.5557	0.4285	3.47976	4.96886	11.1252	10.0678	6.3425	1.25767
13	2023	Yangquan	3.56053e+07	37.169	3.61548	4.50439	0.365861	0.218265	0.0798546	0.890777	4.3416	0.5334	0.4491	3.50426	5.0109	11.6885	10.4573	6.40338	1.1961
14	2011	Changzhi	6.17723e+07	64.0382	4.15948	#NUM!	0.260249	0.0758369	0.0197365	0.804189	3.59526	0.6789	0.2809	3.46893	4.29151	11.3822	7.4348	6.51963	0.788234
14	2012	Changzhi	6.54263e+07	63.028	4.14358	#NUM!	0.260249	0.0828411	0.0215593	0.702533	3.67688	0.6736	0.2862	3.61795	4.43257	11.3211	7.32831	6.34024	0.804829
14	2013	Changzhi	6.63913e+07	66.1879	4.1925	#NUM!	0.260249	0.0843597	0.0219545	0.855689	3.67232	0.6501	0.3074	3.75143	4.52052	12.4282	7.91715	6.50955	0.809499
14	2014	Changzhi	6.38244e+07	62.7089	4.1385	4.57471	0.260249	0.0836098	0.0217593	0.944444	3.66857	0.5833	0.3729	3.86469	4.62195	12.3855	7.76291	6.43162	0.816494
14	2015	Changzhi	6.01913e+07	53.9573	3.98819	4.58601	0.260249	0.0930056	0.0242046	0.754222	3.55618	0.5113	0.4401	3.9597	4.72917	12.4233	8.89115	6.32287	0.825173
14	2016	Changzhi	5.76491e+07	55.7862	4.02153	4.64963	0.260249	0.100198	0.0260763	0.896861	3.61262	0.5092	0.4425	4.0371	4.78483	12.4909	8.80515	6.74641	0.837867
14	2017	Changzhi	5.81683e+07	55.7301	4.02052	4.64746	0.260249	0.113158	0.0294494	0.880626	3.75857	0.52555	0.4309	4.10729	4.91628	12.7794	8.75929	6.46836	0.845382
14	2018	Changzhi	6.01934e+07	49.5346	3.90267	4.59429	0.260249	0.0989007	0.0257388	0.495777	3.86157	0.5419	0.4193	4.19665	5.04345	12.6798	9.07585	6.41281	0.858488
14	2019	Changzhi	6.02327e+07	45.43	3.81617	4.55155	0.260249	0.0883417	0.0229908	0.599965	3.8548	0.5335	0.4356	4.10002	5.16104	12.9699	8.76281	6.28494	0.865496
14	2020	Changzhi	5.67243e+07	41.0203	3.71407	4.44922	0.260249	0.0991066	0.0257924	0.42735	3.98486	0.5251	0.4387	4.05878	5.30451	12.5657	8.49372	6.41788	0.872046
14	2021	Changzhi	7.65922e+07	38.9586	3.6625	4.42811	0.260249	0.0926581	0.0241142	0.719885	4.29047	0.5984	0.3613	4.20038	5.39669	12.984	8.86208	6.85985	0.889731
14	2022	Changzhi	7.64877e+07	37.3901	3.62141	4.41024	0.260249	0.135158	0.0351748	0.947274	4.49017	0.6584	0.307	4.1953	5.48357	12.7084	8.16501	6.27825	0.896381
14	2023	Changzhi	7.93049e+07	36.4655	3.59637	4.36872	0.260249	0.19272	0.0501551	0.907887	4.49464	0.6467	0.3167	4.27411	5.61377	13.0101	8.57883	6.42387	0.910498
15	2011	Jincheng	4.37977e+07	68.3481	4.22461	#NUM!	0.469893	0.0867035	0.0407413	0.906096	3.6688	0.6546	0.3021	3.1113	4.1486	12.6354	7.04077	6.69376	0.915782
15	2012	Jincheng	4.36094e+07	68.2961	4.22385	#NUM!	0.469893	0.0943269	0.0443235	0.714838	3.79001	0.6455	0.3123	3.26104	4.35279	12.6826	7.18354	6.09566	0.929136
15	2013	Jincheng	4.45989e+07	72.1266	4.27842	#NUM!	0.469893	0.0979402	0.0460214	0.986436	3.85268	0.6245	0.3335	3.39165	4.45321	13.7354	7.65828	6.54418	0.94231
15	2014	Jincheng	4.25374e+07	68.0712	4.22055	4.50384	0.469893	0.101619	0.0477498	0.896535	3.8054	0.5876	0.3702	3.52992	4.52256	13.5975	7.75725	6.49284	0.950716
15	2015	Jincheng	4.01842e+07	55.6688	4.01942	4.49398	0.469893	0.121786	0.0572265	0.772968	3.80653	0.554	0.3987	3.58005	4.60088	13.4535	8.21825	6.41874	0.956382
15	2016	Jincheng	3.83341e+07	57.3824	4.04974	4.56841	0.469893	0.160747	0.075534	0.94235	3.81267	0.5288	0.4237	3.65376	4.68418	13.7122	8.38301	6.85766	0.969181
15	2017	Jincheng	3.84433e+07	57.261	4.04762	4.73004	0.469893	0.138669	0.0651597	0.51039	3.90171	0.5299	0.42815	3.72565	4.80485	13.9485	8.44524	6.45537	0.989469
15	2018	Jincheng	3.9837e+07	51.5074	3.94173	4.73047	0.469893	0.170999	0.0803512	0.78928	4.05732	0.531	0.4326	3.81297	4.92407	13.8412	8.79118	6.59738	1.00856
15	2019	Jincheng	3.97133e+07	48.4068	3.87964	4.69213	0.469893	0.213434	0.100291	0.651753	4.0555	0.5432	0.4218	3.84494	5.03317	14.0092	8.45842	6.43683	1.02398
15	2020	Jincheng	3.85878e+07	42.3078	3.74497	4.53436	0.469893	0.187398	0.0880569	0.59576	4.17386	0.5351	0.425	3.84783	5.13841	13.8296	8.18245	6.40109	1.02409
15	2021	Jincheng	4.06646e+07	37.7061	3.62982	4.50382	0.469893	0.110343	0.0518495	0.601573	4.46895	0.6036	0.3562	3.9822	5.34646	14.1283	8.54107	7.02468	1.03091
15	2022	Jincheng	4.07547e+07	38.5379	3.65164	4.48382	0.469893	0.161952	0.0761002	0.699184	4.65702	0.6603	0.3058	3.97609	5.30898	13.8959	8.11491	6.3636	1.04346
15	2023	Jincheng	4.25626e+07	37.437	3.62266	4.44434	0.469893	0.22736	0.106835	0.791296	4.67286	0.6452	0.3199	4.05305	5.5209	14.0831	8.52313	6.62309	1.04488
16	2011	Shuozhou	3.7431e+07	44.8449	3.80321	#NUM!	0.184882	0.0830869	0.0153612	0.961707	3.90584	0.5832	0.3637	2.79812	3.05636	7.51865	9.49259	6.11239	0.916711
16	2012	Shuozhou	4.14525e+07	44.5708	3.79708	#NUM!	0.184882	0.0843512	0.015595	1.14382	4.06397	0.5918	0.3576	2.95043	3.15716	7.04795	9.82565	6.45179	0.942159
16	2013	Shuozhou	4.8295e+07	43.5422	3.77373	#NUM!	0.184882	0.0857285	0.0158496	1.14619	4.07735	0.5603	0.3795	3.08541	3.2864	8.12728	10.5297	6.3532	0.950974
16	2014	Shuozhou	4.59655e+07	43.0173	3.7616	4.59899	0.184882	0.0868869	0.0160638	0.903614	4.04949	0.5409	0.3979	3.0854	3.41091	8.26696	10.112	6.24738	0.952117
16	2015	Shuozhou	3.97476e+07	42.4528	3.74839	4.58648	0.184882	0.0877636	0.0162259	1.04031	3.93683	0.4509	0.4875	3.29638	3.57963	8.27064	10.6377	6.27564	0.957195
16	2016	Shuozhou	3.99085e+07	38.7434	3.65696	4.55359	0.184882	0.116499	0.0215386	1.02469	3.95144	0.4305	0.5082	3.37099	4.05583	8.09895	10.7097	6.59123	0.961487
16	2017	Shuozhou	4.06671e+07	38.3903	3.6478	4.56176	0.184882	0.104992	0.019411	0.708237	4.01306	0.4065	0.53575	3.43937	4.1332	8.54801	10.4153	6.45271	0.961026
16	2018	Shuozhou	4.20506e+07	35.5654	3.57137	4.56778	0.184882	0.109454	0.0202361	0.780608	4.09291	0.3825	0.5633	3.52061	4.30186	8.15273	10.6718	6.47769	0.961129
16	2019	Shuozhou	4.64878e+07	31.895	3.46245	4.49268	0.184882	0.0846808	0.0156559	0.968893	4.08685	0.3982	0.5446	3.5954	4.45612	8.29772	10.1881	6.36301	0.968188
16	2020	Shuozhou	5.27294e+07	31.1009	3.43724	4.44082	0.184882	0.094506	0.0174724	0.887866	4.2325	0.4	0.5418	3.39621	4.62065	7.51746	10.7037	6.34667	0.965148
16	2021	Shuozhou	5.72896e+07	31.4082	3.44707	4.47443	0.184882	0.0923838	0.0170801	0.901592	4.49199	0.4539	0.4806	3.54829	4.74689	8.31724	11.4299	6.25102	0.965393
16	2022	Shuozhou	6.66327e+07	27.8797	3.3279	4.34795	0.184882	0.130004	0.0240354	1.05989	4.57042	0.4937	0.4424	3.52525	4.74689	8.37943	10.2997	6.27102	0.967351
16	2023	Shuozhou	7.18339e+07	30.8266	3.42838	4.3198	0.184882	0.182749	0.033787	1.35617	4.57608	0.472	0.4608	3.58163	4.98777	8.83542	10.4114	6.07082	0.968659
17	2011	Xinzhou	3.03961e+07	47.0322	3.85083	#NUM!	0.29732	0.0903456	0.0268615	0.779059	2.89143	0.5156	0.3854	2.92055	3.71525	7.87818	9.225	6.27783	0.672552
17	2012	Xinzhou	3.04265e+07	47.4232	3.85911	#NUM!	0.29732	0.0945671	0.0281166	0.730769	2.99977	0.5161	0.3917	3.07032	3.87069	7.54999	9.55405	6.47317	0.687996
17	2013	Xinzhou	3.07951e+07	46.4033	3.83737	#NUM!	0.29732	0.0905463	0.0269212	0.639105	3.047	0.5001	0.4031	3.2029	4.0657	8.83887	10.4471	6.3674	0.689485
17	2014	Xinzhou	2.8408e+07	46.6578	3.84284	4.51397	0.29732	0.0850063	0.025274	0.673707	3.08173	0.4754	0.4291	3.24704	4.16566	8.75096	9.86621	6.31051	0.689404
17	2015	Xinzhou	2.79574e+07	44.0917	3.78627	4.49999	0.29732	0.0932299	0.0277191	0.669344	3.07874	0.447	0.4595	3.4378	4.26962	8.90808	10.9069	6.35647	0.685858
17	2016	Xinzhou	2.99099e+07	40.5787	3.70324	4.50112	0.29732	0.125975	0.0374547	0.590206	3.12443	0.4411	0.4705	3.52052	4.35379	8.72439	11.0127	6.72344	0.693492
17	2017	Xinzhou	3.03719e+07	41.2146	3.71879	4.67843	0.29732	0.0937193	0.0278646	0.434006	3.32017	0.4617	0.4589	3.58781	4.41507	9.0823	10.6945	6.61198	0.694271
17	2018	Xinzhou	3.09603e+07	37.4395	3.62273	4.57599	0.29732	0.0981941	0.029195	0.619743	3.44071	0.4823	0.4473	3.66395	4.52057	8.73562	11.0419	6.56212	0.698565
17	2019	Xinzhou	3.06371e+07	33.1524	3.50112	4.50293	0.29732	0.0827737	0.0246102	0.794702	3.4523	0.4347	0.4793	3.7371	4.65375	9.01707	10.5616	6.39751	0.694088
17	2020	Xinzhou	3.27807e+07	32.0375	3.46691	4.47376	0.29732	0.0963707	0.0286529	1.03984	3.56371	0.4338	0.485	3.64188	4.73614	8.15282	11.2557	6.48463	0.689092
17	2021	Xinzhou	3.83533e+07	32.2653	3.47399	4.51393	0.29732	0.0960398	0.0285545	0.942857	3.91781	0.5052	0.4077	3.78917	4.82275	8.91753	12.169	6.4113	0.684947
17	2022	Xinzhou	3.99883e+07	28.3963	3.34626	4.38874	0.29732	0.128646	0.038249	1.02564	4.03293	0.5295	0.3887	3.78089	4.956	9.09851	10.7574	6.38719	0.688301
17	2023	Xinzhou	4.32214e+07	30.8859	3.4303	4.35129	0.29732	0.162384	0.0482799	0.778315	3.99963	0.5018	0.4067	3.8085	5.11068	9.54831	11.0731	6.1936	0.69493
18	2011	Jinzhong	3.66512e+07	59.3592	4.08361	#NUM!	0.170532	0.0897673	0.0153082	0.868961	3.30689	0.5482	0.3688	3.48252	4.113	10.5576	7.87197	6.44267	0.912854
18	2012	Jinzhong	4.35276e+07	58.1093	4.06233	#NUM!	0.170532	0.0920254	0.0156933	0.726178	3.40429	0.5458	0.3693	3.63052	4.32227	10.4045	7.85965	6.38457	0.935249
18	2013	Jinzhong	4.35532e+07	60.3984	4.10096	#NUM!	0.170532	0.100958	0.0172166	0.87146	3.43324	0.5242	0.3815	3.75999	4.51006	11.5689	8.39654	6.52123	0.949579
18	2014	Jinzhong	4.11163e+07	58.9354	4.07644	4.52595	0.170532	0.0912584	0.0155625	0.909293	3.44789	0.4745	0.4263	3.88003	4.6328	11.5326	7.86533	6.36256	0.966252
18	2015	Jinzhong	3.96876e+07	50.5615	3.92319	4.4904	0.170532	0.106241	0.0181176	0.760827	3.44789	0.4379	0.4609	3.96981	4.79041	11.655	9.34116	6.28704	0.970669
18	2016	Jinzhong	3.80941e+07	51.154	3.93484	4.58823	0.170532	0.167803	0.0286159	0.99589	3.48572	0.4295	0.4712	4.04167	4.92716	11.5959	9.21359	6.65688	0.972282
18	2017	Jinzhong	3.8738e+07	52.4426	3.95972	4.68537	0.170532	0.109177	0.0186182	0.776346	3.64477	0.4524	0.4586	4.10646	5.06256	11.9278	9.0348	6.47461	0.977593
18	2018	Jinzhong	3.98226e+07	47.3689	3.85797	4.60269	0.170532	0.100348	0.0171126	0.856164	3.7591	0.4753	0.446	4.18399	5.21803	11.8032	9.364	6.28804	0.975274
18	2019	Jinzhong	4.28945e+07	42.8339	3.75733	4.55998	0.170532	0.14439	0.0246232	0.852685	3.7641	0.4481	0.4728	4.10026	5.31908	12.1496	9.05189	6.20548	0.981393
18	2020	Jinzhong	4.28722e+07	39.0184	3.66403	4.45043	0.170532	0.146205	0.0249327	0.784382	3.77382	0.4547	0.4697	4.08326	5.36757	11.7037	8.72142	6.4751	0.987834
18	2021	Jinzhong	4.56607e+07	37.1369	3.61461	4.4956	0.170532	0.114864	0.019588	0.767728	3.99739	0.5114	0.4073	4.22403	5.51149	12.1725	9.35795	6.71498	0.994794
18	2022	Jinzhong	4.52913e+07	37.0585	3.6125	4.5223	0.170532	0.146523	0.0249869	0.752367	4.13146	0.5568	0.3695	4.18208	5.59803	11.8584	8.61931	6.23785	0.997409
18	2023	Jinzhong	5.06937e+07	36.6912	3.60254	4.48308	0.170532	0.175237	0.0298836	0.67495	4.12326	0.5353	0.3891	4.22609	5.70787	12.2324	8.9907	6.25166	0.997667
19	2011	Lüliang	4.58135e+07	54.2188	3.99303	#NUM!	0.302982	0.0659139	0.0199707	0.896152	3.40864	0.7371	0.2203	3.26214	6.25681	9.96393	7.52398	6.40789	0.765592
19	2012	Lüliang	4.76155e+07	54.503	3.99825	#NUM!	0.302982	0.0710112	0.0215151	0.479318	3.48765	0.7323	0.223	3.89371	6.63595	9.75743	7.55892	6.36515	0.786887
19	2013	Lüliang	4.89444e+07	52.9583	3.96951	#NUM!	0.302982	0.102591	0.0310833	0.527849	3.43987	0.706	0.2413	3.53816	4.38583	11.2004	8.13185	6.52295	0.801125
19	2014	Lüliang	4.83317e+07	53.4772	3.97926	4.42334	0.302982	0.0826286	0.025035	1.01584	3.36592	0.6218	0.3159	3.66015	4.45388	10.8372	7.0688	6.4424	0.807623
19	2015	Lüliang	5.23234e+07	47.2357	3.85515	4.41141	0.302982	0.0982489	0.0297676	0.701403	3.219	0.5692	0.3743	3.70369	4.48903	11.3073	9.0029	6.22308	0.813146
19	2016	Lüliang	5.12335e+07	45.3617	3.81467	4.41712	0.302982	0.100858	0.0305583	0.6244	3.25409	0.5579	0.3882	3.76986	4.55485	11.0469	8.78052	6.69412	0.818386
19	2017	Lüliang	5.27375e+07	47.2206	3.85483	4.56859	0.302982	0.101151	0.030647	0.720957	3.523	0.5859	0.3662	3.83204	4.64038	11.311	8.51887	6.59839	0.819973
19	2018	Lüliang	5.62005e+07	43.0461	3.76227	4.51328	0.302982	0.158291	0.0479593	0.767868	3.59964	0.6139	0.3442	3.90918	4.73875	11.0694	8.69708	6.38667	0.816776
19	2019	Lüliang	5.3486e+07	38.2683	3.64462	4.46261	0.302982	0.188099	0.0569906	0.782809	3.66074	0.5975	0.3565	3.98315	4.787	11.3975	8.34542	6.38441	0.821743
19	2020	Lüliang	5.27558e+07	35.5392	3.57064	4.36508	0.302982	0.183849	0.0557028	0.813517	3.74242	0.5956	0.3557	3.82117	4.84409	10.9693	8.22658	6.43493	0.826856
19	2021	Lüliang	5.61309e+07	34.2716	3.53432	4.52687	0.302982	0.123606	0.0374503	0.885724	4.11415	0.6523	0.297	3.96241	4.92142	11.5875	8.72898	6.39702	0.828984
19	2022	Lüliang	5.61567e+07	30.6785	3.42356	4.34178	0.302982	0.121037	0.0366719	1.04102	4.2728	0.6963	0.2591	3.96157	5.05594	11.3719	8.11502	6.35529	0.841829
19	2023	Lüliang	5.8644e+07	32.7546	3.48904	4.22468	0.302982	0.14382	0.0435749	0.594101	4.2549	0.6735	0.2801	3.98082	5.18298	11.4807	8.37385	6.16733	0.854042
20	2011	Linfen	5.46594e+07	64.235	4.16255	#NUM!	0.173132	0.085324	0.0147723	0.772899	3.26652	0.6304	0.3038	3.58543	4.18749	11.5313	7.37955	6.59481	0.857687
20	2012	Linfen	6.21213e+07	64.0895	4.16028	#NUM!	0.173132	0.0894326	0.0154836	1.09574	3.33331	0.6214	0.3122	3.73342	4.31692	11.476	7.45392	6.20464	0.878732
20	2013	Linfen	6.58549e+07	66.1566	4.19202	#NUM!	0.173132	0.100672	0.0174295	1.03524	3.35561	0.5986	0.3301	3.86179	4.4376	12.7831	8.19759	6.51954	0.889041
20	2014	Linfen	6.59056e+07	63.4564	4.15035	4.48693	0.173132	0.0994636	0.0172203	1.08139	3.31626	0.5433	0.3784	3.99822	4.54691	12.3713	7.73234	6.52229	0.893396
20	2015	Linfen	6.14009e+07	54.2958	3.99445	4.48159	0.173132	0.117759	0.0203878	1.29799	3.26725	0.4853	0.4364	4.04652	4.68139	12.5279	8.8478	6.38191	0.899882
20	2016	Linfen	5.94426e+07	55.7274	4.02047	4.67352	0.173132	0.153009	0.0264907	1.22804	3.29961	0.4656	0.4548	4.10996	4.77354	12.6056	8.80331	6.68089	0.914456
20	2017	Linfen	6.0049e+07	57.3384	4.04897	4.87345	0.173132	0.123295	0.0213462	1.32873	3.38571	0.46225	0.4654	4.17911	4.83614	12.7983	8.73781	6.51999	0.926298
20	2018	Linfen	6.17765e+07	50.4965	3.9219	4.80942	0.173132	0.125697	0.0217622	1.13783	3.4678	0.4589	0.476	4.22984	4.96011	12.6553	9.02839	6.43233	0.933859
20	2019	Linfen	6.22361e+07	47.297	3.85645	4.76102	0.173132	0.114863	0.0198864	0.850906	3.47352	0.4325	0.496	4.29991	5.10916	12.8433	8.56946	6.43318	0.945351
20	2020	Linfen	6.41227e+07	41.5783	3.72758	4.60142	0.173132	0.132267	0.0228995	0.741252	3.6313	0.4292	0.4957	4.18447	5.19918	12.5011	8.3338	6.43539	0.953199
20	2021	Linfen	5.59422e+07	40.1265	3.69204	4.65341	0.173132	0.123157	0.0213224	0.862544	3.88028	0.4982	0.4227	4.32608	5.32215	12.9831	8.87632	6.77108	0.955985
20	2022	Linfen	5.61026e+07	36.5408	3.59843	4.55755	0.173132	0.174251	0.0301684	0.9641	4.04281	0.5579	0.3711	4.32294	5.4605	12.8815	8.26401	6.3066	0.965514
20	2023	Linfen	5.91291e+07	36.839	3.60656	4.51376	0.173132	0.231927	0.040154	0.733924	4.08332	0.533	0.3901	4.40636	5.62141	12.9219	8.49088	6.43158	0.973268
21	2011	Yuncheng	6.04254e+07	75.146	4.31943	#NUM!	0.566889	0.0688358	0.0390223	0.408831	2.98229	0.486	0.3522	3.73197	4.10173	12.6842	7.9139	6.71543	1.07927
21	2012	Yuncheng	6.0124e+07	76.7235	4.34021	#NUM!	0.566889	0.0777637	0.0440834	0.783239	3.02665	0.4607	0.3737	3.8778	4.10831	12.7063	8.1694	6.09864	1.09365
21	2013	Yuncheng	6.16648e+07	83.7853	4.42826	#NUM!	0.566889	0.106821	0.0605557	0.795136	3.08379	0.4435	0.3847	4.01118	4.41785	14.0641	8.94993	6.32866	1.11022
21	2014	Yuncheng	6.28658e+07	75.138	4.31933	4.57855	0.566889	0.0886382	0.050248	1.03829	3.13288	0.4134	0.4225	4.13715	6.79716	13.5206	8.75878	6.64184	1.12712
21	2015	Yuncheng	6.26558e+07	62.3614	4.13295	4.57454	0.566889	0.112635	0.0638517	0.388457	3.10477	0.3752	0.4608	4.19116	4.5585	13.3699	9.03304	6.44891	1.13303
21	2016	Yuncheng	6.15519e+07	63.6594	4.15355	4.57632	0.566889	0.143182	0.0811684	0.827606	3.14009	0.3631	0.472	4.25522	4.61813	13.7171	9.18525	6.60397	1.13435
21	2017	Yuncheng	6.15768e+07	64.6087	4.16835	4.80607	0.566889	0.141138	0.0800096	0.800466	3.22347	0.3657	0.4771	4.32122	4.69679	13.7278	9.02466	6.52385	1.13452
21	2018	Yuncheng	6.37969e+07	56.4724	4.03375	4.71242	0.566889	0.077856	0.0441357	0.948075	3.34035	0.3683	0.4822	4.37234	4.75118	13.6526	9.40867	6.45408	1.11413
21	2019	Yuncheng	6.41909e+07	55.118	4.00948	4.6944	0.566889	0.0914026	0.0518152	0.602064	3.37163	0.346	0.4954	4.45082	4.84398	13.6634	8.7968	6.52113	1.12522
21	2020	Yuncheng	6.36083e+07	47.9339	3.86982	4.57556	0.566889	0.102527	0.0581215	0.66932	3.53756	0.3413	0.4957	4.26386	4.97684	13.38	8.51001	6.3553	1.13485
21	2021	Yuncheng	6.61762e+07	44.2459	3.78976	4.6041	0.566889	0.101044	0.0572806	0.628728	3.76586	0.397	0.4384	4.41378	5.13713	13.81	9.00223	6.86292	1.14931
21	2022	Yuncheng	6.63254e+07	44.4402	3.79414	4.55854	0.566889	0.145882	0.0826988	0.99108	3.88554	0.4215	0.4258	4.394	5.30824	14.0051	8.63154	6.31423	1.16004
21	2023	Yuncheng	6.9884e+07	43.8438	3.78063	4.51025	0.566889	0.215239	0.122016	0.813692	3.90086	0.4112	0.4403	4.41918	5.47709	13.7454	8.56352	6.63848	1.16844
22	2011	Hulunbuir	4.33277e+07	28.4031	3.3465	#NUM!	0.458689	0.0840117	0.0385352	0.655152	3.80751	0.4453	0.3674	3.55249	3.88412	-0.621544	8.83485	6.02491	0.0798639
22	2012	Hulunbuir	5.11926e+07	29.0321	3.3684	#NUM!	0.458689	0.0912567	0.0418584	0.749866	3.96365	0.4715	0.3495	3.70254	4.00888	-1.6179	8.75409	6.19513	0.0820506
22	2013	Hulunbuir	5.16692e+07	27.3143	3.30741	#NUM!	0.458689	0.102935	0.047215	1.00042	4.03502	0.4769	0.3392	3.82166	4.12486	-0.965266	9.76622	6.53901	0.0863567
22	2014	Hulunbuir	4.98076e+07	28.3411	3.34431	4.14746	0.458689	0.108616	0.049821	0.643163	4.09687	0.4558	0.3721	3.92012	4.29486	-0.102041	9.52712	6.30041	0.0880199
22	2015	Hulunbuir	4.68807e+07	28.1517	3.33761	4.12482	0.458689	0.124217	0.056977	0.994255	4.14521	0.4445	0.3906	3.99981	4.52262	0.54765	10.7627	6.56781	0.0929238
22	2016	Hulunbuir	4.58184e+07	21.9623	3.08933	4.01572	0.458689	0.119168	0.0546609	1.2337	4.16107	0.4467	0.4	4.09479	4.67748	-0.759663	10.8035	6.75521	0.107499
22	2017	Hulunbuir	4.68945e+07	19.6854	2.97988	3.90217	0.458689	0.111065	0.0509443	1.25271	4.04013	0.3696	0.44635	4.16559	4.77622	-0.0347175	10.9385	6.65113	0.108795
22	2018	Hulunbuir	4.84723e+07	18.0207	2.89152	3.81975	0.458689	0.113803	0.0522001	1.98002	3.90256	0.2925	0.4927	4.21742	4.75019	0.0276111	10.4389	6.79322	0.108908
22	2019	Hulunbuir	4.80491e+07	16.7641	2.81924	3.77904	0.458689	0.0969404	0.0444655	1.43513	3.85261	0.2788	0.4873	3.49522	4.74574	0.419756	10.7316	6.59327	0.110253
22	2020	Hulunbuir	4.69515e+07	16.5214	2.80465	3.71756	0.458689	0.107874	0.0494805	1.62914	3.82697	0.279	0.4727	3.40593	4.71158	0.554992	10.1536	6.78109	0.110253
22	2021	Hulunbuir	5.0991e+07	16.3688	2.79538	3.71477	0.458689	0.104404	0.0478888	2.15668	4.10902	0.3321	0.4266	3.46226	4.75426	0.385415	10.2608	7.1646	0.110976
22	2022	Hulunbuir	5.08684e+07	15.448	2.73748	3.71904	0.458689	0.138836	0.0636827	0.745105	4.24591	0.3545	0.3923	3.4647	4.7864	-0.0806194	10.3016	6.78277	0.112456
22	2023	Hulunbuir	5.58534e+07	16.3591	2.79478	3.69149	0.458689	0.174027	0.0798244	0.913242	4.29309	0.3407	0.4112	3.50566	4.9306	0.0222541	10.19	6.56838	0.113002
23	2011	Tongliao	2.85637e+07	41.3042	3.72096	#NUM!	0.450664	0.0944695	0.042574	0.540541	3.83227	0.612	0.244	3.3674	3.96768	7.24261	9.53579	5.95403	0.30236
23	2012	Tongliao	3.12144e+07	41.7148	3.73086	#NUM!	0.450664	0.101552	0.0457657	0.623053	3.98854	0.6316	0.2309	3.49811	4.1113	6.33311	9.35614	6.48845	0.304695
23	2013	Tongliao	3.34372e+07	42.4258	3.74776	#NUM!	0.450664	0.117499	0.0529525	0.723208	4.01653	0.5766	0.2789	3.61726	4.25276	7.10045	10.0043	6.31556	0.310238
23	2014	Tongliao	3.28238e+07	44.1815	3.78831	4.48145	0.450664	0.111936	0.0504456	1.04888	4.10066	0.5647	0.2935	3.77378	4.29847	8.16076	9.2085	6.01906	0.265489
23	2015	Tongliao	3.94759e+07	42.1652	3.7416	4.46274	0.450664	0.102148	0.0460342	0.786646	4.09639	0.5054	0.351	3.84869	4.52578	8.16135	9.50696	6.3185	0.319241
23	2016	Tongliao	3.81801e+07	34.1734	3.53145	4.32263	0.450664	0.100739	0.0453995	0.826315	4.13395	0.5015	0.3637	3.94225	4.59685	7.71775	9.77103	6.55723	0.354456
23	2017	Tongliao	4.18901e+07	30.8046	3.42766	4.22528	0.450664	0.101473	0.0457303	1.1827	3.95121	0.3833	0.44535	4.00931	4.64838	8.3826	9.96	6.27983	0.364497
23	2018	Tongliao	4.32797e+07	27.6267	3.31878	4.16846	0.450664	0.108606	0.048945	1.36166	3.72745	0.2651	0.527	4.03185	4.58684	7.96017	9.87817	6.42812	0.363732
23	2019	Tongliao	5.05405e+07	27.5178	3.31483	4.18982	0.450664	0.08214	0.0370175	0.94284	3.69908	0.3078	0.4694	3.4841	4.63914	8.52211	10.0564	6.42887	0.371916
23	2020	Tongliao	5.43677e+07	28.5036	3.35003	4.13399	0.450664	0.0941477	0.042429	1.45788	3.79596	0.2897	0.4714	3.42613	4.66232	8.14546	9.89339	6.32293	0.377283
23	2021	Tongliao	5.96174e+07	26.8664	3.29088	4.09691	0.450664	0.0949371	0.0427847	1.36456	3.89886	0.3189	0.4451	3.48519	4.79832	8.12625	9.7115	6.57059	0.382197
23	2022	Tongliao	5.9329e+07	21.6352	3.07432	4.05795	0.450664	0.133595	0.0602067	1.55211	4.00719	0.3226	0.4218	3.49508	4.90379	7.71506	9.74942	6.37548	0.3855
23	2023	Tongliao	6.10587e+07	22.6403	3.11973	4.03738	0.450664	0.18923	0.0852791	0.914362	4.04403	0.3064	0.4405	3.53912	5.0407	8.5033	11.1228	6.06969	0.390062
24	2011	Ulanqab	5.9885e+07	37.3308	3.61982	#NUM!	0.328595	0.0585665	0.0192447	0.533363	3.47339	0.5379	0.3002	2.92864	3.3143	5.5466	10.6556	5.45155	0.229758
24	2012	Ulanqab	5.90321e+07	37.437	3.62266	#NUM!	0.328595	0.0653333	0.0214682	0.423153	3.60335	0.5499	0.2946	3.05932	3.5394	4.86061	11.3267	6.19987	0.213329
24	2013	Ulanqab	5.76747e+07	37.3515	3.62037	#NUM!	0.328595	0.0920309	0.0302409	0.623527	3.38314	0.5242	0.3155	3.17582	3.76599	6.24828	12.3256	6.0076	0.239046
24	2014	Ulanqab	5.66807e+07	35.7772	3.57731	4.41125	0.328595	0.0758833	0.0249349	0.586396	3.71693	0.4975	0.3515	3.29282	3.90072	6.90143	12.2097	5.80455	0.245565
24	2015	Ulanqab	5.51246e+07	36.1955	3.58894	4.39883	0.328595	0.104202	0.0342402	0.689655	3.76633	0.4857	0.3694	3.36872	3.94347	6.4469	12.2813	6.32324	0.246954
24	2016	Ulanqab	5.94435e+07	30.6561	3.42283	4.22841	0.328595	0.108929	0.0357935	0.826699	3.79587	0.4902	0.3735	3.45665	4.11692	6.19368	12.495	6.60428	0.296002
24	2017	Ulanqab	5.98335e+07	29.661	3.38983	4.32637	0.328595	0.0798063	0.0262239	0.953652	3.70051	0.44975	0.4025	3.53123	4.2528	7.00319	12.1275	6.10345	0.30044
24	2018	Ulanqab	6.14424e+07	28.5471	3.35155	4.30825	0.328595	0.0906062	0.0297728	0.93471	3.59506	0.4093	0.4315	3.59866	4.29762	6.47331	12.5353	6.22335	0.306936
24	2019	Ulanqab	6.1399e+07	24.9066	3.21513	4.19942	0.328595	0.0589965	0.0193859	0.78367	3.65382	0.3915	0.4499	3.19403	4.36181	6.48479	11.8572	6.1152	0.314713
24	2020	Ulanqab	6.15844e+07	24.3631	3.19307	4.10215	0.328595	0.0758743	0.0249319	0.693541	3.8678	0.4039	0.4293	3.13022	4.39358	5.9267	11.8979	5.83362	0.315372
24	2021	Ulanqab	6.53273e+07	25.8295	3.25152	4.26977	0.328595	0.080226	0.0263619	1.19074	3.98659	0.4148	0.4192	3.16414	4.46625	6.77535	12.4183	5.79342	0.317779
24	2022	Ulanqab	6.77371e+07	19.9652	2.99399	4.10562	0.328595	0.116057	0.0381357	1.18198	4.12513	0.4396	0.3863	3.13956	4.51097	6.42411	11.6485	5.54474	0.326424
24	2023	Ulanqab	7.26695e+07	23.8907	3.17349	4.00743	0.328595	0.152038	0.0499591	1.02944	4.20705	0.4345	0.3942	3.22025	4.62708	7.09672	11.2157	5.60525	0.333634
25	2011	Ordos	1.05355e+08	44.2507	3.78987	#NUM!	0.5233	0.134027	0.0701364	0.731351	5.09384	0.6008	0.3734	3.78418	5.27878	8.0034	8.4801	5.63507	0.198843
25	2012	Ordos	1.05791e+08	42.136	3.7409	#NUM!	0.5233	0.140012	0.0732685	0.637729	5.20774	0.6052	0.3701	3.9148	5.40183	7.50911	9.1132	6.15324	0.205436
25	2013	Ordos	1.17596e+08	40.7567	3.70762	#NUM!	0.5233	0.151978	0.0795301	0.906828	5.5486	0.5989	0.3764	4.01424	5.46745	8.98218	9.75833	5.84469	0.209448
25	2014	Ordos	1.15755e+08	39.8405	3.68488	4.32484	0.5233	0.139612	0.0730591	0.603774	5.29908	0.581	0.3944	4.11003	5.55633	8.86943	9.78057	5.91569	0.216111
25	2015	Ordos	1.2003e+08	39.7069	3.68153	4.32983	0.5233	0.126441	0.0661667	1.0043	5.33351	0.5679	0.4087	4.19015	5.5985	8.8892	10.1508	5.96099	0.220883
25	2016	Ordos	1.22479e+08	34.7236	3.54742	4.26995	0.5233	0.139002	0.0727396	0.905762	5.37291	0.5571	0.4185	4.28608	5.67325	8.63286	10.1249	6.31226	0.260975
25	2017	Ordos	1.33308e+08	34.6134	3.54424	4.31752	0.5233	0.155589	0.0814199	1.0022	5.29072	0.5402	0.432	4.35402	5.72971	9.03975	9.64046	6.08594	0.266034
25	2018	Ordos	1.39917e+08	33.9992	3.52634	4.42924	0.5233	0.144856	0.0758033	1.15228	5.20118	0.5233	0.4455	4.25192	5.77663	8.65135	10.0506	6.29523	0.271656
25	2019	Ordos	1.41946e+08	29.51	3.38473	4.2817	0.5233	0.13499	0.0706402	0.9656	5.15369	0.5804	0.3853	4.09386	5.78416	8.78373	9.56266	5.99055	0.27687
25	2020	Ordos	1.48591e+08	30.9556	3.43255	4.24873	0.5233	0.156399	0.0818437	1.16988	5.10222	0.5676	0.3939	4.03506	5.82857	8.47391	9.25026	5.73787	0.281531
25	2021	Ordos	1.74448e+08	31.1339	3.4383	4.44988	0.5233	0.148232	0.0775699	1.35078	5.38504	0.6527	0.3157	4.10816	5.85542	9.47042	9.92722	5.55921	0.287206
25	2022	Ordos	1.87557e+08	26.7132	3.28516	4.25329	0.5233	0.202252	0.105838	1.3225	5.54872	0.6888	0.2765	4.11995	5.85533	9.01118	9.15143	5.91668	0.293559
25	2023	Ordos	2.2956e+08	28.6174	3.35402	4.24372	0.5233	0.278383	0.145678	0.803506	5.57859	0.6733	0.2921	4.20677	6.00868	9.28542	9.2638	5.55301	0.297864
26	2011	Hohhot	6.01726e+07	42.1254	3.74065	#NUM!	0.182278	0.172236	0.0313949	0.439514	4.32103	0.3628	0.5869	4.48869	5.76889	7.02216	9.39691	5.65455	0.378388
26	2012	Hohhot	5.82867e+07	42.9773	3.76067	#NUM!	0.182278	0.183048	0.0333658	0.473832	4.43715	0.3645	0.5868	4.62717	5.91545	6.33192	9.42525	6.42178	0.385206
26	2013	Hohhot	5.86978e+07	43.118	3.76394	#NUM!	0.182278	0.220833	0.040253	0.624458	4.75211	0.3198	0.6305	4.73827	6.05751	7.4915	10.7347	6.29858	0.413185
26	2014	Hohhot	5.68672e+07	40.1532	3.6927	4.48687	0.182278	0.184208	0.0335771	0.595041	4.56394	0.2931	0.6636	4.83316	6.24337	7.83337	10.4473	6.14906	0.422302
26	2015	Hohhot	5.51283e+07	39.689	3.68107	4.4703	0.182278	0.227115	0.0413981	0.649783	4.61998	0.2806	0.6786	4.90788	6.40917	7.75347	11.0614	6.12282	0.420051
26	2016	Hohhot	5.57971e+07	34.6516	3.54534	4.43248	0.182278	0.265201	0.0483405	0.816993	4.63701	0.2787	0.6856	4.9982	6.55846	7.38482	11.0726	6.52188	0.440981
26	2017	Hohhot	6.10367e+07	35.4326	3.56763	4.49837	0.182278	0.232823	0.0424386	0.920868	4.58631	0.27735	0.68615	5.0231	6.63935	8.05734	10.8254	6.15482	0.441872
26	2018	Hohhot	6.32956e+07	33.1172	3.50005	4.49362	0.182278	0.351766	0.0641193	0.653785	4.53291	0.276	0.6867	5.0772	6.67913	7.60723	11.1456	6.51257	0.448563
26	2019	Hohhot	6.79431e+07	30.2608	3.40985	4.39435	0.182278	0.381181	0.0694811	0.781365	4.49019	0.2952	0.6641	4.67888	6.74686	7.54477	10.6346	6.36366	0.451996
26	2020	Hohhot	6.7581e+07	31.1439	3.43862	4.4301	0.182278	0.332717	0.0606472	1.01112	4.40252	0.2913	0.6633	4.63757	6.79117	7.0253	10.728	5.97745	0.452287
26	2021	Hohhot	7.23506e+07	29.4507	3.38272	4.40869	0.182278	0.212248	0.0386882	1.15082	4.4979	0.3374	0.619	4.70478	6.86366	8.00558	11.2349	5.92063	0.458396
26	2022	Hohhot	7.76176e+07	24.4663	3.1973	4.20614	0.182278	0.268138	0.0488757	0.911481	4.548	0.3472	0.6046	4.66326	6.96218	7.75123	10.9005	5.80146	0.478238
26	2023	Hohhot	8.37402e+07	28.9978	3.36722	4.41158	0.182278	0.328365	0.0598538	0.599078	4.66661	0.3519	0.604	4.78965	7.0337	8.13355	10.6864	5.68686	0.502444
27	2011	Wuhai	2.90183e+07	51.8702	3.94874	#NUM!	0.18173	0.148049	0.0269049	0.661376	4.49447	0.7283	0.2627	2.15318	3.48216	8.66087	8.95631	5.258	0.506842
27	2012	Wuhai	2.8364e+07	47.55	3.86178	#NUM!	0.18173	0.1591	0.0289133	0.746709	4.63708	0.7345	0.2569	2.30818	3.64071	8.28305	9.50945	5.69696	0.507412
27	2013	Wuhai	3.08623e+07	48.1006	3.87329	#NUM!	0.18173	0.177369	0.0322333	0.839886	4.64112	0.6594	0.3315	2.43121	3.86069	9.79791	10.0942	5.26156	0.557013
27	2014	Wuhai	2.98537e+07	47.8712	3.86851	4.59879	0.18173	0.155456	0.0282511	0.778288	4.68727	0.634	0.3581	2.54176	3.98915	9.52912	10.3936	5.52825	0.562594
27	2015	Wuhai	2.77347e+07	46.7647	3.84513	4.58179	0.18173	0.18567	0.0337419	0.834089	4.61384	0.5701	0.4215	2.63231	4.01424	9.47496	10.6686	5.83965	0.553026
27	2016	Wuhai	2.68932e+07	41.7348	3.73133	4.48035	0.18173	0.187507	0.0340757	1.04429	4.63206	0.5658	0.4257	2.72085	3.9776	9.33347	10.5122	5.90163	0.660605
27	2017	Wuhai	2.73518e+07	41.707	3.73067	4.49068	0.18173	0.204575	0.0371775	1.08873	4.5579	0.5926	0.3981	2.78401	4.11542	9.70722	10.0691	5.66734	0.651653
27	2018	Wuhai	2.8436e+07	38.9262	3.66167	4.57157	0.18173	0.191342	0.0347726	1.31907	4.4778	0.6194	0.3705	2.74105	4.05628	9.31933	10.5518	6.02081	0.659065
27	2019	Wuhai	2.82663e+07	32.6187	3.48488	4.42003	0.18173	0.16553	0.0300817	1.09231	4.58052	0.6217	0.3688	2.78317	4.19931	9.43918	10.1282	5.49378	0.660775
27	2020	Wuhai	3.02494e+07	35.4413	3.56788	4.37675	0.18173	0.190896	0.0346915	1.38146	4.61747	0.6448	0.3446	2.54762	3.96585	9.18567	9.66613	5.32024	0.660775
27	2021	Wuhai	3.2889e+07	35.2356	3.56206	4.53103	0.18173	0.183714	0.0333864	1.41549	4.85922	0.7117	0.2799	2.59998	3.85566	10.2087	10.4175	5.14404	0.608324
27	2022	Wuhai	3.28109e+07	31.6016	3.45321	4.40282	0.18173	0.239546	0.0435327	1.51111	4.96599	0.7303	0.2599	2.59087	3.86576	9.7026	9.65665	5.49954	0.611745
27	2023	Wuhai	3.38712e+07	32.6199	3.48492	4.42812	0.18173	0.293439	0.0533267	1.1975	4.84688	0.6383	0.3504	2.63606	4.01053	10.0029	9.75826	5.04488	0.617446
28	2011	Chifeng	3.04838e+07	37.108	3.61383	#NUM!	0.436846	0.0511063	0.0223256	0.517716	3.43788	0.5363	0.3072	3.68865	4.03451	6.38754	9.48971	5.98898	0.258229
28	2012	Chifeng	2.91556e+07	39.2062	3.66883	#NUM!	0.436846	0.067568	0.0295168	0.567823	3.59347	0.5537	0.295	3.84017	4.26514	5.31112	9.52027	6.30573	0.26466
28	2013	Chifeng	3.69518e+07	37.8995	3.63494	#NUM!	0.436846	0.0890336	0.038894	0.769352	3.59292	0.5087	0.3343	3.96377	4.45518	6.2534	10.3478	6.15512	0.268604
28	2014	Chifeng	3.57301e+07	38.6112	3.65354	4.46803	0.436846	0.0812389	0.0354889	0.55129	3.72108	0.4834	0.3623	4.0731	4.65212	7.22023	9.86998	6.07427	0.27652
28	2015	Chifeng	3.40838e+07	35.6094	3.57261	4.31866	0.436846	0.0918334	0.0401171	0.661521	3.76744	0.4742	0.377	4.15431	4.75629	7.08724	10.0284	6.24316	0.275791
28	2016	Chifeng	3.36151e+07	29.8668	3.39675	4.26059	0.436846	0.0997477	0.0435744	0.7587	3.80524	0.47	0.3788	4.24885	4.92834	6.68812	10.383	6.40782	0.29922
28	2017	Chifeng	3.66041e+07	27.4112	3.31095	4.23538	0.436846	0.106646	0.0465878	0.610958	3.69829	0.3888	0.4369	4.32835	5.10829	7.25788	10.5484	6.27713	0.298549
28	2018	Chifeng	3.75155e+07	25.5369	3.24012	4.17802	0.436846	0.100642	0.0439651	0.817225	3.57848	0.3076	0.495	4.39541	5.23033	6.94011	10.5037	6.23181	0.299008
28	2019	Chifeng	3.7265e+07	22.9575	3.13364	4.08942	0.436846	0.076693	0.0335031	0.696405	3.676	0.2976	0.5131	4.12606	5.30237	7.43206	11.6766	6.1567	0.30344
28	2020	Chifeng	3.72141e+07	22.8778	3.13017	4.08326	0.436846	0.0876434	0.0382867	1.11896	3.77494	0.312	0.4918	4.06632	5.37298	6.77772	11.5297	6.19637	0.316248
28	2021	Chifeng	4.30907e+07	23.4691	3.15568	4.05424	0.436846	0.0881781	0.0385203	1.1381	3.89323	0.3392	0.4704	4.11497	5.49935	7.05592	11.5113	6.38082	0.317559
28	2022	Chifeng	4.2574e+07	17.2912	2.8502	3.97906	0.436846	0.119589	0.0522421	1.09199	3.98112	0.3366	0.4539	4.11348	5.55659	6.63155	11.3331	6.10018	0.328168
28	2023	Chifeng	4.41171e+07	20.3169	3.01145	4.02461	0.436846	0.162738	0.0710917	1.0333	4.00995	0.3259	0.4646	4.16312	5.68125	7.68851	11.4798	5.65484	0.333567
29	2011	Shenyang	3.59926e+07	58.2193	4.06422	#NUM!	0.119008	0.162014	0.0192809	0.613839	4.28563	0.5117	0.4412	5.49177	6.53509	7.98257	9.90249	6.36327	0.92886
29	2012	Shenyang	3.99938e+07	57.3576	4.04931	#NUM!	0.119008	0.170497	0.0202905	0.58346	4.38801	0.5124	0.4399	5.63558	6.66603	7.47025	9.66716	6.80323	0.917519
29	2013	Shenyang	4.11081e+07	63.3553	4.14876	#NUM!	0.119008	0.163261	0.0194294	0.89852	4.58972	0.5167	0.4384	5.76397	6.78751	7.98842	10.1944	6.73908	0.885439
29	2014	Shenyang	3.99424e+07	62.8114	4.14014	4.70434	0.119008	0.160648	0.0191183	0.652706	4.45221	0.4988	0.4553	5.87777	6.91045	9.23066	9.79406	6.14834	0.974495
29	2015	Shenyang	3.91734e+07	59.3241	4.08302	4.7049	0.119008	0.190443	0.0226642	0.630358	4.47431	0.4777	0.4753	5.96184	7.03385	9.08766	9.90007	6.46949	0.991991
29	2016	Shenyang	3.85595e+07	48.1121	3.87353	4.50409	0.119008	0.198138	0.02358	0.741787	4.20309	0.3879	0.5641	5.98793	7.13645	8.76343	9.94153	6.98095	0.998585
29	2017	Shenyang	3.87175e+07	45.7533	3.82326	4.50335	0.119008	0.196394	0.0233724	0.392157	4.24497	0.3828	0.57255	5.98892	7.16646	9.257	9.82764	6.43074	1.00181
29	2018	Shenyang	4.34267e+07	39.1522	3.66746	4.35364	0.119008	0.177886	0.0211698	0.692841	4.32765	0.3777	0.581	6.00419	7.29484	8.81839	9.93206	6.5443	1.01402
29	2019	Shenyang	4.32606e+07	40.7231	3.7068	4.39448	0.119008	0.163926	0.0195085	0.46407	4.35385	0.3367	0.6194	6.1047	7.41573	9.46278	9.88411	6.70457	1.02086
29	2020	Shenyang	4.32299e+07	39.8245	3.68448	4.36425	0.119008	0.185994	0.0221347	0.314218	4.32506	0.3287	0.6251	5.8965	7.49163	9.11323	9.36576	6.58405	1.04334
29	2021	Shenyang	4.55078e+07	35.7836	3.57749	4.24944	0.119008	0.170586	0.020301	0.570092	4.37834	0.3545	0.6005	5.98773	7.552	9.16166	9.32725	6.73516	1.02561
29	2022	Shenyang	4.5373e+07	30.2137	3.4083	4.18014	0.119008	0.476782	0.0567408	0.974543	4.434	0.3749	0.5815	5.95701	7.63051	8.76924	9.27979	6.86245	1.03642
29	2023	Shenyang	4.75993e+07	32.2438	3.47333	4.15643	0.119008	0.263739	0.031387	0.7242	4.48322	0.3636	0.5952	6.04273	7.61216	9.7548	9.84074	6.51868	1.06275
30	2011	Fushun	2.39861e+07	46.9477	3.84903	#NUM!	0.250049	0.0926656	0.0231709	0.789733	3.95594	0.6049	0.3318	3.6704	3.81652	7.25518	6.56489	6.61764	0.528025
30	2012	Fushun	2.29158e+07	46.5412	3.84034	#NUM!	0.250049	0.101036	0.025264	0.58508	4.06923	0.5959	0.3353	3.81824	3.91453	6.77277	6.57296	6.93198	0.534395
30	2013	Fushun	2.32112e+07	50.0746	3.91351	#NUM!	0.250049	0.10052	0.0251349	0.892857	4.11884	0.5929	0.3365	3.9482	4.07202	7.28077	7.5661	7.1534	0.53105
30	2014	Fushun	2.24601e+07	47.7337	3.86564	4.54561	0.250049	0.100917	0.0252343	0.925123	4.11387	0.5429	0.3841	4.06213	4.19609	8.26756	8.13943	6.4267	0.588538
30	2015	Fushun	2.14458e+07	46.1809	3.83257	4.51092	0.250049	0.115041	0.0287658	0.778308	4.07068	0.4887	0.4307	4.13461	4.30231	8.20029	8.26792	6.6894	0.625355
30	2016	Fushun	2.06707e+07	38.5836	3.65283	4.41019	0.250049	0.123722	0.0309365	1.02545	3.73148	0.5038	0.4288	4.20395	4.32982	7.903	8.31482	6.95044	0.625
30	2017	Fushun	2.43417e+07	36.6238	3.6007	4.42003	0.250049	0.117196	0.0293048	0.360017	3.82721	0.526	0.4141	4.2278	4.49768	8.0593	8.17939	6.72686	0.625677
30	2018	Fushun	2.53394e+07	30.2612	3.40987	4.36663	0.250049	0.109387	0.0273519	0.995733	3.93086	0.5482	0.3994	4.1393	4.57449	7.85552	8.0911	6.74654	0.0251087
30	2019	Fushun	2.46926e+07	31.5173	3.45054	4.41994	0.250049	0.0925787	0.0231492	0.767067	3.72285	0.4933	0.4401	4.13952	4.64318	8.54747	8.1601	6.79351	0.613202
30	2020	Fushun	2.35764e+07	30.2417	3.40922	4.36979	0.250049	0.106653	0.0266684	0.560329	3.7873	0.4698	0.4589	2.88243	4.71047	8.33709	7.61655	6.87644	0.595422
30	2021	Fushun	2.45542e+07	27.8032	3.32515	4.27526	0.250049	0.101655	0.0254187	0.560329	3.85731	0.477	0.4529	2.92477	4.66156	8.49211	7.59145	6.8513	0.593381
30	2022	Fushun	2.43368e+07	25.804	3.25053	4.18776	0.250049	0.1429	0.0357321	1.04724	3.94094	0.5	0.4332	2.90432	4.73263	7.81367	7.46224	7.07023	0.590897
30	2023	Fushun	2.55684e+07	27.4044	3.3107	4.13285	0.250049	0.185263	0.0463247	0.624321	3.96391	0.4712	0.4649	2.95468	4.81591	8.94844	7.71135	6.75657	0.590897
31	2011	Benxi	2.13002e+07	45.0122	3.80693	#NUM!	0.149487	0.103302	0.0154423	0.706414	4.1035	0.629	0.3202	3.11909	4.02159	8.11725	6.31201	6.86668	0.473404
31	2012	Benxi	2.22268e+07	44.2127	3.78901	#NUM!	0.149487	0.111937	0.0167331	0.510595	4.16603	0.6065	0.3394	3.26254	4.11601	7.64948	6.28622	7.09282	0.484651
31	2013	Benxi	2.36184e+07	47.8818	3.86874	#NUM!	0.149487	0.118885	0.0177717	0.441758	4.36348	0.5967	0.351	3.39236	4.17682	8.03049	7.39872	7.17981	0.478064
31	2014	Benxi	2.50933e+07	46.6839	3.8434	4.44761	0.149487	0.13193	0.0197217	0.531511	4.21773	0.548	0.3977	3.50804	4.28978	9.19753	7.95269	6.56488	0.50648
31	2015	Benxi	2.3327e+07	44.3461	3.79202	4.4586	0.149487	0.128238	0.0191699	0.667881	4.21444	0.5143	0.4281	3.58746	4.47956	9.01053	7.97633	6.81058	0.48867
31	2016	Benxi	2.2518e+07	38.3595	3.647	4.31085	0.149487	0.146472	0.0218957	0.60741	3.80098	0.4346	0.477	3.63059	4.51714	8.84138	8.15257	6.96142	0.515551
31	2017	Benxi	2.31892e+07	35.4263	3.56746	4.22705	0.149487	0.123502	0.0184618	0.545103	3.82973	0.4446	0.4808	3.61668	4.73498	8.91358	7.80724	6.71911	0.512192
31	2018	Benxi	2.80449e+07	29.1006	3.37076	4.15915	0.149487	0.117123	0.0175084	0.795594	3.89019	0.4546	0.4846	3.59791	4.85107	8.66603	7.78284	6.95791	0.513674
31	2019	Benxi	2.88721e+07	30.2692	3.41013	4.22681	0.149487	0.0964715	0.0144212	0.65723	3.84317	0.4777	0.4559	3.62582	4.97296	9.40594	7.74991	6.74667	0.517416
31	2020	Benxi	2.7648e+07	28.5452	3.35149	4.20065	0.149487	0.114583	0.0171287	0.738868	4.09784	0.4728	0.4605	2.65927	4.9674	9.18732	7.34893	7.02059	0.561089
31	2021	Benxi	2.8728e+07	27.0646	3.29823	4.11168	0.149487	0.113011	0.0168937	1.21907	4.2245	0.4888	0.4497	2.72599	4.90446	9.33573	7.33032	7.01772	0.565961
31	2022	Benxi	2.90374e+07	24.5658	3.20136	4.08532	0.149487	0.153463	0.0229407	1.72356	4.28543	0.5038	0.4328	2.69724	4.83388	8.7066	7.00744	7.09826	0.561921
31	2023	Benxi	3.10992e+07	26.0025	3.25819	4.04869	0.149487	0.192834	0.0288261	1.07023	4.34662	0.478	0.4609	2.77143	4.94155	9.80757	7.1909	6.8599	0.561683
32	2011	Dandong	1.12961e+07	45.6625	3.82128	#NUM!	0.0244929	0.108264	0.0026517	0.34642	3.60661	0.5149	0.3504	3.48105	4.05788	8.69297	6.27056	6.98076	0.486593
32	2012	Dandong	1.43054e+07	43.8492	3.78076	#NUM!	0.0244929	0.111994	0.00274306	0.375637	3.74173	0.5008	0.3613	3.62673	4.20468	8.22372	6.16349	7.23118	0.496625
32	2013	Dandong	1.44626e+07	47.7842	3.8667	#NUM!	0.0244929	0.106226	0.00260179	0.591851	3.83162	0.4943	0.3722	3.75423	4.36688	8.44404	7.64239	7.29964	0.541524
32	2014	Dandong	1.40524e+07	47.1378	3.85308	4.33942	0.0244929	0.105205	0.00257676	0.35443	3.74457	0.4492	0.4093	3.86791	4.52574	9.69677	8.01732	6.74771	0.593695
32	2015	Dandong	1.34751e+07	44.3465	3.79203	4.29921	0.0244929	0.117119	0.00286859	0.538186	3.70991	0.4091	0.4318	3.9231	4.63105	9.51341	8.02823	6.84922	0.613591
32	2016	Dandong	1.34575e+07	39.3638	3.67285	4.26411	0.0244929	0.12789	0.00313238	0.476527	3.44116	0.3077	0.5222	3.99263	4.70498	9.4448	8.18636	7.01324	0.648801
32	2017	Dandong	1.38577e+07	35.6114	3.57267	4.16125	0.0244929	0.123492	0.00302466	0.577778	3.49101	0.30665	0.52485	4.04727	4.97983	9.41098	7.97241	6.83851	0.640981
32	2018	Dandong	1.4014e+07	29.7118	3.39154	4.03714	0.0244929	0.12496	0.00306063	0.773877	3.53202	0.3056	0.5275	4.09627	4.88854	9.03883	7.79015	7.07107	0.639241
32	2019	Dandong	1.3982e+07	31.7296	3.45725	4.13303	0.0244929	0.106301	0.00260361	0.742034	3.4737	0.25	0.5609	3.4446	4.91251	9.8506	7.81584	6.84304	0.643492
32	2020	Dandong	1.39495e+07	28.8828	3.36325	4.05359	0.0244929	0.123937	0.00303557	0.567721	3.5664	0.2426	0.5597	3.26179	4.89445	9.66368	7.42304	7.20822	0.64467
32	2021	Dandong	1.44416e+07	28.283	3.34226	4.06214	0.0244929	0.119937	0.00293761	0.627023	3.67382	0.2588	0.541	3.35744	4.90203	9.84896	7.40756	7.09907	0.675147
32	2022	Dandong	1.40551e+07	23.7648	3.16821	3.97066	0.0244929	0.157206	0.00385042	0.834089	3.73122	0.2611	0.5314	3.27655	4.92702	9.21052	6.93534	7.2157	0.672335
32	2023	Dandong	1.45619e+07	26.0616	3.26046	3.93452	0.0244929	0.201729	0.00494093	0.730071	3.80502	0.2484	0.545	3.38235	4.99465	10.3169	6.85215	6.997	0.675605
33	2011	Fuxin	1.21505e+07	46.5835	3.84125	#NUM!	0.44709	0.101045	0.0451762	0.449539	3.27639	0.4445	0.3264	2.86333	3.77235	8.23998	10.8404	6.25782	0.605241
33	2012	Fuxin	1.2101e+07	47.8017	3.86706	#NUM!	0.44709	0.105572	0.0472002	0.263366	3.43557	0.4568	0.3192	3.00883	3.96896	7.50854	10.6886	6.73523	0.610053
33	2013	Fuxin	1.21698e+07	50.0765	3.91355	#NUM!	0.44709	0.105799	0.0473015	0.498339	3.47212	0.4633	0.3198	3.13811	4.13896	8.1901	11.3503	6.43668	0.614969
33	2014	Fuxin	1.16099e+07	53.1504	3.97312	4.48157	0.44709	0.112164	0.0501474	0.379713	3.52288	0.4469	0.356	3.25367	4.24776	9.22781	10.6346	6.08867	0.654273
33	2015	Fuxin	1.10765e+07	48.1233	3.87377	4.44569	0.44709	0.120644	0.0539387	0.65123	3.38409	0.3821	0.3928	3.31171	4.35154	9.20377	10.6179	6.30664	0.689136
33	2016	Fuxin	1.09354e+07	39.789	3.68359	4.33627	0.44709	0.120043	0.0536701	0.878816	3.13358	0.2717	0.4919	3.3398	4.43007	8.85012	10.6634	6.98392	0.720908
33	2017	Fuxin	1.11702e+07	37.2633	3.61801	4.37501	0.44709	0.120059	0.0536772	0.723	3.14005	0.27375	0.5012	3.36551	4.52873	9.49289	10.5802	6.3553	0.755384
33	2018	Fuxin	1.15217e+07	33.6255	3.51528	4.30676	0.44709	0.118889	0.0531542	0.666667	3.23238	0.2758	0.5105	3.41398	4.60493	8.97897	10.6836	6.46667	0.714727
33	2019	Fuxin	1.13655e+07	33.8805	3.52284	4.31093	0.44709	0.0862584	0.0385653	0.646397	3.33024	0.2653	0.5171	3.50314	4.62191	9.54775	10.4752	6.54881	0.75075
33	2020	Fuxin	1.16166e+07	33.3683	3.50761	4.29371	0.44709	0.103149	0.0461169	0.627662	3.41907	0.2574	0.5149	2.90703	4.62028	9.23702	10.1576	6.3485	0.902418
33	2021	Fuxin	1.25345e+07	31.4095	3.44711	4.2318	0.44709	0.109167	0.0488076	0.74759	3.50784	0.2679	0.5064	3.10513	4.63031	9.16545	9.9849	6.65883	0.904002
33	2022	Fuxin	1.24509e+07	25.2634	3.22936	4.13668	0.44709	0.139802	0.0625042	0.779626	3.58776	0.2789	0.4989	3.11941	4.64898	8.94696	10.0258	6.6478	0.900886
33	2023	Fuxin	1.29911e+07	27.5011	3.31423	4.04513	0.44709	0.164264	0.0734408	0.741163	3.64571	0.2586	0.5251	3.20035	4.65935	9.81354	10.6789	6.21426	0.906338
34	2011	Tieling	3.0544e+07	52.6932	3.96449	#NUM!	0.501577	0.0713141	0.0357695	0.542547	3.35505	0.5266	0.2761	3.28479	4.01476	7.20392	7.92818	6.38267	0.812635
34	2012	Tieling	2.99471e+07	52.6048	3.96281	#NUM!	0.501577	0.0741521	0.037193	0.55207	3.46979	0.518	0.2838	3.42733	4.11649	6.64427	7.80821	6.78824	0.822018
34	2013	Tieling	3.00015e+07	57.5798	4.05317	#NUM!	0.501577	0.0756347	0.0379366	0.855844	3.5307	0.506	0.2945	3.55577	4.25181	7.13883	8.67175	6.88169	0.829034
34	2014	Tieling	2.86393e+07	53.8156	3.98556	4.5259	0.501577	0.0763272	0.038284	0.70196	3.48315	0.4169	0.3442	3.66719	4.34864	8.38512	8.73948	6.30857	0.86107
34	2015	Tieling	2.68182e+07	53.3651	3.97716	4.49892	0.501577	0.081654	0.0409558	0.709966	3.32809	0.3179	0.4053	3.70848	4.39374	8.29881	9.06119	6.54983	0.872545
34	2016	Tieling	2.62693e+07	42.8852	3.75853	4.45765	0.501577	0.0906008	0.0454433	0.927924	3.0991	0.3252	0.4373	3.75847	4.43224	7.75187	10.0033	6.94813	0.898729
34	2017	Tieling	2.68382e+07	41.6892	3.73024	4.48547	0.501577	0.0817938	0.0410259	0.278411	3.1128	0.32185	0.4445	3.77967	4.50491	8.04432	10.0348	6.53299	0.903581
34	2018	Tieling	2.77182e+07	34.8705	3.55164	4.31783	0.501577	0.0880882	0.044183	0.903283	3.15772	0.3185	0.4517	3.82919	4.46642	7.75459	10.0102	6.69073	0.882788
34	2019	Tieling	2.64874e+07	36.3152	3.59224	4.36945	0.501577	0.0654132	0.0328098	0.644391	3.19385	0.2798	0.4787	3.78421	4.49217	8.47997	9.95553	6.84948	0.914594
34	2020	Tieling	2.61419e+07	36.0893	3.586	4.30992	0.501577	0.0757747	0.0380068	0.880282	3.31698	0.267	0.4811	2.82658	4.5033	8.06727	9.34573	6.65426	0.950943
34	2021	Tieling	2.83382e+07	31.2431	3.4418	4.20985	0.501577	0.07955	0.0399005	1.0669	3.41408	0.2835	0.4749	2.95978	4.3961	8.28078	9.46923	6.7141	0.951559
34	2022	Tieling	2.81533e+07	28.7447	3.35845	4.19991	0.501577	0.0998717	0.0500933	1.4047	3.48649	0.2908	0.4665	2.94229	4.42532	7.69575	9.3622	6.93665	0.923912
34	2023	Tieling	2.91754e+07	31.2529	3.44211	4.0554	0.501577	0.122738	0.0615626	0.603719	3.51441	0.2834	0.4916	3.02801	4.47141	8.74097	9.60635	6.55743	0.95387
35	2011	Chaoyang	1.8628e+07	45.2471	3.81214	#NUM!	0.572165	0.0681976	0.0390202	0.666667	3.29313	0.5125	0.2776	3.23735	3.95881	9.16875	9.64519	6.21845	0.713895
35	2012	Chaoyang	2.23357e+07	46.2819	3.83475	#NUM!	0.572165	0.0706294	0.0404117	0.413679	3.42638	0.4949	0.2824	3.38238	4.10731	8.19698	9.57061	6.62437	0.713086
35	2013	Chaoyang	2.31751e+07	48.2884	3.87719	#NUM!	0.572165	0.070527	0.040353	0.549976	3.38425	0.4986	0.2837	3.51163	4.27831	9.0883	10.1295	6.25525	0.729414
35	2014	Chaoyang	2.33121e+07	51.0344	3.9325	4.36149	0.572165	0.067865	0.03883	0.49838	3.50793	0.4257	0.3582	3.62715	4.41753	10.1278	9.94097	6.15528	0.752259
35	2015	Chaoyang	2.21242e+07	43.3701	3.76977	4.33149	0.572165	0.076675	0.0438707	0.453286	3.36218	0.3037	0.4382	3.7564	4.51896	10.0733	10.0737	6.25176	0.780435
35	2016	Chaoyang	2.16956e+07	37.9156	3.63536	4.2501	0.572165	0.0843781	0.0482782	0.719603	3.18986	0.2454	0.5042	3.80371	4.59772	9.69443	10.1063	6.63744	0.800487
35	2017	Chaoyang	2.34173e+07	36.5833	3.59959	4.42635	0.572165	0.0803656	0.0459823	0.509091	3.25277	0.26465	0.50405	3.81681	4.66127	10.2755	9.90787	6.50638	0.813941
35	2018	Chaoyang	2.62054e+07	33.2321	3.50352	4.36516	0.572165	0.0866656	0.049587	0.724055	3.34166	0.2839	0.5039	3.86868	4.71845	9.79851	9.88889	6.11476	0.81719
35	2019	Chaoyang	2.64396e+07	31.0133	3.43442	4.31874	0.572165	0.0637009	0.0364474	0.829016	3.35902	0.2942	0.4751	3.95618	4.70325	10.3279	10.0102	6.33538	0.841304
35	2020	Chaoyang	2.56598e+07	31.5459	3.45144	4.27822	0.572165	0.0725331	0.0415009	0.392242	3.41349	0.2785	0.4795	3.29115	4.74265	9.81675	10.0566	6.18657	0.926642
35	2021	Chaoyang	2.71132e+07	29.1934	3.37394	4.20751	0.572165	0.0822737	0.0470741	0.445236	3.49911	0.291	0.4677	3.40426	4.72102	9.85266	9.78437	6.53192	0.94502
35	2022	Chaoyang	2.7152e+07	24.7479	3.20874	4.07989	0.572165	0.110601	0.0632818	0.968109	3.56377	0.296	0.4602	3.4314	4.75633	9.66479	9.64151	6.29937	0.943294
35	2023	Chaoyang	2.87555e+07	28.0505	3.33401	4.05348	0.572165	0.132363	0.0757333	1.02451	3.62081	0.2795	0.4826	3.52371	4.7906	10.6794	9.9092	5.93127	0.959336
36	2011	Huludao	1.86174e+07	50.9907	3.93164	#NUM!	0.211474	0.0789525	0.0166964	0.645161	3.2104	0.48	0.39	3.31128	4.03483	10.0766	9.80617	6.36742	0.64409
36	2012	Huludao	1.84553e+07	49.4574	3.90111	#NUM!	0.211474	0.0883112	0.0186755	0.532544	3.32176	0.4767	0.39	3.45835	4.14439	9.21854	9.75805	6.80536	0.664426
36	2013	Huludao	1.85035e+07	53.7091	3.98358	#NUM!	0.211474	0.0917808	0.0194092	0.575314	3.32078	0.469	0.3999	3.58589	4.29251	9.90613	10.1525	6.40949	0.720703
36	2014	Huludao	1.76341e+07	56.3272	4.03118	4.51662	0.211474	0.0885706	0.0187304	0.692555	3.33295	0.443	0.4253	3.69781	4.38813	11.0215	10.3773	6.17761	0.811696
36	2015	Huludao	1.7362e+07	48.8452	3.88866	4.52349	0.211474	0.093104	0.0196891	0.593878	3.33847	0.4114	0.4437	3.77303	4.44577	10.8862	10.2634	6.3694	0.897446
36	2016	Huludao	1.69445e+07	42.7487	3.75534	4.50996	0.211474	0.100185	0.0211865	1.01935	3.23266	0.3476	0.4836	3.85306	4.53432	10.6022	10.2015	6.74101	0.899952
36	2017	Huludao	1.7398e+07	40.3481	3.69754	4.49895	0.211474	0.104798	0.022162	0.281867	3.33783	0.3852	0.4544	3.90792	4.73516	11.1739	9.70607	6.46499	0.920421
36	2018	Huludao	1.78633e+07	36.4413	3.5957	4.38485	0.211474	0.0989593	0.0209273	1.27986	3.46611	0.4228	0.4252	3.9377	4.87875	10.6186	9.64862	6.32593	0.919422
36	2019	Huludao	1.8104e+07	36.5038	3.59742	4.4201	0.211474	0.0809695	0.017123	0.360794	3.45953	0.3745	0.4608	4.02457	4.99612	11.241	9.70914	6.41027	0.932104
36	2020	Huludao	2.05995e+07	33.9365	3.52449	4.33693	0.211474	0.0911165	0.0192688	0.417646	3.45043	0.3377	0.4792	3.33565	4.98769	10.8102	9.65787	6.3052	0.962846
36	2021	Huludao	2.16463e+07	32.1612	3.47076	4.27667	0.211474	0.0941325	0.0199066	0.799248	3.55028	0.367	0.4572	3.36505	4.99149	10.7445	9.31796	6.67608	0.987423
36	2022	Huludao	2.14607e+07	27.5093	3.31453	4.22801	0.211474	0.126869	0.0268296	1.04428	3.5989	0.3741	0.4477	3.28796	5.02459	10.5961	9.13728	6.42728	0.982815
36	2023	Huludao	2.22763e+07	30.7152	3.42476	4.20502	0.211474	0.162748	0.034417	1.14517	3.65881	0.3591	0.4676	3.35527	5.05709	11.5593	9.41072	6.10597	0.982815
37	2011	Changchun	4.34966e+07	56.2781	4.0303	#NUM!	0.172543	0.114262	0.0197151	0.39818	3.96365	0.5228	0.4047	5.02115	6.24532	5.4944	9.79459	6.25718	1.01155
37	2012	Changchun	4.55783e+07	53.8092	3.98544	#NUM!	0.172543	0.12994	0.0224203	0.245481	4.07229	0.5143	0.4146	5.15885	6.3504	4.87914	9.53771	6.64723	1.05153
37	2013	Changchun	4.57132e+07	62.2369	4.13095	#NUM!	0.172543	0.15127	0.0261006	0.422337	4.19634	0.5314	0.4022	5.28322	6.46977	5.19186	10.5725	6.61911	1.06314
37	2014	Changchun	4.32556e+07	56.199	4.0289	4.59989	0.172543	0.142806	0.0246403	0.350058	4.26114	0.5267	0.4112	5.40157	6.61679	6.42467	9.77306	6.33235	1.09177
37	2015	Changchun	4.14872e+07	54.4732	3.99771	4.62211	0.172543	0.159477	0.0275167	0.625469	4.29489	0.5011	0.4369	5.4845	6.79516	6.58968	10.5163	6.77682	1.10828
37	2016	Changchun	4.10066e+07	42.1838	3.74204	4.40116	0.172543	0.18732	0.0323209	0.709692	4.37493	0.494	0.452	5.57984	6.8999	6.01367	10.9148	7.4789	1.1466
37	2017	Changchun	4.15263e+07	42.2612	3.74387	4.42073	0.172543	0.172133	0.0297004	0.82897	4.45974	0.4917	0.46025	5.6777	6.94138	6.45449	11.0197	7.07915	1.1684
37	2018	Changchun	4.70019e+07	32.9083	3.49372	4.16903	0.172543	0.162727	0.0280774	0.694444	4.56083	0.4894	0.4685	5.70497	7.0443	6.31221	10.9255	7.06455	1.17194
37	2019	Changchun	4.66241e+07	35.9726	3.58276	4.2645	0.172543	0.143656	0.0247868	0.732323	4.36254	0.4227	0.5184	5.74288	7.17601	7.08772	10.9569	6.73222	1.18209
37	2020	Changchun	4.66661e+07	39.0416	3.66463	4.28911	0.172543	0.165696	0.0285897	0.525007	4.35201	0.4155	0.5041	5.29987	7.28109	6.48017	10.5552	6.55399	1.34942
37	2021	Changchun	4.97765e+07	31.3591	3.44551	4.11182	0.172543	0.15464	0.0266822	0.605517	4.35997	0.4169	0.5095	5.40231	7.39301	6.74716	10.4606	6.58541	1.35816
37	2022	Changchun	4.92187e+07	29.516	3.38493	4.09059	0.172543	0.21113	0.036429	0.605517	4.30825	0.3996	0.5187	5.25114	7.46732	6.23778	10.6426	6.58311	1.37118
37	2023	Changchun	5.19459e+07	31.5395	3.45124	4.04411	0.172543	0.322738	0.0556863	0.380006	4.3449	0.3737	0.5505	5.35179	7.51511	7.03824	10.7151	6.4153	1.37729
38	2011	Jilin	3.73529e+07	48.6734	3.88513	#NUM!	0.153283	0.0811141	0.0124334	0.255482	3.93014	0.5057	0.3946	4.38685	4.42222	4.7832	7.60688	6.3712	0.539372
38	2012	Jilin	3.77384e+07	46.0389	3.82949	#NUM!	0.153283	0.093009	0.0142567	0.261723	4.0297	0.4969	0.4032	4.53864	4.55048	4.30856	7.34947	6.78983	0.540942
38	2013	Jilin	3.82141e+07	51.0421	3.93265	#NUM!	0.153283	0.100728	0.0154399	0.48658	4.11107	0.489	0.4146	4.66972	4.72486	4.79793	8.67821	6.8806	0.54082
38	2014	Jilin	3.7277e+07	48.2712	3.87684	4.57443	0.153283	0.101831	0.0156089	0.538264	4.01725	0.4695	0.4266	4.78508	4.9174	5.7665	8.63011	6.52746	0.532568
38	2015	Jilin	3.66368e+07	45.1811	3.81068	4.60222	0.153283	0.111447	0.0170829	0.131996	4.02671	0.4542	0.4403	4.87766	5.13491	5.90551	9.02877	6.73447	0.532929
38	2016	Jilin	3.56622e+07	37.5853	3.62661	4.35467	0.153283	0.116477	0.0178538	0.617407	4.0573	0.4302	0.4718	4.97432	5.35115	5.48478	9.20757	7.20359	0.548266
38	2017	Jilin	3.57567e+07	38.3618	3.64706	4.46426	0.153283	0.111717	0.0171243	0.561689	3.96517	0.38775	0.52995	5.03355	5.38617	5.63435	9.26617	6.97897	0.55173
38	2018	Jilin	3.69502e+07	29.4612	3.38307	4.22187	0.153283	0.113775	0.0174398	0.723888	3.97878	0.3453	0.5881	4.91786	5.34701	5.75897	9.15518	7.01729	0.555664
38	2019	Jilin	3.758e+07	30.8276	3.42841	4.25751	0.153283	0.0937926	0.0143768	0.909415	3.53617	0.3601	0.5247	4.94954	5.39376	6.49741	9.25782	6.76671	0.556313
38	2020	Jilin	3.73167e+07	31.9875	3.46534	4.26644	0.153283	0.104617	0.016036	0.578815	3.57201	0.3517	0.51	3.87122	5.482	6.10005	8.96961	6.67488	0.555519
38	2021	Jilin	3.82358e+07	26.7293	3.28576	4.10732	0.153283	0.0998642	0.0153075	0.53509	3.76891	0.3645	0.5065	3.96609	5.51805	6.38253	8.71148	6.53482	0.555664
38	2022	Jilin	3.76756e+07	26.303	3.26968	4.10718	0.153283	0.129913	0.0199134	0.82351	3.75997	0.3643	0.4961	3.9261	5.55589	5.66422	8.52969	6.73253	0.556277
38	2023	Jilin	4.12567e+07	28.2032	3.33943	4.08275	0.153283	0.17483	0.0267984	0.551471	3.80515	0.3639	0.5049	4.01723	5.59653	6.58272	8.27822	6.59092	0.564974
39	2011	Siping	1.15728e+07	51.6468	3.94443	#NUM!	0.417077	0.0782875	0.0326519	0.286615	3.36294	0.4515	0.287	3.51944	3.62994	6.62791	8.5898	6.22506	0.624503
39	2012	Siping	1.15842e+07	51.3787	3.93922	#NUM!	0.417077	0.0819489	0.034179	0.302939	3.50104	0.4575	0.2897	3.67578	3.79035	5.95879	8.45625	6.67547	0.631839
39	2013	Siping	1.35031e+07	57.1358	4.04543	#NUM!	0.417077	0.108515	0.0452592	0.461787	3.60824	0.4649	0.2924	3.80661	3.99965	6.38442	9.41465	6.65926	0.639205
39	2014	Siping	1.54788e+07	53.136	3.97285	4.61783	0.417077	0.100552	0.0419378	0.545411	3.60821	0.462	0.2967	3.91964	4.29117	7.78047	9.10461	6.25713	0.646733
39	2015	Siping	1.44887e+07	53.6641	3.98274	4.59066	0.417077	0.102066	0.0425694	0.418118	3.63003	0.4334	0.3093	4.01003	4.53421	7.74852	9.72085	6.52455	0.646503
39	2016	Siping	1.42652e+07	42.2211	3.74292	4.33347	0.417077	0.113928	0.0475167	0.577529	3.60365	0.3924	0.3548	4.10402	4.68781	7.04451	10.9714	7.03531	0.726811
39	2017	Siping	1.45412e+07	40.6552	3.70513	4.40796	0.417077	0.100829	0.0420536	0.373692	3.37372	0.33565	0.42965	4.17324	4.67608	7.43595	11.1006	6.56986	0.716521
39	2018	Siping	1.4988e+07	33.1353	3.5006	4.30437	0.417077	0.101979	0.0425333	0.683323	3.38629	0.2789	0.5045	4.06965	4.55312	7.18583	11.0194	6.74935	0.753929
39	2019	Siping	1.49346e+07	34.6083	3.54409	4.28622	0.417077	0.0830004	0.0346176	0.54801	3.21804	0.2081	0.4987	4.10066	4.56038	7.94325	10.9111	6.8344	0.518009
39	2020	Siping	1.46992e+07	36.2262	3.58978	4.20848	0.417077	0.103019	0.0429668	0.672646	3.20218	0.1954	0.4573	2.84486	4.60688	7.37532	10.3336	6.52167	0.534348
39	2021	Siping	1.57962e+07	30.7269	3.42514	4.12341	0.417077	0.11275	0.0470253	0.870166	3.43408	0.204	0.4711	2.93161	4.27688	7.65085	10.4726	6.59698	0.534348
39	2022	Siping	1.56352e+07	27.8085	3.32534	4.08518	0.417077	0.147861	0.0616694	0.57158	3.51301	0.2035	0.4572	2.85832	4.32716	7.08666	10.3965	6.79089	0.55792
39	2023	Siping	1.68643e+07	29.4347	3.38217	4.06025	0.417077	0.185284	0.0772777	0.677686	3.55312	0.2008	0.4747	2.89627	4.3878	8.03451	10.5649	6.42304	0.563691
40	2011	Liaoyuan	8.40406e+06	50.4195	3.92038	#NUM!	0.375707	0.0832635	0.0312827	0.427382	3.70976	0.5828	0.3198	2.54025	2.98143	6.36105	6.99621	6.48049	0.818093
40	2012	Liaoyuan	8.51043e+06	49.0434	3.8927	#NUM!	0.375707	0.0897547	0.0337214	0.547235	3.90155	0.5897	0.3214	2.6894	3.13337	5.83642	6.94821	6.81878	0.8243
40	2013	Liaoyuan	8.69203e+06	54.7762	4.00326	#NUM!	0.375707	0.0845204	0.0317549	0.94382	4.05008	0.5915	0.3255	2.81872	3.32114	6.32879	8.13369	6.98341	0.81323
40	2014	Liaoyuan	8.72678e+06	50.4531	3.92104	4.48271	0.375707	0.0857253	0.0322076	0.927931	4.03366	0.5845	0.33	2.93943	3.47848	7.41722	8.43288	6.43293	0.887115
40	2015	Liaoyuan	8.14782e+06	50.5348	3.92266	4.43357	0.375707	0.0925767	0.0347817	0.679074	4.09192	0.5743	0.3419	3.02889	3.56598	7.39049	8.76313	6.74067	0.890374
40	2016	Liaoyuan	7.96744e+06	40.3094	3.69658	4.41471	0.375707	0.0987465	0.0370997	0.808875	4.15072	0.5719	0.3509	3.11879	3.70159	6.91583	9.3109	7.17156	0.956226
40	2017	Liaoyuan	8.02031e+06	40.0071	3.68906	4.3609	0.375707	0.0833168	0.0313027	0.769928	4.02378	0.52935	0.40305	3.17464	3.7728	7.10434	9.2499	6.8451	0.962033
40	2018	Liaoyuan	8.29771e+06	31.0782	3.43651	4.21673	0.375707	0.101722	0.0382175	0.763359	3.96767	0.4868	0.4552	3.17696	3.79183	7.03864	9.18176	6.90842	0.964397
40	2019	Liaoyuan	8.4051e+06	32.6803	3.48677	4.25626	0.375707	0.0843462	0.0316894	0.56	3.55843	0.2941	0.6088	3.20036	3.77992	7.73784	9.16912	6.83547	0.968288
40	2020	Liaoyuan	8.20523e+06	34.4863	3.54056	4.26306	0.375707	0.0963683	0.0362062	0.622019	3.61553	0.2814	0.6023	2.38184	3.83171	7.40227	8.69447	6.71118	1.00837
40	2021	Liaoyuan	8.6292e+06	28.8935	3.36362	4.11661	0.375707	0.081509	0.0306235	0.898271	3.8503	0.2937	0.5983	2.46648	3.9064	7.6387	8.6799	6.71263	1.00798
40	2022	Liaoyuan	8.65032e+06	27.1976	3.30313	4.13299	0.375707	0.121991	0.0458327	1.2472	3.94573	0.3117	0.5762	2.4727	3.98864	6.937	8.37464	6.92687	1.02315
40	2023	Liaoyuan	9.56438e+06	29.121	3.37146	4.05726	0.375707	0.181274	0.0681058	0.364166	3.99535	0.3043	0.5897	2.54984	4.05502	7.98466	8.40594	6.59668	1.03327
41	2011	Tonghua	1.28583e+07	45.0913	3.80869	#NUM!	0.291858	0.0871122	0.0254244	0.677838	3.54139	0.5231	0.376	3.36979	3.65612	6.40338	4.82086	6.7336	0.411776
41	2012	Tonghua	1.3163e+07	43.7748	3.77906	#NUM!	0.291858	0.103483	0.0302024	0.628779	3.6664	0.53	0.3712	3.52451	3.72745	5.97393	4.97015	7.00136	0.417414
41	2013	Tonghua	1.35545e+07	47.1553	3.85345	#NUM!	0.291858	0.0958567	0.0279766	0.609756	3.8111	0.5419	0.3642	3.66078	3.90996	6.41827	6.69628	7.1496	0.421771
41	2014	Tonghua	1.35016e+07	45.8517	3.82541	4.49284	0.291858	0.0953239	0.0278211	0.959079	3.81503	0.5295	0.3829	3.78361	4.06116	7.35101	7.71258	6.56601	0.441167
41	2015	Tonghua	1.27262e+07	44.4567	3.79451	4.4207	0.291858	0.0996391	0.0290805	1.31321	3.81046	0.5114	0.3963	3.87801	4.19221	7.26563	7.72367	6.82303	0.454778
41	2016	Tonghua	1.24236e+07	38.0385	3.6386	4.28525	0.291858	0.103811	0.030298	1.32019	3.76071	0.477	0.4339	3.97476	4.24137	6.94025	7.94889	7.02534	0.480143
41	2017	Tonghua	1.27093e+07	36.1579	3.58789	4.16073	0.291858	0.106437	0.0310646	0.876357	3.64459	0.43215	0.48065	4.02559	4.36126	6.92347	7.38365	6.7982	0.480272
41	2018	Tonghua	1.30847e+07	28.8669	3.36269	4.08505	0.291858	0.111422	0.0325196	1.18051	3.64537	0.3873	0.5274	3.76682	4.43973	7.10292	7.24885	6.99204	0.484499
41	2019	Tonghua	1.32648e+07	28.9091	3.36416	4.01033	0.291858	0.0904723	0.0264051	0.85216	3.51756	0.3146	0.5815	3.79644	4.48876	7.71562	7.19772	6.78348	0.492185
41	2020	Tonghua	1.27908e+07	28.578	3.35264	4.00857	0.291858	0.101566	0.0296429	0.564295	3.55857	0.3204	0.5607	3.16019	4.55486	7.55386	6.96907	6.9049	0.492314
41	2021	Tonghua	1.32312e+07	25.3307	3.23202	3.95819	0.291858	0.109096	0.0318407	0.759926	3.79117	0.2923	0.5898	2.98928	4.62243	7.76064	6.82738	6.80359	0.494107
41	2022	Tonghua	1.33349e+07	24.1093	3.1826	3.9694	0.291858	0.143152	0.04178	1.00098	3.85873	0.2926	0.5822	2.8614	4.68356	6.96864	6.00211	7.02724	0.496669
41	2023	Tonghua	1.41504e+07	25.4678	3.23742	3.92782	0.291858	0.195283	0.056995	0.740893	3.92482	0.2933	0.5889	2.90631	4.48925	8.02555	5.79693	6.76398	0.402127
42	2011	Baicheng	1.26119e+07	42.8743	3.75827	#NUM!	0.821793	0.0683091	0.056136	0.739774	3.30959	0.4876	0.3307	2.9454	3.09011	5.83053	9.8158	6.06898	0.373121
42	2012	Baicheng	1.24519e+07	43.054	3.76245	#NUM!	0.821793	0.0788252	0.064778	0.36943	3.42022	0.4728	0.3475	3.09763	3.3519	4.9385	9.66812	6.43144	0.380587
42	2013	Baicheng	1.24716e+07	44.8016	3.80224	#NUM!	0.821793	0.0807563	0.066365	0.889721	3.54936	0.4737	0.3593	3.2247	3.63295	5.34901	10.4284	6.36271	0.387842
42	2014	Baicheng	1.19901e+07	43.1657	3.76505	4.49282	0.821793	0.0801256	0.0658467	0.775862	3.54345	0.4647	0.3682	3.34596	3.79391	6.61897	9.51283	6.10893	0.392691
42	2015	Baicheng	1.12917e+07	42.9625	3.76033	4.44634	0.821793	0.0863163	0.0709341	1.12981	3.57153	0.4553	0.3758	3.43558	4.10429	6.66643	10.1851	6.34896	0.403432
42	2016	Baicheng	1.11109e+07	35.7763	3.57729	4.29143	0.821793	0.0929921	0.0764203	1.47921	3.58051	0.446	0.3973	3.52707	4.25764	6.04384	10.5636	6.56631	0.432509
42	2017	Baicheng	1.12475e+07	31.423	3.44754	4.13272	0.821793	0.0942782	0.0774772	1.9555	3.47097	0.3877	0.43725	3.57376	4.38623	6.81518	10.8247	6.25947	0.449707
42	2018	Baicheng	1.15834e+07	26.5378	3.27857	4.05947	0.821793	0.0906667	0.0745093	1.68748	3.46101	0.3294	0.4772	3.49848	4.31415	6.54842	10.5011	6.49863	0.462052
42	2019	Baicheng	1.14668e+07	28.654	3.35529	4.05104	0.821793	0.0742178	0.0609917	1.13208	3.25733	0.1634	0.5833	3.52462	4.29996	7.14476	10.5775	6.53893	0.484103
42	2020	Baicheng	1.13592e+07	27.7227	3.32225	3.90956	0.821793	0.0871034	0.071581	1.80026	3.30432	0.1627	0.5529	2.66459	4.25968	6.74616	9.91186	6.51366	0.498467
42	2021	Baicheng	1.22253e+07	25.1112	3.22331	3.89411	0.821793	0.0887305	0.0729181	0.964692	3.58341	0.1785	0.5501	2.74963	4.32439	6.77209	9.86615	6.53548	0.508987
42	2022	Baicheng	1.21708e+07	23.502	3.15708	3.93709	0.821793	0.112322	0.0923052	0.965437	3.64988	0.1887	0.519	2.72911	4.36867	6.29261	10.0481	6.39246	0.520828
42	2023	Baicheng	1.20282e+07	22.5986	3.11789	3.90694	0.821793	0.152849	0.12561	0.538894	3.69384	0.1884	0.5342	2.7761	4.47452	6.94817	10.6574	6.71529	0.523351
43	2011	Songyuan	7.83883e+06	51.1576	3.93491	#NUM!	0.332252	0.0593227	0.0197101	0.48608	3.84479	0.4925	0.3381	3.66003	3.41141	5.74229	9.49623	6.08692	0.563537
43	2012	Songyuan	7.91533e+06	50.5103	3.92218	#NUM!	0.332252	0.0683715	0.0227166	0.461042	4.01055	0.4861	0.3551	3.81348	3.59529	5.02678	9.36528	6.53336	0.566377
43	2013	Songyuan	7.77856e+06	55.8414	4.02251	#NUM!	0.332252	0.0643525	0.0213812	0.498487	4.06596	0.4752	0.3643	3.94119	3.90887	5.34537	10.3075	6.34884	0.571171
43	2014	Songyuan	1.069e+07	50.4381	3.92075	4.42782	0.332252	0.0744012	0.0247199	0.549176	4.04073	0.4596	0.3746	4.019	4.09558	6.7112	9.46827	6.15555	0.577031
43	2015	Songyuan	1.0467e+07	49.9407	3.91084	4.40803	0.332252	0.0785731	0.026106	0.630983	4.07484	0.4407	0.3852	4.11093	4.39323	6.80189	10.3247	6.28519	0.581772
43	2016	Songyuan	1.02116e+07	39.6107	3.6791	4.34555	0.332252	0.0893373	0.0296825	0.974212	4.08451	0.419	0.4182	4.20351	4.53429	6.12414	10.4973	6.71797	0.612405
43	2017	Songyuan	9.28305e+06	37.713	3.63001	4.35413	0.332252	0.0782922	0.0260127	0.931999	3.90403	0.3515	0.50225	4.25671	4.55613	6.83798	10.6616	6.41135	0.615245
43	2018	Songyuan	9.25547e+06	30.4636	3.41653	4.18276	0.332252	0.0862178	0.028646	0.724638	3.91026	0.284	0.5863	4.26884	4.48201	6.59292	10.4118	6.4627	0.624923
43	2019	Songyuan	9.09144e+06	32.7002	3.48738	4.19453	0.332252	0.062634	0.0208102	0.940367	3.27937	0.1958	0.5399	4.30296	4.50506	7.2997	10.4418	6.55766	0.633585
43	2020	Songyuan	9.18306e+06	33.446	3.50993	4.07675	0.332252	0.0707671	0.0235125	0.870147	3.31371	0.1833	0.5246	3.08492	4.51986	6.62818	10.0942	6.4594	0.640488
43	2021	Songyuan	9.517e+06	28.9172	3.36444	4.00893	0.332252	0.0744791	0.0247458	0.910552	3.60759	0.1993	0.5244	3.18598	4.55358	6.81059	10.0374	6.42535	0.615742
43	2022	Songyuan	9.33495e+06	27.6639	3.32013	4.04665	0.332252	0.0888478	0.0295198	1.07701	3.69075	0.2354	0.4729	3.17524	4.64758	6.37349	10.1908	6.47562	0.651322
43	2023	Songyuan	9.76175e+06	27.6874	3.32098	4.03031	0.332252	0.109216	0.0362873	0.558036	3.7294	0.2371	0.4823	3.24726	4.74342	7.11462	10.4259	6.42816	0.653103
44	2011	Harbin	3.76978e+07	49.4114	3.90018	#NUM!	0.296272	0.117313	0.0347566	0.639163	3.75504	0.3883	0.5063	5.33292	6.18893	3.99739	9.1591	6.17304	0.372658
44	2012	Harbin	3.84127e+07	45.4284	3.81614	#NUM!	0.296272	0.129448	0.0383519	0.459653	3.8245	0.3602	0.5284	5.47839	6.32041	3.53882	8.8121	6.62636	0.384914
44	2013	Harbin	4.0583e+07	53.0281	3.97082	#NUM!	0.296272	0.249179	0.0738249	0.609418	3.92045	0.3476	0.5354	5.60885	6.44189	3.59611	10.2218	6.66248	0.454845
44	2014	Harbin	4.07402e+07	49.721	3.90643	4.66549	0.296272	0.145423	0.0430848	0.661376	3.98661	0.3341	0.5486	5.72714	6.5872	4.28742	9.76988	6.38124	0.467692
44	2015	Harbin	4.015e+07	45.6191	3.82033	4.62947	0.296272	0.1662	0.0492403	0.445104	4.07799	0.3239	0.5592	5.82734	6.74433	4.83041	10.3471	6.66061	0.470998
44	2016	Harbin	3.99155e+07	36.7467	3.60405	4.36945	0.296272	0.176882	0.0524052	0.693374	4.15017	0.3108	0.5759	5.92537	6.8078	4.09575	10.8166	7.40896	0.47939
44	2017	Harbin	4.21287e+07	38.2456	3.64403	4.51933	0.296272	0.184463	0.0546511	0.456969	4.04643	0.28945	0.6122	6.00259	6.90458	4.51925	11.0133	6.86974	0.481136
44	2018	Harbin	4.31879e+07	29.3911	3.38069	4.27156	0.296272	0.172809	0.0511985	0.581492	4.19108	0.2681	0.6485	6.02226	6.99587	4.52249	10.7794	6.98011	0.484074
44	2019	Harbin	4.3087e+07	31.6836	3.4558	4.29891	0.296272	0.169213	0.0501331	0.484566	4.01051	0.2148	0.6768	5.76027	7.09449	5.33385	10.9776	6.94728	0.485389
44	2020	Harbin	4.27974e+07	32.2238	3.4727	4.34164	0.296272	0.183739	0.0544368	0.348779	3.99948	0.2207	0.6605	5.4043	7.13515	4.84225	10.3761	6.70443	0.473067
44	2021	Harbin	4.50218e+07	27.9043	3.32878	4.20968	0.296272	0.1909	0.0565583	0.258065	3.9857	0.2315	0.651	5.47241	7.22557	5.13507	9.87713	6.43607	0.470891
44	2022	Harbin	4.43521e+07	28.8645	3.36261	4.19762	0.296272	0.269158	0.0797442	0.814664	4.0202	0.2341	0.6435	5.39176	7.26573	4.63021	10.3286	6.46658	0.470514
44	2023	Harbin	4.69021e+07	30.3674	3.41337	4.12473	0.296272	0.342836	0.101573	0.966458	4.04131	0.232	0.655	5.47395	7.3168	5.02862	10.2528	6.66876	0.474395
45	2011	Qiqihar	2.32281e+07	38.6764	3.65523	#NUM!	0.501262	0.0574914	0.0288183	0.642473	2.98644	0.4179	0.3592	3.73106	4.15454	3.3603	8.75052	6.12587	0.453856
45	2012	Qiqihar	2.34553e+07	37.9761	3.63696	#NUM!	0.501262	0.0612232	0.0306889	0.303894	3.09734	0.3735	0.3844	3.87155	4.3316	2.48733	8.63501	6.44691	0.469024
45	2013	Qiqihar	2.34315e+07	40.7448	3.70733	#NUM!	0.501262	0.0811556	0.0406803	0.424854	3.09513	0.3668	0.4054	3.99767	4.50885	2.78612	9.35557	6.58701	0.534081
45	2014	Qiqihar	2.29207e+07	38.291	3.64522	4.15798	0.501262	0.0741067	0.0371469	0.818905	3.13979	0.3278	0.4324	4.12458	4.75728	3.77458	8.94888	6.43809	0.539252
45	2015	Qiqihar	2.26493e+07	36.4375	3.5956	4.21386	0.501262	0.0896949	0.0449607	0.928926	3.19581	0.3104	0.4483	4.12458	4.94711	4.19657	9.76209	6.52856	0.539954
45	2016	Qiqihar	2.34631e+07	30.8303	3.4285	4.11678	0.501262	0.12202	0.061164	0.961538	3.2461	0.3085	0.4638	4.31624	5.05039	3.14516	10.0007	6.62557	0.542373
45	2017	Qiqihar	2.34884e+07	30.1604	3.40653	4.22121	0.501262	0.0952621	0.0477513	0.752028	3.26664	0.2845	0.48755	4.4004	5.05965	3.93594	10.125	6.34183	0.554642
45	2018	Qiqihar	2.4114e+07	24.7133	3.20734	4.04256	0.501262	0.0842554	0.0422341	1.33773	3.26847	0.2605	0.5113	4.44636	4.9683	3.98984	10.7248	6.6766	0.56922
45	2019	Qiqihar	2.39751e+07	26.0234	3.259	4.0255	0.501262	0.0649772	0.0325706	1.53934	3.12091	0.2169	0.4835	3.56802	4.97606	4.46452	11.1728	6.64702	0.579597
45	2020	Qiqihar	2.38048e+07	25.5759	3.24165	4.04214	0.501262	0.0762893	0.038241	1.05008	3.18936	0.2242	0.4583	3.44488	5.02421	4.13732	10.427	6.74098	0.580694
45	2021	Qiqihar	2.5041e+07	22.3973	3.10894	3.92312	0.501262	0.0816642	0.0409352	0.879192	3.41966	0.2384	0.4531	3.52951	5.05941	4.05717	10.3006	6.75054	0.58226
45	2022	Qiqihar	2.47644e+07	21.7235	3.07839	3.87594	0.501262	0.111914	0.0560982	1.04614	3.50559	0.2382	0.4488	3.50199	5.13537	3.70001	10.2051	6.36453	0.584473
45	2023	Qiqihar	2.57701e+07	23.4053	3.15296	3.80923	0.501262	0.152738	0.0765619	1.02765	3.52742	0.2224	0.4694	3.57613	5.2192	3.99929	10.3654	7.24995	0.584473
46	2011	Mudanjiang	1.26716e+07	37.7863	3.63195	#NUM!	0.372412	0.0916787	0.0341422	0.733211	3.51676	0.411	0.4267	3.44395	3.63385	4.36322	9.64322	5.9824	0.188375
46	2012	Mudanjiang	1.27485e+07	35.8471	3.57926	#NUM!	0.372412	0.102825	0.0382932	0.426985	3.61094	0.4308	0.3772	3.54442	3.61213	3.89198	9.16855	6.59881	0.20627
46	2013	Mudanjiang	1.25163e+07	38.5059	3.65081	#NUM!	0.372412	0.103571	0.0385709	0.549652	3.84915	0.4102	0.4278	3.73698	3.97876	4.29116	10.0901	6.6796	0.31417
46	2014	Mudanjiang	1.21247e+07	40.5398	3.70228	4.44161	0.372412	0.0970287	0.0361346	0.780336	3.75635	0.3719	0.4668	3.86517	4.09494	4.63907	10.7783	6.41232	0.315044
46	2015	Mudanjiang	1.17005e+07	35.0443	3.55661	4.33857	0.372412	0.110673	0.0412161	0.694123	3.85769	0.3581	0.4711	3.96623	4.32219	5.33123	11.0455	6.93954	0.315639
46	2016	Mudanjiang	1.1618e+07	29.703	3.39125	4.15408	0.372412	0.11163	0.0415725	0.817818	3.90435	0.3563	0.4761	4.0747	4.27596	4.50058	11.3296	7.50915	0.318145
46	2017	Mudanjiang	1.17408e+07	30.3668	3.41335	4.1325	0.372412	0.124371	0.0463174	0.984252	3.89618	0.34945	0.50375	4.16371	4.16799	5.01239	11.8616	7.2998	0.320187
46	2018	Mudanjiang	1.19003e+07	24.3347	3.1919	4.06078	0.372412	0.133948	0.0498837	0.660322	3.87538	0.3426	0.5314	4.23169	4.2021	4.89284	11.4082	7.36048	0.326618
46	2019	Mudanjiang	1.19502e+07	25.7277	3.24757	4.06877	0.372412	0.118434	0.0441061	1.0766	3.49076	0.2139	0.569	4.19328	4.2033	5.7291	11.5788	6.93399	0.326953
46	2020	Mudanjiang	1.18747e+07	23.0279	3.13671	4.01678	0.372412	0.12296	0.0457918	0.402457	3.50939	0.2139	0.5481	4.19718	4.31398	5.33687	10.9589	6.74619	0.321611
46	2021	Mudanjiang	1.15994e+07	23.4409	3.15448	3.99928	0.372412	0.116874	0.0435253	0.753676	3.65633	0.2149	0.5429	4.29174	4.3525	5.52211	10.567	6.33695	0.321735
46	2022	Mudanjiang	1.14729e+07	21.8388	3.08369	3.88511	0.372412	0.156994	0.0584665	0.882051	3.72543	0.2095	0.5404	4.26716	4.35372	5.10888	11.0614	6.58391	0.322739
46	2023	Mudanjiang	1.19694e+07	23.8056	3.16992	3.8036	0.372412	0.201724	0.0751243	0.646019	3.7654	0.2038	0.5626	4.34465	4.56977	5.62251	10.3724	6.74789	0.321812
47	2011	Heihe	5.31967e+06	33.7043	3.51763	#NUM!	0.24094	0.0603734	0.0145464	0.502338	2.89608	0.1702	0.3434	2.05414	2.97915	1.67448	7.76202	6.12302	0.110086
47	2012	Heihe	5.58811e+06	31.7385	3.45753	#NUM!	0.24094	0.068782	0.0165723	0.374269	2.93874	0.171	0.3301	2.20618	3.15146	0.670786	7.52743	6.47965	0.133625
47	2013	Heihe	5.67018e+06	32.6562	3.48603	#NUM!	0.24094	0.0713794	0.0171982	1.38889	3.12034	0.1748	0.3459	2.13095	3.07142	1.08517	8.62865	6.73405	0.231747
47	2014	Heihe	5.41373e+06	33.1565	3.50124	4.0322	0.24094	0.0824094	0.0198558	0.955348	3.20806	0.1609	0.3584	2.25353	3.50138	1.56764	8.64001	6.39231	0.233713
47	2015	Heihe	5.51717e+06	32.1632	3.47082	3.99903	0.24094	0.0983493	0.0236963	0.761421	3.27997	0.1517	0.3651	2.34004	3.91307	2.48398	9.49968	6.53868	0.233373
47	2016	Heihe	5.85801e+06	23.0383	3.13716	3.77518	0.24094	0.163382	0.0393652	1.06772	3.32823	0.1495	0.377	2.43932	4.03099	0.981147	9.4598	6.92437	0.230077
47	2017	Heihe	5.93781e+06	23.9717	3.17687	3.8361	0.24094	0.0972062	0.0234209	0.693184	3.40903	0.1535	0.3888	2.52849	4.06937	1.96291	9.57861	6.64648	0.23053
47	2018	Heihe	6.23873e+06	20.9377	3.04155	3.85648	0.24094	0.0861166	0.020749	0.807977	3.4529	0.1575	0.4006	2.62217	4.0214	2.00897	9.71896	6.74147	0.230811
47	2019	Heihe	6.15884e+06	19.0474	2.94693	3.69252	0.24094	0.076809	0.0185064	1.23153	3.59671	0.1208	0.454	2.70783	3.91336	2.21538	9.96081	6.82305	0.231284
47	2020	Heihe	5.95908e+06	18.8056	2.93415	3.67297	0.24094	0.0940866	0.0226692	0.859232	3.66827	0.1268	0.4244	2.51164	3.79163	2.61026	9.66322	6.7007	0.229009
47	2021	Heihe	6.23209e+06	17.9084	2.88527	3.66476	0.24094	0.098364	0.0236999	0.717034	3.91613	0.135	0.4254	2.58232	3.86923	2.20146	9.56088	6.55886	0.239383
47	2022	Heihe	6.34126e+06	17.2054	2.84522	3.60436	0.24094	0.127406	0.0306971	0.831711	3.9622	0.1387	0.4377	2.45067	3.91443	1.93744	9.17658	6.33176	0.239383
47	2023	Heihe	6.95206e+06	20.9031	3.0399	3.53177	0.24094	0.153237	0.0369211	0.560269	3.975	0.1426	0.4538	2.52043	4.05059	1.95776	9.11934	6.6006	0.239383
48	2011	Daqing	1.99586e+07	46.0697	3.83015	#NUM!	0.309834	0.115601	0.0358171	0.343296	4.89261	0.8205	0.1436	4.24052	3.90108	4.62989	9.12244	6.15702	0.372487
48	2012	Daqing	1.98088e+07	44.9263	3.80502	#NUM!	0.309834	0.126053	0.0390554	0.369653	4.9563	0.8088	0.1527	4.38589	4.2073	3.89991	8.92303	6.46637	0.372944
48	2013	Daqing	2.47385e+07	50.38	3.91959	#NUM!	0.309834	0.136882	0.0424109	0.560156	4.99556	0.7936	0.1644	4.51018	4.34434	4.1089	9.78898	6.44078	0.405532
48	2014	Daqing	2.36508e+07	44.0141	3.78451	4.2156	0.309834	0.138085	0.0427833	1.23894	4.98715	0.7553	0.1976	4.61602	4.4724	5.32449	9.17754	6.29726	0.412361
48	2015	Daqing	2.33962e+07	42.6657	3.75339	4.22842	0.309834	0.149569	0.0463416	0.427655	4.70151	0.6488	0.2859	4.64209	4.5367	5.50445	10.0867	6.34535	0.411984
48	2016	Daqing	2.30749e+07	36.3784	3.59398	4.21983	0.309834	0.154944	0.0480069	0.431844	4.55061	0.5607	0.3676	4.69374	4.56176	4.67116	10.38	6.52446	0.413167
48	2017	Daqing	2.42209e+07	34.5494	3.54239	4.19315	0.309834	0.138637	0.0429543	0.394548	4.58167	0.5501	0.3784	4.75337	4.68559	5.49043	10.4941	6.25939	0.418318
48	2018	Daqing	2.46025e+07	27.4847	3.31363	4.02384	0.309834	0.141984	0.0439916	0.225938	4.63122	0.5395	0.3892	4.82654	4.68846	5.37665	10.3727	6.56357	0.421132
48	2019	Daqing	2.653e+07	29.7812	3.39388	4.07112	0.309834	0.113429	0.0351443	0.300752	4.54636	0.5262	0.3882	4.29647	4.71863	5.93756	10.6093	6.521	0.422113
48	2020	Daqing	2.6519e+07	29.7238	3.39195	4.0863	0.309834	0.137949	0.0427413	0.230463	4.44011	0.4672	0.4268	4.20519	4.79279	5.41563	10.1273	6.56187	0.427212
48	2021	Daqing	2.75592e+07	25.8219	3.25122	4.02153	0.309834	0.142185	0.0440539	0.41511	4.55166	0.526	0.3782	4.30752	4.85605	5.52667	10.0089	6.48591	0.429286
48	2022	Daqing	2.71834e+07	25.3403	3.2324	3.95183	0.309834	0.177125	0.0548792	0.563869	4.69311	0.5953	0.3181	4.20396	4.89536	5.13138	10.0387	6.27473	0.359116
48	2023	Daqing	2.84696e+07	25.7742	3.24938	3.87498	0.309834	0.218264	0.0676256	0.782376	4.65864	0.5712	0.3408	4.28231	4.91683	5.61288	10.1279	6.77861	0.363271
49	2011	Nanjing	1.0657e+08	65.8231	4.18697	#NUM!	0.634015	0.207945	0.13184	0.949127	4.33419	0.4492	0.524	5.59735	7.015	15.8875	9.05354	7.07215	1.64885
49	2012	Nanjing	1.05771e+08	63.1549	4.14559	#NUM!	0.634015	0.224074	0.142066	1.08447	4.48328	0.4403	0.534	5.7378	7.11594	15.9019	9.5173	7.04712	1.67434
49	2013	Nanjing	1.09076e+08	72.83	4.28813	#NUM!	0.634015	0.312273	0.197986	0.966851	4.60824	0.4307	0.5438	5.86696	7.22919	16.6526	9.66798	6.98495	1.68984
49	2014	Nanjing	1.09816e+08	68.4441	4.22602	4.67461	0.634015	0.280831	0.178051	1.14989	4.67791	0.4108	0.5649	6.03241	7.35427	16.3207	9.34684	7.18438	1.71687
49	2015	Nanjing	1.06206e+08	57.2054	4.04665	4.5689	0.634015	0.317162	0.201085	1.07036	4.77213	0.4029	0.5732	6.12909	7.50757	16.2311	9.51219	7.63145	1.71596
49	2016	Nanjing	1.04601e+08	49.2326	3.89656	4.50327	0.634015	0.364778	0.231275	1.28904	4.84626	0.392	0.5839	6.23209	7.68162	16.6459	9.73081	7.66733	1.70199
49	2017	Nanjing	1.05966e+08	47.3341	3.85723	4.44969	0.634015	0.372204	0.235983	1.1053	4.96465	0.38015	0.59715	6.32877	7.80703	16.8818	9.44716	7.26326	1.71914
[truncated: 1,813 more rows]

## Sheet: All Samples AQI
num	year	city	AQI	PM2.5	DEI	GDP	PGDP	consume	loan	TER	SEC	tem	wind	rain	road	env
[truncated: 2,890 more rows]

## Sheet: All Samples PM2.5
num	year	city	PM2.5	DEI	GDP	PGDP	consume	loan	TER	SEC	tem	wind	rain	road	env
[truncated: 3,757 more rows]
